# Supplementary material for: Gene function prediction in five model eukaryotes exclusively based on gene relative location through machine learning
Source: Sci Rep. 2022 Jul 8;12:11655. doi: 10.1038/s41598-022-15329-w (PMC9270439; doi:10.1038/s41598-022-15329-w)
Supplement: Supplementary file 1 — Supplementary Table S1. [file 41598_2022_15329_MOESM1_ESM.xls]

## Sheet: Supplementtary_Table_S2_S_cerevisiae_biological_process
Supplementary Table S2
S. cerevisiae / Biological Process
Predicted associations with a probability above the threshold that maximizes the ratio between the trained and the random model
gene_id	go_id	go_name
YBR143C	GO:0000462	maturation of SSU-rRNA from tricistronic rRNA transcript (SSU-rRNA
YDL152W	GO:0000462	maturation of SSU-rRNA from tricistronic rRNA transcript (SSU-rRNA
YDR446W	GO:0000462	maturation of SSU-rRNA from tricistronic rRNA transcript (SSU-rRNA
YGR089W	GO:0000462	maturation of SSU-rRNA from tricistronic rRNA transcript (SSU-rRNA
YER131W	GO:0000462	maturation of SSU-rRNA from tricistronic rRNA transcript (SSU-rRNA
YMR285C	GO:0000462	maturation of SSU-rRNA from tricistronic rRNA transcript (SSU-rRNA
YMR288W	GO:0000462	maturation of SSU-rRNA from tricistronic rRNA transcript (SSU-rRNA
YLL006W-A	GO:0000462	maturation of SSU-rRNA from tricistronic rRNA transcript (SSU-rRNA
YLR438W	GO:0000462	maturation of SSU-rRNA from tricistronic rRNA transcript (SSU-rRNA
YLR438C-A	GO:0000462	maturation of SSU-rRNA from tricistronic rRNA transcript (SSU-rRNA
YLR440C	GO:0000462	maturation of SSU-rRNA from tricistronic rRNA transcript (SSU-rRNA
YNL304W	GO:0000462	maturation of SSU-rRNA from tricistronic rRNA transcript (SSU-rRNA
YNL303W	GO:0000462	maturation of SSU-rRNA from tricistronic rRNA transcript (SSU-rRNA
YNL210W	GO:0000462	maturation of SSU-rRNA from tricistronic rRNA transcript (SSU-rRNA
YPL218W	GO:0000462	maturation of SSU-rRNA from tricistronic rRNA transcript (SSU-rRNA
YPL216W	GO:0000462	maturation of SSU-rRNA from tricistronic rRNA transcript (SSU-rRNA
YDL103C	GO:0000377	RNA splicing
YDR446W	GO:0000479	endonucleolytic cleavage of tricistronic rRNA transcript (SSU-rRNA
YGL176C	GO:0030490	maturation of SSU-rRNA
YKR020W	GO:0000377	RNA splicing
YPL216W	GO:0000479	endonucleolytic cleavage of tricistronic rRNA transcript (SSU-rRNA
YOL076W	GO:0000479	endonucleolytic cleavage of tricistronic rRNA transcript (SSU-rRNA
YAL023C	GO:0008033	tRNA processing
YDL189W	GO:0016567	protein ubiquitination
YDL115C	GO:0008033	tRNA processing
YDL009C	GO:0016567	protein ubiquitination
YDR082W	GO:0006364	rRNA processing
YDR231C	GO:0000398	mRNA splicing
YIL042C	GO:0016567	protein ubiquitination
YIL041W	GO:0045944	positive regulation of transcription by RNA polymerase II
YIR010W	GO:0000398	mRNA splicing
YHR086W	GO:0006364	rRNA processing
YGL034C	GO:0006364	rRNA processing
YFL021W	GO:0000398	mRNA splicing
YFL001W	GO:0006364	rRNA processing
YML113W	GO:0016567	protein ubiquitination
YMR038C	GO:0045944	positive regulation of transcription by RNA polymerase II
YMR040W	GO:0045944	positive regulation of transcription by RNA polymerase II
YMR042W	GO:0045944	positive regulation of transcription by RNA polymerase II
YMR107W	GO:0045944	positive regulation of transcription by RNA polymerase II
YMR272W-B	GO:0016567	protein ubiquitination
YMR280C	GO:0016567	protein ubiquitination
YLR104W	GO:0006364	rRNA processing
YLR110C	GO:0006364	rRNA processing
YLR111W	GO:0006364	rRNA processing
YLR122C	GO:0016567	protein ubiquitination
YLR146C	GO:0006364	rRNA processing
YLR325C	GO:0000398	mRNA splicing
YLR383W	GO:0000375	RNA splicing
YLR400W	GO:0008033	tRNA processing
YLR402W	GO:0008033	tRNA processing
YKL035W	GO:0000122	negative regulation of transcription by RNA polymerase II
YKL015W	GO:0006364	rRNA processing
YKR029C	GO:0008033	tRNA processing
YNL116W	GO:0008033	tRNA processing
YNR011C	GO:0000122	negative regulation of transcription by RNA polymerase II
YJL208C	GO:0000398	mRNA splicing
YJL031C	GO:0006364	rRNA processing
YPL088W	GO:0045944	positive regulation of transcription by RNA polymerase II
YPL035C	GO:0000122	negative regulation of transcription by RNA polymerase II
YPL033C	GO:0000122	negative regulation of transcription by RNA polymerase II
YOL117W	GO:0045944	positive regulation of transcription by RNA polymerase II
YOL076W	GO:0006364	rRNA processing
YOL001W	GO:0000122	negative regulation of transcription by RNA polymerase II
YOR119C	GO:0045944	positive regulation of transcription by RNA polymerase II
YCR022C	GO:0006399	tRNA metabolic process
YCR034W	GO:0006357	regulation of transcription by RNA polymerase II
YCR034W	GO:0042325	regulation of phosphorylation
YCR038C	GO:0006357	regulation of transcription by RNA polymerase II
YCR077C	GO:0018205	peptidyl-lysine modification
YBL050W	GO:0006357	regulation of transcription by RNA polymerase II
YBR035C	GO:0018205	peptidyl-lysine modification
YBR101C	GO:0006357	regulation of transcription by RNA polymerase II
YDL151C	GO:0016072	rRNA metabolic process
YDL115C	GO:0031123	RNA 3'-end processing
YDL106C	GO:0006399	tRNA metabolic process
YDL106C	GO:0034470	ncRNA processing
YDR010C	GO:0006357	regulation of transcription by RNA polymerase II
YDR025W	GO:0006399	tRNA metabolic process
YDR030C	GO:0006357	regulation of transcription by RNA polymerase II
YDR030C	GO:0045814	negative regulation of gene expression
YDR094W	GO:2000113	negative regulation of cellular macromolecule biosynthetic process
YDR098C	GO:1901988	negative regulation of cell cycle phase transition
YDR288W	GO:0031123	RNA 3'-end processing
YDR437W	GO:0018205	peptidyl-lysine modification
YDR437W	GO:0045814	negative regulation of gene expression
YIL042C	GO:0006357	regulation of transcription by RNA polymerase II
YIL034C	GO:0018205	peptidyl-lysine modification
YIL033C	GO:0018205	peptidyl-lysine modification
YHL027W	GO:0006357	regulation of transcription by RNA polymerase II
YHL026C	GO:0016072	rRNA metabolic process
YHR154W	GO:0031401	positive regulation of protein modification process
YGL182C	GO:0006357	regulation of transcription by RNA polymerase II
YGL176C	GO:0006357	regulation of transcription by RNA polymerase II
YGL176C	GO:2000113	negative regulation of cellular macromolecule biosynthetic process
YGL175C	GO:0008380	RNA splicing
YGL175C	GO:0016072	rRNA metabolic process
YGL110C	GO:0006399	tRNA metabolic process
YGR129W	GO:0006357	regulation of transcription by RNA polymerase II
YGR131W	GO:0006357	regulation of transcription by RNA polymerase II
YGR155W	GO:0000469	cleavage involved in rRNA processing
YGR155W	GO:0034470	ncRNA processing
YGR184C	GO:0006399	tRNA metabolic process
YGR277C	GO:0000469	cleavage involved in rRNA processing
YFL026W	GO:0006357	regulation of transcription by RNA polymerase II
YFL025C	GO:0006357	regulation of transcription by RNA polymerase II
YFL021W	GO:0006399	tRNA metabolic process
YER090W	GO:0001932	regulation of protein phosphorylation
YER105C	GO:0001932	regulation of protein phosphorylation
YER107C	GO:0042325	regulation of phosphorylation
YER161C	GO:0006357	regulation of transcription by RNA polymerase II
YER161C	GO:2000113	negative regulation of cellular macromolecule biosynthetic process
YER162C	GO:0006357	regulation of transcription by RNA polymerase II
YER162C	GO:2000113	negative regulation of cellular macromolecule biosynthetic process
YER163C	GO:0006357	regulation of transcription by RNA polymerase II
YMR065W	GO:0006357	regulation of transcription by RNA polymerase II
YMR066W	GO:0006357	regulation of transcription by RNA polymerase II
YMR067C	GO:0006357	regulation of transcription by RNA polymerase II
YMR072W	GO:0006357	regulation of transcription by RNA polymerase II
YMR234W	GO:0006357	regulation of transcription by RNA polymerase II
YLL024C	GO:0006357	regulation of transcription by RNA polymerase II
YLR111W	GO:0000469	cleavage involved in rRNA processing
YLR139C	GO:0016072	rRNA metabolic process
YLR148W	GO:0008380	RNA splicing
YLR275W	GO:0045814	negative regulation of gene expression
YLR275W	GO:0045892	negative regulation of transcription
YLR325C	GO:0034470	ncRNA processing
YLR383W	GO:0006399	tRNA metabolic process
YLR385C	GO:0006357	regulation of transcription by RNA polymerase II
YKL188C	GO:0006357	regulation of transcription by RNA polymerase II
YKL111C	GO:0006357	regulation of transcription by RNA polymerase II
YKL017C	GO:0034470	ncRNA processing
YKR020W	GO:0006399	tRNA metabolic process
YKR026C	GO:0006399	tRNA metabolic process
YKR034W	GO:0006357	regulation of transcription by RNA polymerase II
YKR035C	GO:0006357	regulation of transcription by RNA polymerase II
YKR035W-A	GO:0006357	regulation of transcription by RNA polymerase II
YKR053C	GO:0000041	transition metal ion transport
YKR085C	GO:0008380	RNA splicing
YNL304W	GO:0031123	RNA 3'-end processing
YNL303W	GO:0031123	RNA 3'-end processing
YNL203C	GO:0006357	regulation of transcription by RNA polymerase II
YNL140C	GO:0006397	mRNA processing
YNL140C	GO:0031123	RNA 3'-end processing
YNL073W	GO:0016072	rRNA metabolic process
YNR001C	GO:0006399	tRNA metabolic process
YJL084C	GO:0006357	regulation of transcription by RNA polymerase II
YJL046W	GO:0016072	rRNA metabolic process
YJR130C	GO:0018205	peptidyl-lysine modification
YPL179W	GO:1902275	regulation of chromatin organization
YPL178W	GO:1902275	regulation of chromatin organization
YPL161C	GO:0006399	tRNA metabolic process
YPL099C	GO:0006399	tRNA metabolic process
YPL096C-A	GO:0006399	tRNA metabolic process
YPR166C	GO:0051495	positive regulation of cytoskeleton organization
YOL111C	GO:0006357	regulation of transcription by RNA polymerase II
YOL111C	GO:0042325	regulation of phosphorylation
YOL111C	GO:0045937	positive regulation of phosphate metabolic process
YOR119C	GO:0051495	positive regulation of cytoskeleton organization
YOR382W	GO:0000041	transition metal ion transport
YCL010C	GO:0010608	posttranscriptional regulation of gene expression
YCR034W	GO:0010558	negative regulation of macromolecule biosynthetic process
YCR034W	GO:0010629	negative regulation of gene expression
YCR077C	GO:0043543	protein acylation
YBL107C	GO:0006892	post-Golgi vesicle-mediated transport
YBL100C	GO:0006164	purine nucleotide biosynthetic process
YBR104W	GO:0040029	regulation of gene expression
YBR104W	GO:2000112	regulation of cellular macromolecule biosynthetic process
YBR135W	GO:0010557	positive regulation of macromolecule biosynthetic process
YBR135W	GO:0031328	positive regulation of cellular biosynthetic process
YBR135W	GO:0045935	positive regulation of nucleobase-containing compound metabolic process
YBR135W	GO:2000112	regulation of cellular macromolecule biosynthetic process
YBR166C	GO:0070647	protein modification by small protein conjugation or removal
YBR167C	GO:0070647	protein modification by small protein conjugation or removal
YBR190W	GO:0006417	regulation of translation
YBR190W	GO:0010557	positive regulation of macromolecule biosynthetic process
YBR190W	GO:0010628	positive regulation of gene expression
YBR190W	GO:0031328	positive regulation of cellular biosynthetic process
YBR190W	GO:0032270	positive regulation of cellular protein metabolic process
YBR289W	GO:0030001	metal ion transport
YAR007C	GO:0006355	regulation of transcription
YAR007C	GO:0040029	regulation of gene expression
YDL115C	GO:0016071	mRNA metabolic process
YDL081C	GO:0006355	regulation of transcription
YDL078C	GO:0006355	regulation of transcription
YDL073W	GO:0006355	regulation of transcription
YDL070W	GO:2000112	regulation of cellular macromolecule biosynthetic process
YDL039C	GO:0006396	RNA processing
YDL016C	GO:0018193	peptidyl-amino acid modification
YDR010C	GO:0033044	regulation of chromosome organization
YDR010C	GO:0051783	regulation of nuclear division
YDR030C	GO:0010558	negative regulation of macromolecule biosynthetic process
YDR094W	GO:0045934	negative regulation of nucleobase-containing compound metabolic process
YDR098C	GO:1901990	regulation of mitotic cell cycle phase transition
YDR109C	GO:0072665	protein localization to vacuole
YDR112W	GO:0072665	protein localization to vacuole
YDR164C	GO:0006396	RNA processing
YDR166C	GO:0006396	RNA processing
YDR288W	GO:0016071	mRNA metabolic process
YDR437W	GO:0010558	negative regulation of macromolecule biosynthetic process
YDR437W	GO:0051253	negative regulation of RNA metabolic process
YDR536W	GO:0032787	monocarboxylic acid metabolic process
YIL044C	GO:2000112	regulation of cellular macromolecule biosynthetic process
YHL026C	GO:0006396	RNA processing
YHR133C	GO:0018193	peptidyl-amino acid modification
YHR133C	GO:0070647	protein modification by small protein conjugation or removal
YHR154W	GO:0051783	regulation of nuclear division
YHR154W	GO:1901987	regulation of cell cycle phase transition
YHR206W	GO:0018193	peptidyl-amino acid modification
YHR214W-A	GO:0009150	purine ribonucleotide metabolic process
YHR214W-A	GO:0009260	ribonucleotide biosynthetic process
YGL176C	GO:0010629	negative regulation of gene expression
YGL176C	GO:0016071	mRNA metabolic process
YGL176C	GO:0051254	positive regulation of RNA metabolic process
YGL175C	GO:0016071	mRNA metabolic process
YGL047W	GO:0034660	ncRNA metabolic process
YGR099W	GO:0033044	regulation of chromosome organization
YGR099W	GO:0051248	negative regulation of protein metabolic process
YGR099W	GO:0051493	regulation of cytoskeleton organization
YGR099W	GO:0051783	regulation of nuclear division
YGR129W	GO:0050657	nucleic acid transport
YGR155W	GO:0016071	mRNA metabolic process
YGR255C	GO:0046496	nicotinamide nucleotide metabolic process
YGR271C-A	GO:2000112	regulation of cellular macromolecule biosynthetic process
YGR275W	GO:0006396	RNA processing
YGR277C	GO:0006396	RNA processing
YEL016C	GO:0051254	positive regulation of RNA metabolic process
YEL013W	GO:0031327	negative regulation of cellular biosynthetic process
YER090W	GO:0032269	negative regulation of cellular protein metabolic process
YER161C	GO:0010629	negative regulation of gene expression
YER161C	GO:0045934	negative regulation of nucleobase-containing compound metabolic process
YER162C	GO:0045934	negative regulation of nucleobase-containing compound metabolic process
YER171W	GO:0010557	positive regulation of macromolecule biosynthetic process
YER171W	GO:0010628	positive regulation of gene expression
YER171W	GO:0031328	positive regulation of cellular biosynthetic process
YER171W	GO:2000112	regulation of cellular macromolecule biosynthetic process
YMR042W	GO:0031327	negative regulation of cellular biosynthetic process
YMR105C	GO:0018193	peptidyl-amino acid modification
YMR292W	GO:0034660	ncRNA metabolic process
YLR146C	GO:0016071	mRNA metabolic process
YLR148W	GO:0016071	mRNA metabolic process
YLR159W	GO:0032787	monocarboxylic acid metabolic process
YLR168C	GO:0070647	protein modification by small protein conjugation or removal
YLR243W	GO:0018193	peptidyl-amino acid modification
YLR243W	GO:0043543	protein acylation
YLR245C	GO:0043543	protein acylation
YLR247C	GO:0043543	protein acylation
YLR287C-A	GO:0006417	regulation of translation
YLR287C-A	GO:0040029	regulation of gene expression
YLR288C	GO:0006417	regulation of translation
YLR290C	GO:0006417	regulation of translation
YKL205W	GO:0010608	posttranscriptional regulation of gene expression
YKL111C	GO:0006302	double-strand break repair
YKL111C	GO:0010557	positive regulation of macromolecule biosynthetic process
YKL111C	GO:0031328	positive regulation of cellular biosynthetic process
YKL111C	GO:0045935	positive regulation of nucleobase-containing compound metabolic process
YKL053C-A	GO:0051493	regulation of cytoskeleton organization
YKR018C	GO:0006355	regulation of transcription
YKR018C	GO:0040029	regulation of gene expression
YKR085C	GO:0016071	mRNA metabolic process
YKR105C	GO:0098656	anion transmembrane transport
YNL148C	GO:0034660	ncRNA metabolic process
YNL116W	GO:0016071	mRNA metabolic process
YNL085W	GO:0051493	regulation of cytoskeleton organization
YNL067W-B	GO:0002181	cytoplasmic translation
YNL009W	GO:0043161	proteasome-mediated ubiquitin-dependent protein catabolic process
YNR059W	GO:0032787	monocarboxylic acid metabolic process
YJL194W	GO:0002181	cytoplasmic translation
YJL088W	GO:0010557	positive regulation of macromolecule biosynthetic process
YJL088W	GO:0010628	positive regulation of gene expression
YJL088W	GO:0031328	positive regulation of cellular biosynthetic process
YJL088W	GO:2000112	regulation of cellular macromolecule biosynthetic process
YJL084C	GO:0072665	protein localization to vacuole
YJL081C	GO:0072665	protein localization to vacuole
YJR049C	GO:0010608	posttranscriptional regulation of gene expression
YJR049C	GO:2000112	regulation of cellular macromolecule biosynthetic process
YJR090C	GO:0033044	regulation of chromosome organization
YJR090C	GO:0051783	regulation of nuclear division
YJR090C	GO:1901987	regulation of cell cycle phase transition
YJR105W	GO:0046488	phosphatidylinositol metabolic process
YPL179W	GO:0040029	regulation of gene expression
YPL083C	GO:2000112	regulation of cellular macromolecule biosynthetic process
YPL035C	GO:0031328	positive regulation of cellular biosynthetic process
YPL035C	GO:0055080	cation homeostasis
YPL035C	GO:0098771	inorganic ion homeostasis
YPL033C	GO:0031328	positive regulation of cellular biosynthetic process
YPL033C	GO:0055080	cation homeostasis
YPL033C	GO:0098771	inorganic ion homeostasis
YPL021W	GO:1901990	regulation of mitotic cell cycle phase transition
YPL019C	GO:1901990	regulation of mitotic cell cycle phase transition
YPR166C	GO:2000112	regulation of cellular macromolecule biosynthetic process
YOL111C	GO:0018193	peptidyl-amino acid modification
YOL111C	GO:0043543	protein acylation
YOL109W	GO:0018193	peptidyl-amino acid modification
YOL109W	GO:0043543	protein acylation
YOR168W	GO:0006396	RNA processing
YOR238W	GO:0006400	tRNA modification
YOR267C	GO:0034504	protein localization to nucleus
YCL048W	GO:0006464	cellular protein modification process
YCL045C	GO:0051603	proteolysis involved in cellular protein catabolic process
YCL039W	GO:0006464	cellular protein modification process
YCL036W	GO:0006464	cellular protein modification process
YCL010C	GO:0019219	regulation of nucleobase-containing compound metabolic process
YCR075C	GO:0006464	cellular protein modification process
YCR075W-A	GO:0006464	cellular protein modification process
YCR088W	GO:0071103	DNA conformation change
YBL100C	GO:0009141	nucleoside triphosphate metabolic process
YBL089W	GO:0006464	cellular protein modification process
YBL083C	GO:0006464	cellular protein modification process
YBL007C	GO:0016070	RNA metabolic process
YBL006W-A	GO:0016070	RNA metabolic process
YBL004W	GO:0016070	RNA metabolic process
YBR101C	GO:0010564	regulation of cell cycle process
YBR104W	GO:0006109	regulation of carbohydrate metabolic process
YBR104W	GO:0006605	protein targeting
YBR135W	GO:0045786	negative regulation of cell cycle
YBR135W	GO:0051052	regulation of DNA metabolic process
YBR140C	GO:0051603	proteolysis involved in cellular protein catabolic process
YBR163W	GO:0006464	cellular protein modification process
YBR173C	GO:0051603	proteolysis involved in cellular protein catabolic process
YBR201W	GO:0006464	cellular protein modification process
YBR201C-A	GO:0006464	cellular protein modification process
YBR285W	GO:0043632	modification-dependent macromolecule catabolic process
YBR289W	GO:0006820	anion transport
YBR289W	GO:0015833	peptide transport
YBR293W	GO:0015711	organic anion transport
YAL037C-B	GO:0016310	phosphorylation
YDL164C	GO:0016070	RNA metabolic process
YDL101C	GO:0016070	RNA metabolic process
YDL093W	GO:0051603	proteolysis involved in cellular protein catabolic process
YDL070W	GO:0010468	regulation of gene expression
YDL070W	GO:0019219	regulation of nucleobase-containing compound metabolic process
YDL070W	GO:0032268	regulation of cellular protein metabolic process
YDL070W	GO:0034248	regulation of cellular amide metabolic process
YDL016C	GO:0006310	DNA recombination
YDL009C	GO:0051603	proteolysis involved in cellular protein catabolic process
YDL005C	GO:0016311	dephosphorylation
YDR010C	GO:0051052	regulation of DNA metabolic process
YDR030C	GO:0051172	negative regulation of nitrogen compound metabolic process
YDR030C	GO:0097549	chromatin organization involved in negative regulation of transcription
YDR031W	GO:0097549	chromatin organization involved in negative regulation of transcription
YDR038C	GO:0019752	carboxylic acid metabolic process
YDR091C	GO:0034622	cellular protein-containing complex assembly
YDR094W	GO:0006281	DNA repair
YDR094W	GO:0019216	regulation of lipid metabolic process
YDR098C	GO:0010605	negative regulation of macromolecule metabolic process
YDR098C	GO:0031324	negative regulation of cellular metabolic process
YDR098C	GO:0051172	negative regulation of nitrogen compound metabolic process
YDR109C	GO:0071103	DNA conformation change
YDR112W	GO:0006310	DNA recombination
YDR112W	GO:0071103	DNA conformation change
YDR115W	GO:0006310	DNA recombination
YDR347W	GO:0015849	organic acid transport
YDR361C	GO:0032200	telomere organization
YDR409W	GO:0006464	cellular protein modification process
YDR412W	GO:0006464	cellular protein modification process
YDR417C	GO:0022618	ribonucleoprotein complex assembly
YDR425W	GO:0034622	cellular protein-containing complex assembly
YDR425W	GO:0051603	proteolysis involved in cellular protein catabolic process
YDR429C	GO:0051603	proteolysis involved in cellular protein catabolic process
YDR432W	GO:0006464	cellular protein modification process
YDR432W	GO:0051603	proteolysis involved in cellular protein catabolic process
YDR433W	GO:0006464	cellular protein modification process
YDR506C	GO:0016310	phosphorylation
YIL127C	GO:0016070	RNA metabolic process
YIL107C	GO:0006464	cellular protein modification process
YIL105C	GO:0006464	cellular protein modification process
YIL001W	GO:0016311	dephosphorylation
YHL026C	GO:0006310	DNA recombination
YHR062C	GO:0043604	amide biosynthetic process
YHR201C	GO:0051603	proteolysis involved in cellular protein catabolic process
YHR214W-A	GO:0009141	nucleoside triphosphate metabolic process
YGL229C	GO:0051603	proteolysis involved in cellular protein catabolic process
YGL214W	GO:0010468	regulation of gene expression
YGL189C	GO:0016311	dephosphorylation
YGL186C	GO:0016310	phosphorylation
YGL182C	GO:0019216	regulation of lipid metabolic process
YGL176C	GO:0034248	regulation of cellular amide metabolic process
YGL176C	GO:0051172	negative regulation of nitrogen compound metabolic process
YGL156W	GO:0006464	cellular protein modification process
YGL073W	GO:0016070	RNA metabolic process
YGL062W	GO:0006464	cellular protein modification process
YGR035W-A	GO:0006464	cellular protein modification process
YGR068C	GO:0051603	proteolysis involved in cellular protein catabolic process
YGR069W	GO:0051603	proteolysis involved in cellular protein catabolic process
YGR080W	GO:0022618	ribonucleoprotein complex assembly
YGR081C	GO:0034622	cellular protein-containing complex assembly
YGR120C	GO:0016070	RNA metabolic process
YGR131W	GO:0015833	peptide transport
YGR133W	GO:0010468	regulation of gene expression
YGR133W	GO:0019219	regulation of nucleobase-containing compound metabolic process
YGR138C	GO:0006605	protein targeting
YGR195W	GO:0016310	phosphorylation
YGR207C	GO:0019752	carboxylic acid metabolic process
YGR255C	GO:0009259	ribonucleotide metabolic process
YGR262C	GO:0015833	peptide transport
YGR271C-A	GO:0010468	regulation of gene expression
YGR271C-A	GO:0019219	regulation of nucleobase-containing compound metabolic process
YFL041W-A	GO:0006869	lipid transport
YFL034W	GO:0010468	regulation of gene expression
YFL034W	GO:0010604	positive regulation of macromolecule metabolic process
YFL034W	GO:0019219	regulation of nucleobase-containing compound metabolic process
YFL034W	GO:0031325	positive regulation of cellular metabolic process
YFL034W	GO:0051173	positive regulation of nitrogen compound metabolic process
YFL026W	GO:0031325	positive regulation of cellular metabolic process
YFL026W	GO:0031329	regulation of cellular catabolic process
YFL025C	GO:0031325	positive regulation of cellular metabolic process
YFL025C	GO:0031329	regulation of cellular catabolic process
YEL059W	GO:0034622	cellular protein-containing complex assembly
YEL058W	GO:0034622	cellular protein-containing complex assembly
YEL055C	GO:0034622	cellular protein-containing complex assembly
YEL034W	GO:0006464	cellular protein modification process
YEL016C	GO:0010468	regulation of gene expression
YEL016C	GO:0031329	regulation of cellular catabolic process
YEL013W	GO:0006109	regulation of carbohydrate metabolic process
YER019C-A	GO:0043604	amide biosynthetic process
YER053C-A	GO:0006464	cellular protein modification process
YER055C	GO:0006464	cellular protein modification process
YER105C	GO:0010468	regulation of gene expression
YER105C	GO:0019219	regulation of nucleobase-containing compound metabolic process
YER107C	GO:0010468	regulation of gene expression
YER107C	GO:0019219	regulation of nucleobase-containing compound metabolic process
YER137W-A	GO:0016070	RNA metabolic process
YER138W-A	GO:0016070	RNA metabolic process
YER161C	GO:0065004	protein-DNA complex assembly
YER171W	GO:0019219	regulation of nucleobase-containing compound metabolic process
YER171W	GO:0031329	regulation of cellular catabolic process
YER171W	GO:0051173	positive regulation of nitrogen compound metabolic process
YML093W	GO:0051603	proteolysis involved in cellular protein catabolic process
YML080W	GO:0019752	carboxylic acid metabolic process
YMR009W	GO:0006650	glycerophospholipid metabolic process
YMR038C	GO:0010564	regulation of cell cycle process
YMR038C	GO:0016070	RNA metabolic process
YMR040W	GO:0010564	regulation of cell cycle process
YMR042W	GO:0010605	negative regulation of macromolecule metabolic process
YMR042W	GO:0051172	negative regulation of nitrogen compound metabolic process
YMR059W	GO:0006820	anion transport
YMR059W	GO:0015748	organophosphate ester transport
YMR059W	GO:0015833	peptide transport
YMR061W	GO:0006869	lipid transport
YMR061W	GO:0015711	organic anion transport
YMR061W	GO:0015748	organophosphate ester transport
YMR061W	GO:0015833	peptide transport
YMR072W	GO:0019216	regulation of lipid metabolic process
YMR075W	GO:0006310	DNA recombination
YMR075C-A	GO:0006310	DNA recombination
YMR075C-A	GO:0071103	DNA conformation change
YMR079W	GO:0006310	DNA recombination
YMR086W	GO:0009117	nucleotide metabolic process
YMR087W	GO:0009117	nucleotide metabolic process
YLL018C	GO:0016070	RNA metabolic process
YLR012C	GO:0006351	transcription
YLR025W	GO:0051603	proteolysis involved in cellular protein catabolic process
YLR122C	GO:0051603	proteolysis involved in cellular protein catabolic process
YLR159W	GO:0046395	carboxylic acid catabolic process
YLR183C	GO:0010604	positive regulation of macromolecule metabolic process
YLR183C	GO:0031325	positive regulation of cellular metabolic process
YLR183C	GO:0051173	positive regulation of nitrogen compound metabolic process
YLR243W	GO:0010468	regulation of gene expression
YLR273C	GO:0006310	DNA recombination
YLR275W	GO:0006310	DNA recombination
YLR275W	GO:0010604	positive regulation of macromolecule metabolic process
YLR275W	GO:0051173	positive regulation of nitrogen compound metabolic process
YLR377C	GO:0006310	DNA recombination
YLR378C	GO:0006310	DNA recombination
YLR380W	GO:0006310	DNA recombination
YLR449W	GO:0043604	amide biosynthetic process
YKL205W	GO:0010605	negative regulation of macromolecule metabolic process
YKL205W	GO:0031324	negative regulation of cellular metabolic process
YKL205W	GO:0034248	regulation of cellular amide metabolic process
YKL205W	GO:0051172	negative regulation of nitrogen compound metabolic process
YKL188C	GO:0050801	ion homeostasis
YKL169C	GO:0006464	cellular protein modification process
YKL131W	GO:0016310	phosphorylation
YKL131W	GO:0051603	proteolysis involved in cellular protein catabolic process
YKL119C	GO:0042886	amide transport
YKL061W	GO:0072522	purine-containing compound biosynthetic process
YKL053C-A	GO:0010468	regulation of gene expression
YKL053C-A	GO:0010556	regulation of macromolecule biosynthetic process
YKL053C-A	GO:1902903	regulation of supramolecular fiber organization
YKL027W	GO:0016070	RNA metabolic process
YKL007W	GO:0043604	amide biosynthetic process
YKR009C	GO:0071103	DNA conformation change
YKR029C	GO:0016311	dephosphorylation
YKR105C	GO:0015711	organic anion transport
YNL335W	GO:0009108	coenzyme biosynthetic process
YNL311C	GO:0006310	DNA recombination
YNL158W	GO:0051603	proteolysis involved in cellular protein catabolic process
YNL110C	GO:0016311	dephosphorylation
YNL045W	GO:0048193	Golgi vesicle transport
YNL043C	GO:0048193	Golgi vesicle transport
YNL042W-B	GO:0048193	Golgi vesicle transport
YNL013C	GO:0043632	modification-dependent macromolecule catabolic process
YNL011C	GO:0043632	modification-dependent macromolecule catabolic process
YNR026C	GO:0016310	phosphorylation
YNR033W	GO:0006464	cellular protein modification process
YNR059W	GO:0009108	coenzyme biosynthetic process
YNR059W	GO:0043604	amide biosynthetic process
YJL163C	GO:0016310	phosphorylation
YJL088W	GO:0051173	positive regulation of nitrogen compound metabolic process
YJL075C	GO:0006310	DNA recombination
YJL046W	GO:0043632	modification-dependent macromolecule catabolic process
YJR090C	GO:0010468	regulation of gene expression
YJR104C	GO:0051603	proteolysis involved in cellular protein catabolic process
YJR105W	GO:0016311	dephosphorylation
YPL236C	GO:0022618	ribonucleoprotein complex assembly
YPL218W	GO:0090305	nucleic acid phosphodiester bond hydrolysis
YPL179W	GO:0010556	regulation of macromolecule biosynthetic process
YPL178W	GO:0010468	regulation of gene expression
YPL178W	GO:0010556	regulation of macromolecule biosynthetic process
YPL165C	GO:0006281	DNA repair
YPL158C	GO:0033043	regulation of organelle organization
YPL150W	GO:0006464	cellular protein modification process
YPL145C	GO:0006464	cellular protein modification process
YPL083C	GO:0010468	regulation of gene expression
YPL052W	GO:0006464	cellular protein modification process
YPL035C	GO:0006109	regulation of carbohydrate metabolic process
YPL035C	GO:0019216	regulation of lipid metabolic process
YPL035C	GO:0051173	positive regulation of nitrogen compound metabolic process
YPL033C	GO:0006109	regulation of carbohydrate metabolic process
YPL033C	GO:0019216	regulation of lipid metabolic process
YPL033C	GO:0031329	regulation of cellular catabolic process
YPL033C	GO:0051173	positive regulation of nitrogen compound metabolic process
YPL030W	GO:0016310	phosphorylation
YPR019W	GO:0006812	cation transport
YPR019W	GO:0015849	organic acid transport
YPR019W	GO:0034220	ion transmembrane transport
YPR104C	GO:0051603	proteolysis involved in cellular protein catabolic process
YPR105C	GO:0051603	proteolysis involved in cellular protein catabolic process
YPR107C	GO:0051603	proteolysis involved in cellular protein catabolic process
YPR166C	GO:0010468	regulation of gene expression
YPR166C	GO:0019219	regulation of nucleobase-containing compound metabolic process
YOL117W	GO:0006109	regulation of carbohydrate metabolic process
YOL111C	GO:0010604	positive regulation of macromolecule metabolic process
YOL111C	GO:0051173	positive regulation of nitrogen compound metabolic process
YOL111C	GO:0051345	positive regulation of hydrolase activity
YOL079W	GO:0022618	ribonucleoprotein complex assembly
YOR006C	GO:0051603	proteolysis involved in cellular protein catabolic process
YOR043W	GO:0051603	proteolysis involved in cellular protein catabolic process
YOR119C	GO:1902903	regulation of supramolecular fiber organization
YOR168W	GO:0010468	regulation of gene expression
YOR168W	GO:0051252	regulation of RNA metabolic process
YOR170W	GO:0010468	regulation of gene expression
YOR170W	GO:0051252	regulation of RNA metabolic process
YOR184W	GO:0043604	amide biosynthetic process
YOR208W	GO:0097549	chromatin organization involved in negative regulation of transcription
YCL049C	GO:0006796	phosphate-containing compound metabolic process
YCL049C	GO:0034654	nucleobase-containing compound biosynthetic process
YCL048W	GO:0006508	proteolysis
YCL045C	GO:0072524	pyridine-containing compound metabolic process
YCL018W	GO:0090304	nucleic acid metabolic process
YCR002C	GO:1901566	organonitrogen compound biosynthetic process
YCR015C	GO:0090304	nucleic acid metabolic process
YCR034W	GO:0010646	regulation of cell communication
YCR047C	GO:0044267	cellular protein metabolic process
YBL105C	GO:0016192	vesicle-mediated transport
YBL104C	GO:0016192	vesicle-mediated transport
YBL097W	GO:0006796	phosphate-containing compound metabolic process
YBL097W	GO:0034654	nucleobase-containing compound biosynthetic process
YBL097W	GO:1901566	organonitrogen compound biosynthetic process
YBL072C	GO:0006508	proteolysis
YBL069W	GO:0043412	macromolecule modification
YBL068W-A	GO:0043412	macromolecule modification
YBL050W	GO:0051726	regulation of cell cycle
YBL014C	GO:0006796	phosphate-containing compound metabolic process
YBL013W	GO:0006796	phosphate-containing compound metabolic process
YBL012C	GO:0006796	phosphate-containing compound metabolic process
YBL007C	GO:0034654	nucleobase-containing compound biosynthetic process
YBL006W-A	GO:0006338	chromatin remodeling
YBL006W-A	GO:0034728	nucleosome organization
YBL004W	GO:0006338	chromatin remodeling
YBL002W	GO:0006338	chromatin remodeling
YBL002W	GO:0090304	nucleic acid metabolic process
YBR028C	GO:1901566	organonitrogen compound biosynthetic process
YBR037C	GO:1901137	carbohydrate derivative biosynthetic process
YBR037C	GO:1901566	organonitrogen compound biosynthetic process
YBR060C	GO:0043412	macromolecule modification
YBR104W	GO:0048523	negative regulation of cellular process
YBR104W	GO:0062012	regulation of small molecule metabolic process
YBR104W	GO:0072594	establishment of protein localization to organelle
YBR111W-A	GO:0006796	phosphate-containing compound metabolic process
YBR128C	GO:0051049	regulation of transport
YBR129C	GO:0051049	regulation of transport
YBR133C	GO:0048584	positive regulation of response to stimulus
YBR133C	GO:0051049	regulation of transport
YBR133C	GO:0051726	regulation of cell cycle
YBR138C	GO:0006508	proteolysis
YBR138C	GO:0051604	protein maturation
YBR140C	GO:0051604	protein maturation
YBR144C	GO:0072524	pyridine-containing compound metabolic process
YBR195C	GO:0034654	nucleobase-containing compound biosynthetic process
YBR196C-A	GO:0034654	nucleobase-containing compound biosynthetic process
YBR201W	GO:0034645	cellular macromolecule biosynthetic process
YBR201C-A	GO:0034645	cellular macromolecule biosynthetic process
YBR219C	GO:0018130	heterocycle biosynthetic process
YBR219C	GO:0019438	aromatic compound biosynthetic process
YBR253W	GO:0018130	heterocycle biosynthetic process
YBR253W	GO:0019438	aromatic compound biosynthetic process
YBR253W	GO:0044271	cellular nitrogen compound biosynthetic process
YBR253W	GO:1901362	organic cyclic compound biosynthetic process
YBR253W	GO:1901566	organonitrogen compound biosynthetic process
YBR274W	GO:0090304	nucleic acid metabolic process
YBR275C	GO:0006259	DNA metabolic process
YBR280C	GO:0034645	cellular macromolecule biosynthetic process
YBR280C	GO:0044271	cellular nitrogen compound biosynthetic process
YBR280C	GO:1901362	organic cyclic compound biosynthetic process
YBR285W	GO:0044267	cellular protein metabolic process
YBR285W	GO:1901565	organonitrogen compound catabolic process
YBR287W	GO:0044267	cellular protein metabolic process
YBR289W	GO:0007034	vacuolar transport
YAL037C-B	GO:0044267	cellular protein metabolic process
YAL037C-B	GO:0044271	cellular nitrogen compound biosynthetic process
YAL035W	GO:1901566	organonitrogen compound biosynthetic process
YAR007C	GO:0048523	negative regulation of cellular process
YAR007C	GO:0060249	anatomical structure homeostasis
YAR007C	GO:0090304	nucleic acid metabolic process
YDL223C	GO:0007010	cytoskeleton organization
YDL204W	GO:1901566	organonitrogen compound biosynthetic process
YDL169C	GO:1901605	alpha-amino acid metabolic process
YDL081C	GO:0006518	peptide metabolic process
YDL081C	GO:0009059	macromolecule biosynthetic process
YDL078C	GO:0044267	cellular protein metabolic process
YDL045C	GO:0006518	peptide metabolic process
YDL045C	GO:0044267	cellular protein metabolic process
YDR034C-A	GO:1901566	organonitrogen compound biosynthetic process
YDR042C	GO:0018130	heterocycle biosynthetic process
YDR042C	GO:0019438	aromatic compound biosynthetic process
YDR042C	GO:0044271	cellular nitrogen compound biosynthetic process
YDR042C	GO:1901362	organic cyclic compound biosynthetic process
YDR042C	GO:1901566	organonitrogen compound biosynthetic process
YDR043C	GO:0009059	macromolecule biosynthetic process
YDR043C	GO:0044271	cellular nitrogen compound biosynthetic process
YDR043C	GO:1901362	organic cyclic compound biosynthetic process
YDR043C	GO:1901566	organonitrogen compound biosynthetic process
YDR044W	GO:0044271	cellular nitrogen compound biosynthetic process
YDR056C	GO:0043412	macromolecule modification
YDR057W	GO:0043412	macromolecule modification
YDR094W	GO:0043412	macromolecule modification
YDR098C	GO:0006974	cellular response to DNA damage stimulus
YDR098C	GO:0048522	positive regulation of cellular process
YDR098C	GO:0080090	regulation of primary metabolic process
YDR120C	GO:0006796	phosphate-containing compound metabolic process
YDR121W	GO:0006796	phosphate-containing compound metabolic process
YDR121W	GO:0043412	macromolecule modification
YDR139C	GO:0006508	proteolysis
YDR140W	GO:0006508	proteolysis
YDR147W	GO:0006508	proteolysis
YDR164C	GO:0043412	macromolecule modification
YDR166C	GO:0043412	macromolecule modification
YDR171W	GO:0036211	protein modification process
YDR171W	GO:0044267	cellular protein metabolic process
YDR173C	GO:0043603	cellular amide metabolic process
YDR173C	GO:0044267	cellular protein metabolic process
YDR179W-A	GO:0006508	proteolysis
YDR179W-A	GO:0044267	cellular protein metabolic process
YDR215C	GO:0006974	cellular response to DNA damage stimulus
YDR227W	GO:0006259	DNA metabolic process
YDR231C	GO:0034654	nucleobase-containing compound biosynthetic process
YDR258C	GO:0006508	proteolysis
YDR268W	GO:0043412	macromolecule modification
YDR276C	GO:0009057	macromolecule catabolic process
YDR276C	GO:1901361	organic cyclic compound catabolic process
YDR277C	GO:0009057	macromolecule catabolic process
YDR277C	GO:1901361	organic cyclic compound catabolic process
YDR282C	GO:0006796	phosphate-containing compound metabolic process
YDR299W	GO:1901566	organonitrogen compound biosynthetic process
YDR301W	GO:0018130	heterocycle biosynthetic process
YDR327W	GO:0043412	macromolecule modification
YDR333C	GO:0044267	cellular protein metabolic process
YDR339C	GO:0055085	transmembrane transport
YDR339C	GO:0071702	organic substance transport
YDR347W	GO:0055085	transmembrane transport
YDR347W	GO:0098657	import into cell
YDR361C	GO:0034401	chromatin organization involved in regulation of transcription
YDR361C	GO:0090304	nucleic acid metabolic process
YDR413C	GO:0044267	cellular protein metabolic process
YDR417C	GO:0034645	cellular macromolecule biosynthetic process
YDR417C	GO:0044271	cellular nitrogen compound biosynthetic process
YDR421W	GO:0034645	cellular macromolecule biosynthetic process
YDR421W	GO:0044271	cellular nitrogen compound biosynthetic process
YDR425W	GO:0048522	positive regulation of cellular process
YDR501W	GO:0009059	macromolecule biosynthetic process
YDR504C	GO:0006796	phosphate-containing compound metabolic process
YDR536W	GO:1901361	organic cyclic compound catabolic process
YIL161W	GO:1901361	organic cyclic compound catabolic process
YIL146C	GO:0043412	macromolecule modification
YIL146C	GO:0043603	cellular amide metabolic process
YIL143C	GO:0043412	macromolecule modification
YIL143C	GO:1901566	organonitrogen compound biosynthetic process
YIL127C	GO:0034654	nucleobase-containing compound biosynthetic process
YIL113W	GO:0036211	protein modification process
YIL072W	GO:0006508	proteolysis
YIL072W	GO:0044267	cellular protein metabolic process
YIL044C	GO:0062012	regulation of small molecule metabolic process
YIL044C	GO:0080090	regulation of primary metabolic process
YIL020C	GO:0043603	cellular amide metabolic process
YIL020C	GO:0044267	cellular protein metabolic process
YIL019W	GO:0006518	peptide metabolic process
YIL019W	GO:0044267	cellular protein metabolic process
YIR030C	GO:0043603	cellular amide metabolic process
YIR037W	GO:0036211	protein modification process
YHR014W	GO:0044267	cellular protein metabolic process
YHR014W	GO:0051604	protein maturation
YHR025W	GO:0006508	proteolysis
YHR025W	GO:0051604	protein maturation
YHR028W-A	GO:0006508	proteolysis
YHR055C	GO:0044271	cellular nitrogen compound biosynthetic process
YHR073W-A	GO:0043412	macromolecule modification
YHR073W-A	GO:0044271	cellular nitrogen compound biosynthetic process
YHR079C-A	GO:0043412	macromolecule modification
YHR120W	GO:0043412	macromolecule modification
YHR120W	GO:0090304	nucleic acid metabolic process
YHR123W	GO:0090304	nucleic acid metabolic process
YHR133C	GO:0006508	proteolysis
YHR140W	GO:0009059	macromolecule biosynthetic process
YHR140W	GO:0043603	cellular amide metabolic process
YHR140W	GO:0044271	cellular nitrogen compound biosynthetic process
YHR140W	GO:1901566	organonitrogen compound biosynthetic process
YHR146W	GO:0009059	macromolecule biosynthetic process
YHR146W	GO:0044271	cellular nitrogen compound biosynthetic process
YHR146W	GO:1901566	organonitrogen compound biosynthetic process
YHR182W	GO:0031505	fungal-type cell wall organization
YHR183W	GO:0031505	fungal-type cell wall organization
YHR183W	GO:0070726	cell wall assembly
YHR201C	GO:0009057	macromolecule catabolic process
YHR201C	GO:0044267	cellular protein metabolic process
YHR201C	GO:1901565	organonitrogen compound catabolic process
YHR219W	GO:1901137	carbohydrate derivative biosynthetic process
YHR219W	GO:1901362	organic cyclic compound biosynthetic process
YGL207W	GO:0036211	protein modification process
YGL194C	GO:0043412	macromolecule modification
YGL194C	GO:0048523	negative regulation of cellular process
YGL189C	GO:0043412	macromolecule modification
YGL182C	GO:0043412	macromolecule modification
YGL127C	GO:0006518	peptide metabolic process
YGL126W	GO:0043603	cellular amide metabolic process
YGL124C	GO:0043603	cellular amide metabolic process
YGL110C	GO:0007010	cytoskeleton organization
YGL073W	GO:0009059	macromolecule biosynthetic process
YGL062W	GO:0007010	cytoskeleton organization
YGL032C	GO:1901566	organonitrogen compound biosynthetic process
YGR057C	GO:1901362	organic cyclic compound biosynthetic process
YGR068C	GO:0044267	cellular protein metabolic process
YGR069W	GO:0044267	cellular protein metabolic process
YGR096W	GO:0051049	regulation of transport
YGR099W	GO:0051336	regulation of hydrolase activity
YGR129W	GO:0048522	positive regulation of cellular process
YGR131W	GO:0007005	mitochondrion organization
YGR131W	GO:0046903	secretion
YGR131W	GO:0048523	negative regulation of cellular process
YGR133W	GO:0048523	negative regulation of cellular process
YGR138C	GO:0072594	establishment of protein localization to organelle
YGR163W	GO:0006518	peptide metabolic process
YGR166W	GO:1901566	organonitrogen compound biosynthetic process
YGR203W	GO:1901566	organonitrogen compound biosynthetic process
YGR204C-A	GO:0043412	macromolecule modification
YGR271C-A	GO:0034645	cellular macromolecule biosynthetic process
YGR271C-A	GO:0044271	cellular nitrogen compound biosynthetic process
YGR271C-A	GO:0048522	positive regulation of cellular process
YFL044C	GO:0071702	organic substance transport
YFL026W	GO:0043412	macromolecule modification
YFL025C	GO:0043412	macromolecule modification
YFR024C-A	GO:0031323	regulation of cellular metabolic process
YFR024C-A	GO:0036211	protein modification process
YFR024C-A	GO:0060255	regulation of macromolecule metabolic process
YFR024C-A	GO:0080090	regulation of primary metabolic process
YFR032C	GO:0006518	peptide metabolic process
YFR046C	GO:0044271	cellular nitrogen compound biosynthetic process
YFR053C	GO:0006508	proteolysis
YEL056W	GO:0044267	cellular protein metabolic process
YEL044W	GO:0043412	macromolecule modification
YEL026W	GO:1901362	organic cyclic compound biosynthetic process
YEL026W	GO:1901566	organonitrogen compound biosynthetic process
YEL020C	GO:0006259	DNA metabolic process
YEL016C	GO:0090304	nucleic acid metabolic process
YEL013W	GO:0062012	regulation of small molecule metabolic process
YER002W	GO:0006486	protein glycosylation
YER019C-A	GO:1901566	organonitrogen compound biosynthetic process
YER074W-A	GO:0043603	cellular amide metabolic process
YER074W-A	GO:0044271	cellular nitrogen compound biosynthetic process
YER101C	GO:0044267	cellular protein metabolic process
YER131W	GO:0006796	phosphate-containing compound metabolic process
YER137W-A	GO:0034654	nucleobase-containing compound biosynthetic process
YER140W	GO:0043412	macromolecule modification
YER158C	GO:0007010	cytoskeleton organization
YER163C	GO:0006338	chromatin remodeling
YER175W-A	GO:0090304	nucleic acid metabolic process
YML124C	GO:0006796	phosphate-containing compound metabolic process
YML038C	GO:0090304	nucleic acid metabolic process
YML027W	GO:0044267	cellular protein metabolic process
YMR012W	GO:0006644	phospholipid metabolic process
YMR026C	GO:0009966	regulation of signal transduction
YMR026C	GO:0043412	macromolecule modification
YMR028W	GO:0009966	regulation of signal transduction
YMR038C	GO:0006259	DNA metabolic process
YMR038C	GO:0044089	positive regulation of cellular component biogenesis
YMR040W	GO:0044089	positive regulation of cellular component biogenesis
YMR042W	GO:0009894	regulation of catabolic process
YMR042W	GO:0051276	chromosome organization
YMR047C	GO:0090304	nucleic acid metabolic process
YMR061W	GO:0006839	mitochondrial transport
YMR066W	GO:0007010	cytoskeleton organization
YMR067C	GO:0007010	cytoskeleton organization
YMR072W	GO:0062012	regulation of small molecule metabolic process
YMR082C	GO:0043412	macromolecule modification
YMR086W	GO:0043412	macromolecule modification
YMR087W	GO:0043412	macromolecule modification
YMR089C	GO:0032984	protein-containing complex disassembly
YMR102C	GO:0044267	cellular protein metabolic process
YMR138W	GO:0044267	cellular protein metabolic process
YMR158W	GO:0006508	proteolysis
YMR158W	GO:0051604	protein maturation
YMR187C	GO:0006508	proteolysis
YMR190C	GO:0006518	peptide metabolic process
YMR190C	GO:0044267	cellular protein metabolic process
YMR191W	GO:0006518	peptide metabolic process
YMR191W	GO:0044267	cellular protein metabolic process
YMR209C	GO:0008610	lipid biosynthetic process
YMR269W	GO:0006796	phosphate-containing compound metabolic process
YMR272C	GO:0006796	phosphate-containing compound metabolic process
YLL048C	GO:0071702	organic substance transport
YLR008C	GO:0034645	cellular macromolecule biosynthetic process
YLR008C	GO:0044271	cellular nitrogen compound biosynthetic process
YLR008C	GO:0090304	nucleic acid metabolic process
YLR025W	GO:0044267	cellular protein metabolic process
YLR030W	GO:0009059	macromolecule biosynthetic process
YLR030W	GO:0044271	cellular nitrogen compound biosynthetic process
YLR117C	GO:1901565	organonitrogen compound catabolic process
YLR121C	GO:0006508	proteolysis
YLR121C	GO:0009057	macromolecule catabolic process
YLR122C	GO:0009057	macromolecule catabolic process
YLR154C-G	GO:0031669	cellular response to nutrient levels
YLR156W	GO:0031669	cellular response to nutrient levels
YLR159W	GO:0031669	cellular response to nutrient levels
YLR159W	GO:0043603	cellular amide metabolic process
YLR159W	GO:1901565	organonitrogen compound catabolic process
YLR159W	GO:1901605	alpha-amino acid metabolic process
YLR164W	GO:0006508	proteolysis
YLR164W	GO:0043412	macromolecule modification
YLR176C	GO:0043412	macromolecule modification
YLR178C	GO:0048522	positive regulation of cellular process
YLR183C	GO:0080090	regulation of primary metabolic process
YLR243W	GO:0009889	regulation of biosynthetic process
YLR243W	GO:0009894	regulation of catabolic process
YLR243W	GO:0051171	regulation of nitrogen compound metabolic process
YLR243W	GO:0080090	regulation of primary metabolic process
YLR337C	GO:0034645	cellular macromolecule biosynthetic process
YLR363W-A	GO:0044267	cellular protein metabolic process
YLR430W	GO:0048522	positive regulation of cellular process
YLR449W	GO:0006518	peptide metabolic process
YKL205W	GO:0080090	regulation of primary metabolic process
YKL180W	GO:1901566	organonitrogen compound biosynthetic process
YKL119C	GO:0071702	organic substance transport
YKL108W	GO:0006259	DNA metabolic process
YKL101W	GO:0044267	cellular protein metabolic process
YKL067W	GO:0034605	cellular response to heat
YKL061W	GO:0034654	nucleobase-containing compound biosynthetic process
YKL059C	GO:1901362	organic cyclic compound biosynthetic process
YKL053C-A	GO:0048522	positive regulation of cellular process
YKL053C-A	GO:0080090	regulation of primary metabolic process
YKL035W	GO:0051049	regulation of transport
YKL007W	GO:1901566	organonitrogen compound biosynthetic process
YKR034W	GO:0048522	positive regulation of cellular process
YKR035C	GO:0048522	positive regulation of cellular process
YKR035W-A	GO:0048522	positive regulation of cellular process
YKR071C	GO:0006796	phosphate-containing compound metabolic process
YKR071C	GO:0008610	lipid biosynthetic process
YKR072C	GO:0008610	lipid biosynthetic process
YKR085C	GO:0043603	cellular amide metabolic process
YNL337W	GO:0018130	heterocycle biosynthetic process
YNL337W	GO:0019438	aromatic compound biosynthetic process
YNL337W	GO:0044271	cellular nitrogen compound biosynthetic process
YNL337W	GO:1901362	organic cyclic compound biosynthetic process
YNL337W	GO:1901566	organonitrogen compound biosynthetic process
YNL335W	GO:0018130	heterocycle biosynthetic process
YNL335W	GO:0019438	aromatic compound biosynthetic process
YNL335W	GO:0044271	cellular nitrogen compound biosynthetic process
YNL335W	GO:0072524	pyridine-containing compound metabolic process
YNL335W	GO:1901362	organic cyclic compound biosynthetic process
YNL335W	GO:1901566	organonitrogen compound biosynthetic process
YNL314W	GO:0007005	mitochondrion organization
YNL304W	GO:0006518	peptide metabolic process
YNL303W	GO:0043603	cellular amide metabolic process
YNL302C	GO:0043603	cellular amide metabolic process
YNL302C	GO:0044267	cellular protein metabolic process
YNL269W	GO:0016192	vesicle-mediated transport
YNL268W	GO:0016192	vesicle-mediated transport
YNL262W	GO:0006888	endoplasmic reticulum to Golgi vesicle-mediated transport
YNL261W	GO:0006888	endoplasmic reticulum to Golgi vesicle-mediated transport
YNL221C	GO:0043412	macromolecule modification
YNL220W	GO:0043412	macromolecule modification
YNL215W	GO:0006259	DNA metabolic process
YNL203C	GO:0010646	regulation of cell communication
YNL203C	GO:0048523	negative regulation of cellular process
YNL200C	GO:0043412	macromolecule modification
YNL200C	GO:0048523	negative regulation of cellular process
YNL199C	GO:0043412	macromolecule modification
YNL171C	GO:0048522	positive regulation of cellular process
YNL168C	GO:0048522	positive regulation of cellular process
YNL160W	GO:0044267	cellular protein metabolic process
YNL159C	GO:0044267	cellular protein metabolic process
YNL158W	GO:0044267	cellular protein metabolic process
YNL148C	GO:0009057	macromolecule catabolic process
YNL140C	GO:0006259	DNA metabolic process
YNL118C	GO:0044267	cellular protein metabolic process
YNL117W	GO:0044267	cellular protein metabolic process
YNL104C	GO:0006974	cellular response to DNA damage stimulus
YNL093W	GO:0044267	cellular protein metabolic process
YNL085W	GO:0016050	vesicle organization
YNL085W	GO:0032880	regulation of protein localization
YNL011C	GO:0007033	vacuole organization
YNL011C	GO:0048284	organelle fusion
YNR026C	GO:0044267	cellular protein metabolic process
YNR059W	GO:0018130	heterocycle biosynthetic process
YNR059W	GO:0044272	sulfur compound biosynthetic process
YNR059W	GO:1901362	organic cyclic compound biosynthetic process
YNR059W	GO:1901566	organonitrogen compound biosynthetic process
YJL218W	GO:0071702	organic substance transport
YJL218W	GO:0098657	import into cell
YJL181W	GO:0044267	cellular protein metabolic process
YJL165C	GO:0036211	protein modification process
YJL163C	GO:0036211	protein modification process
YJL088W	GO:0080090	regulation of primary metabolic process
YJL088W	GO:0090304	nucleic acid metabolic process
YJL084C	GO:0031503	protein-containing complex localization
YJL084C	GO:0034976	response to endoplasmic reticulum stress
YJL084C	GO:0046903	secretion
YJL075C	GO:0051276	chromosome organization
YJL065C	GO:0044267	cellular protein metabolic process
YJL046W	GO:0019439	aromatic compound catabolic process
YJL029C	GO:0034654	nucleobase-containing compound biosynthetic process
YJR049C	GO:0051171	regulation of nitrogen compound metabolic process
YJR049C	GO:0080090	regulation of primary metabolic process
YJR066W	GO:0043412	macromolecule modification
YJR067C	GO:0043412	macromolecule modification
YJR090C	GO:0080090	regulation of primary metabolic process
YJR097W	GO:0006508	proteolysis
YJR097W	GO:0044267	cellular protein metabolic process
YJR100C	GO:0006508	proteolysis
YJR101W	GO:0006508	proteolysis
YJR124C	GO:0036211	protein modification process
YJR124C	GO:0044267	cellular protein metabolic process
YJR125C	GO:0044267	cellular protein metabolic process
YJR146W	GO:0044267	cellular protein metabolic process
YPL249C-A	GO:0007005	mitochondrion organization
YPL249C-A	GO:0007033	vacuole organization
YPL206C	GO:0043412	macromolecule modification
YPL202C	GO:0043412	macromolecule modification
YPL199C	GO:0090304	nucleic acid metabolic process
YPL179W	GO:0044267	cellular protein metabolic process
YPL179W	GO:0051171	regulation of nitrogen compound metabolic process
YPL179W	GO:0080090	regulation of primary metabolic process
YPL178W	GO:0044267	cellular protein metabolic process
YPL178W	GO:0051171	regulation of nitrogen compound metabolic process
YPL178W	GO:0080090	regulation of primary metabolic process
YPL174C	GO:0043603	cellular amide metabolic process
YPL174C	GO:0044267	cellular protein metabolic process
YPL170W	GO:0044271	cellular nitrogen compound biosynthetic process
YPL170W	GO:1901566	organonitrogen compound biosynthetic process
YPL169C	GO:0018130	heterocycle biosynthetic process
YPL169C	GO:0019438	aromatic compound biosynthetic process
YPL169C	GO:0044271	cellular nitrogen compound biosynthetic process
YPL169C	GO:1901362	organic cyclic compound biosynthetic process
YPL169C	GO:1901566	organonitrogen compound biosynthetic process
YPL166W	GO:0006974	cellular response to DNA damage stimulus
YPL162C	GO:0006259	DNA metabolic process
YPL118W	GO:0043412	macromolecule modification
YPL109C	GO:1901565	organonitrogen compound catabolic process
YPL107W	GO:1901565	organonitrogen compound catabolic process
YPL088W	GO:0043603	cellular amide metabolic process
YPL083C	GO:0019438	aromatic compound biosynthetic process
YPL083C	GO:0044271	cellular nitrogen compound biosynthetic process
YPL083C	GO:0048522	positive regulation of cellular process
YPL083C	GO:0051171	regulation of nitrogen compound metabolic process
YPL083C	GO:0080090	regulation of primary metabolic process
YPL077C	GO:0044267	cellular protein metabolic process
YPL077C	GO:0044271	cellular nitrogen compound biosynthetic process
YPL077C	GO:1901566	organonitrogen compound biosynthetic process
YPL052W	GO:0034645	cellular macromolecule biosynthetic process
YPL048W	GO:0006508	proteolysis
YPL048W	GO:0044267	cellular protein metabolic process
YPL035C	GO:0032880	regulation of protein localization
YPL035C	GO:0062012	regulation of small molecule metabolic process
YPL033C	GO:0032880	regulation of protein localization
YPL033C	GO:0062012	regulation of small molecule metabolic process
YPL030W	GO:0043412	macromolecule modification
YPL029W	GO:0043412	macromolecule modification
YPL021W	GO:0048522	positive regulation of cellular process
YPL021W	GO:0090304	nucleic acid metabolic process
YPL019C	GO:0051983	regulation of chromosome segregation
YPL015C	GO:0090304	nucleic acid metabolic process
YPL008W	GO:0043603	cellular amide metabolic process
YPR019W	GO:0044271	cellular nitrogen compound biosynthetic process
YPR074W-A	GO:0006796	phosphate-containing compound metabolic process
YPR074W-A	GO:0043412	macromolecule modification
YPR075C	GO:0006796	phosphate-containing compound metabolic process
YPR075C	GO:0043412	macromolecule modification
YPR102C	GO:0006508	proteolysis
YPR136C	GO:0007005	mitochondrion organization
YPR137W	GO:0007005	mitochondrion organization
YPR162C	GO:0044267	cellular protein metabolic process
YPR170W-A	GO:0071824	protein-DNA complex subunit organization
YOL111C	GO:0010646	regulation of cell communication
YOL111C	GO:0051049	regulation of transport
YOL105C	GO:0043412	macromolecule modification
YOL097C	GO:0090304	nucleic acid metabolic process
YOL066C	GO:0006796	phosphate-containing compound metabolic process
YOL058W	GO:0006796	phosphate-containing compound metabolic process
YOL056W	GO:0006796	phosphate-containing compound metabolic process
YOL044W	GO:0043603	cellular amide metabolic process
YOL044W	GO:0044267	cellular protein metabolic process
YOL042W	GO:0044267	cellular protein metabolic process
YOL038C-A	GO:0044267	cellular protein metabolic process
YOL014W	GO:0006796	phosphate-containing compound metabolic process
YOL014W	GO:1901565	organonitrogen compound catabolic process
YOL012C	GO:0009057	macromolecule catabolic process
YOL012C	GO:0043412	macromolecule modification
YOL012C	GO:1901565	organonitrogen compound catabolic process
YOL001W	GO:0043412	macromolecule modification
YOR006C	GO:0034976	response to endoplasmic reticulum stress
YOR081C	GO:0044267	cellular protein metabolic process
YOR119C	GO:0043254	regulation of protein complex assembly
YOR119C	GO:0044089	positive regulation of cellular component biogenesis
YOR131C	GO:1901566	organonitrogen compound biosynthetic process
YOR161W-B	GO:0044271	cellular nitrogen compound biosynthetic process
YOR162C	GO:0009059	macromolecule biosynthetic process
YOR162C	GO:0044271	cellular nitrogen compound biosynthetic process
YOR164C	GO:0019439	aromatic compound catabolic process
YOR164C	GO:0044270	cellular nitrogen compound catabolic process
YOR164C	GO:0044271	cellular nitrogen compound biosynthetic process
YOR164C	GO:0046700	heterocycle catabolic process
YOR180C	GO:0044271	cellular nitrogen compound biosynthetic process
YOR184W	GO:0006518	peptide metabolic process
YOR195W	GO:0006732	coenzyme metabolic process
YOR224C	GO:0007005	mitochondrion organization
YOR254C	GO:0043412	macromolecule modification
YOR337W	GO:0034645	cellular macromolecule biosynthetic process
YOR337W	GO:0043412	macromolecule modification
YOR366W	GO:0044267	cellular protein metabolic process
YOR367W	GO:0044267	cellular protein metabolic process
YCL058C	GO:0006996	organelle organization
YCL058C	GO:0043170	macromolecule metabolic process
YCL058C	GO:1901360	organic cyclic compound metabolic process
YCL058W-A	GO:0006996	organelle organization
YCL049C	GO:0044260	cellular macromolecule metabolic process
YCL049C	GO:1901564	organonitrogen compound metabolic process
YCL048W	GO:0044249	cellular biosynthetic process
YCL048W	GO:1901576	organic substance biosynthetic process
YCL045C	GO:0006725	cellular aromatic compound metabolic process
YCL045C	GO:0044260	cellular macromolecule metabolic process
YCL039W	GO:0034641	cellular nitrogen compound metabolic process
YCL018W	GO:0022607	cellular component assembly
YCL018W	GO:0044260	cellular macromolecule metabolic process
YCL010C	GO:0034641	cellular nitrogen compound metabolic process
YCL010C	GO:0044260	cellular macromolecule metabolic process
YCL005W	GO:0044260	cellular macromolecule metabolic process
YCL005W	GO:1901564	organonitrogen compound metabolic process
YCL001W-A	GO:0044260	cellular macromolecule metabolic process
YCL001W-A	GO:1901576	organic substance biosynthetic process
YCR002C	GO:0044249	cellular biosynthetic process
YCR009C	GO:1901564	organonitrogen compound metabolic process
YCR013C	GO:0034641	cellular nitrogen compound metabolic process
YCR013C	GO:0043170	macromolecule metabolic process
YCR013C	GO:1901360	organic cyclic compound metabolic process
YCR013C	GO:1901564	organonitrogen compound metabolic process
YCR027C	GO:0006139	nucleobase-containing compound metabolic process
YCR027C	GO:0043170	macromolecule metabolic process
YCR034W	GO:0034641	cellular nitrogen compound metabolic process
YCR034W	GO:0044260	cellular macromolecule metabolic process
YCR038C	GO:0043170	macromolecule metabolic process
YCR040W	GO:1901576	organic substance biosynthetic process
YCR047C	GO:0044249	cellular biosynthetic process
YCR047C	GO:1901576	organic substance biosynthetic process
YCR066W	GO:0022607	cellular component assembly
YBL097W	GO:0019637	organophosphate metabolic process
YBL089W	GO:0034641	cellular nitrogen compound metabolic process
YBL072C	GO:0006139	nucleobase-containing compound metabolic process
YBL069W	GO:0006139	nucleobase-containing compound metabolic process
YBL069W	GO:0044249	cellular biosynthetic process
YBL069W	GO:1901564	organonitrogen compound metabolic process
YBL068W-A	GO:0006139	nucleobase-containing compound metabolic process
YBL068W-A	GO:0044249	cellular biosynthetic process
YBL068W-A	GO:1901564	organonitrogen compound metabolic process
YBL050W	GO:0044248	cellular catabolic process
YBL050W	GO:0044260	cellular macromolecule metabolic process
YBL039W-B	GO:0046907	intracellular transport
YBL018C	GO:0044260	cellular macromolecule metabolic process
YBL004W	GO:1901576	organic substance biosynthetic process
YBR002C	GO:1901564	organonitrogen compound metabolic process
YBR003W	GO:1901564	organonitrogen compound metabolic process
YBR018C	GO:0005975	carbohydrate metabolic process
YBR025C	GO:0043170	macromolecule metabolic process
YBR026C	GO:0043170	macromolecule metabolic process
YBR026C	GO:1901564	organonitrogen compound metabolic process
YBR028C	GO:0043170	macromolecule metabolic process
YBR041W	GO:0061024	membrane organization
YBR060C	GO:0034641	cellular nitrogen compound metabolic process
YBR060C	GO:0044260	cellular macromolecule metabolic process
YBR060C	GO:0050794	regulation of cellular process
YBR060C	GO:1901564	organonitrogen compound metabolic process
YBR063C	GO:0043170	macromolecule metabolic process
YBR063C	GO:1901564	organonitrogen compound metabolic process
YBR080C	GO:0019538	protein metabolic process
YBR082C	GO:0019538	protein metabolic process
YBR101C	GO:0048519	negative regulation of biological process
YBR101C	GO:2000241	regulation of reproductive process
YBR111W-A	GO:0019637	organophosphate metabolic process
YBR111W-A	GO:1901135	carbohydrate derivative metabolic process
YBR111W-A	GO:1901576	organic substance biosynthetic process
YBR112C	GO:1901564	organonitrogen compound metabolic process
YBR114W	GO:0034641	cellular nitrogen compound metabolic process
YBR114W	GO:1901564	organonitrogen compound metabolic process
YBR123C	GO:0034641	cellular nitrogen compound metabolic process
YBR123C	GO:0043170	macromolecule metabolic process
YBR123C	GO:1901564	organonitrogen compound metabolic process
YBR124W	GO:0019538	protein metabolic process
YBR124W	GO:0044249	cellular biosynthetic process
YBR124W	GO:1901576	organic substance biosynthetic process
YBR126W-B	GO:0043933	protein-containing complex subunit organization
YBR128C	GO:0048583	regulation of response to stimulus
YBR128C	GO:0050794	regulation of cellular process
YBR129C	GO:0048583	regulation of response to stimulus
YBR129C	GO:0050794	regulation of cellular process
YBR138C	GO:0006725	cellular aromatic compound metabolic process
YBR138C	GO:0034641	cellular nitrogen compound metabolic process
YBR138C	GO:0044249	cellular biosynthetic process
YBR138C	GO:0046483	heterocycle metabolic process
YBR138C	GO:1901360	organic cyclic compound metabolic process
YBR138C	GO:1901576	organic substance biosynthetic process
YBR140C	GO:0006725	cellular aromatic compound metabolic process
YBR140C	GO:0034641	cellular nitrogen compound metabolic process
YBR140C	GO:0044249	cellular biosynthetic process
YBR140C	GO:0046483	heterocycle metabolic process
YBR140C	GO:1901360	organic cyclic compound metabolic process
YBR140C	GO:1901576	organic substance biosynthetic process
YBR144C	GO:0006139	nucleobase-containing compound metabolic process
YBR157C	GO:0044260	cellular macromolecule metabolic process
YBR157C	GO:1901564	organonitrogen compound metabolic process
YBR166C	GO:0044248	cellular catabolic process
YBR173C	GO:0044248	cellular catabolic process
YBR173C	GO:0044260	cellular macromolecule metabolic process
YBR173C	GO:0046483	heterocycle metabolic process
YBR173C	GO:1901360	organic cyclic compound metabolic process
YBR191W-A	GO:0006139	nucleobase-containing compound metabolic process
YBR191W-A	GO:0043170	macromolecule metabolic process
YBR195C	GO:1901564	organonitrogen compound metabolic process
YBR196C-A	GO:1901135	carbohydrate derivative metabolic process
YBR196C-A	GO:1901564	organonitrogen compound metabolic process
YBR203W	GO:0034641	cellular nitrogen compound metabolic process
YBR203W	GO:0043170	macromolecule metabolic process
YBR203W	GO:0046483	heterocycle metabolic process
YBR203W	GO:0050794	regulation of cellular process
YBR203W	GO:1901360	organic cyclic compound metabolic process
YBR203W	GO:1901564	organonitrogen compound metabolic process
YBR219C	GO:1901576	organic substance biosynthetic process
YBR223W-A	GO:0006139	nucleobase-containing compound metabolic process
YBR223W-A	GO:0043170	macromolecule metabolic process
YBR223W-A	GO:0044249	cellular biosynthetic process
YBR223W-A	GO:1901576	organic substance biosynthetic process
YBR225W	GO:0006725	cellular aromatic compound metabolic process
YBR225W	GO:0044249	cellular biosynthetic process
YBR225W	GO:0044260	cellular macromolecule metabolic process
YBR225W	GO:0046483	heterocycle metabolic process
YBR225W	GO:1901564	organonitrogen compound metabolic process
YBR226C	GO:0006725	cellular aromatic compound metabolic process
YBR226C	GO:0044249	cellular biosynthetic process
YBR226C	GO:0044260	cellular macromolecule metabolic process
YBR226C	GO:0046483	heterocycle metabolic process
YBR226C	GO:1901564	organonitrogen compound metabolic process
YBR243C	GO:0006139	nucleobase-containing compound metabolic process
YBR243C	GO:0043170	macromolecule metabolic process
YBR274W	GO:0044260	cellular macromolecule metabolic process
YBR289W	GO:0046907	intracellular transport
YAL037C-B	GO:1901135	carbohydrate derivative metabolic process
YAL037C-B	GO:1901576	organic substance biosynthetic process
YAL035W	GO:0006139	nucleobase-containing compound metabolic process
YAL035W	GO:0044260	cellular macromolecule metabolic process
YAR007C	GO:0044260	cellular macromolecule metabolic process
YDL219W	GO:0006996	organelle organization
YDL219W	GO:0044260	cellular macromolecule metabolic process
YDL219W	GO:1901564	organonitrogen compound metabolic process
YDL204W	GO:0006725	cellular aromatic compound metabolic process
YDL204W	GO:0034641	cellular nitrogen compound metabolic process
YDL204W	GO:0043170	macromolecule metabolic process
YDL204W	GO:0046483	heterocycle metabolic process
YDL204W	GO:1901360	organic cyclic compound metabolic process
YDL169C	GO:0044248	cellular catabolic process
YDL169C	GO:0044282	small molecule catabolic process
YDL164C	GO:0044248	cellular catabolic process
YDL156W	GO:0044260	cellular macromolecule metabolic process
YDL145C	GO:0043170	macromolecule metabolic process
YDL121C	GO:0006725	cellular aromatic compound metabolic process
YDL121C	GO:0034641	cellular nitrogen compound metabolic process
YDL121C	GO:0043170	macromolecule metabolic process
YDL121C	GO:1901360	organic cyclic compound metabolic process
YDL121C	GO:1901564	organonitrogen compound metabolic process
YDL115C	GO:0044260	cellular macromolecule metabolic process
YDL106C	GO:0044260	cellular macromolecule metabolic process
YDL103C	GO:0044260	cellular macromolecule metabolic process
YDL101C	GO:0044260	cellular macromolecule metabolic process
YDL093W	GO:0044260	cellular macromolecule metabolic process
YDL078C	GO:0034641	cellular nitrogen compound metabolic process
YDL078C	GO:1901576	organic substance biosynthetic process
YDL045C	GO:0006725	cellular aromatic compound metabolic process
YDL045C	GO:0046483	heterocycle metabolic process
YDL039C	GO:0044260	cellular macromolecule metabolic process
YDL009C	GO:0034641	cellular nitrogen compound metabolic process
YDL009C	GO:0044248	cellular catabolic process
YDL009C	GO:0046483	heterocycle metabolic process
YDL009C	GO:1901360	organic cyclic compound metabolic process
YDL005C	GO:0006139	nucleobase-containing compound metabolic process
YDL005C	GO:0044260	cellular macromolecule metabolic process
YDL005C	GO:1901564	organonitrogen compound metabolic process
YDR001C	GO:0044260	cellular macromolecule metabolic process
YDR001C	GO:1903047	mitotic cell cycle process
YDR007W	GO:0050794	regulation of cellular process
YDR010C	GO:0048519	negative regulation of biological process
YDR016C	GO:0034641	cellular nitrogen compound metabolic process
YDR016C	GO:1901576	organic substance biosynthetic process
YDR038C	GO:0034641	cellular nitrogen compound metabolic process
YDR038C	GO:0043170	macromolecule metabolic process
YDR038C	GO:0044249	cellular biosynthetic process
YDR038C	GO:1901564	organonitrogen compound metabolic process
YDR038C	GO:1901576	organic substance biosynthetic process
YDR042C	GO:0043170	macromolecule metabolic process
YDR044W	GO:0044260	cellular macromolecule metabolic process
YDR044W	GO:1901564	organonitrogen compound metabolic process
YDR044W	GO:1901576	organic substance biosynthetic process
YDR050C	GO:0044260	cellular macromolecule metabolic process
YDR050C	GO:1901564	organonitrogen compound metabolic process
YDR056C	GO:0044248	cellular catabolic process
YDR056C	GO:0044260	cellular macromolecule metabolic process
YDR056C	GO:1901564	organonitrogen compound metabolic process
YDR056C	GO:1901575	organic substance catabolic process
YDR057W	GO:0044248	cellular catabolic process
YDR057W	GO:0044260	cellular macromolecule metabolic process
YDR057W	GO:1901564	organonitrogen compound metabolic process
YDR057W	GO:1901575	organic substance catabolic process
YDR071C	GO:0044260	cellular macromolecule metabolic process
YDR071C	GO:1901564	organonitrogen compound metabolic process
YDR082W	GO:0044260	cellular macromolecule metabolic process
YDR094W	GO:0048518	positive regulation of biological process
YDR094W	GO:1901564	organonitrogen compound metabolic process
YDR109C	GO:0006810	transport
YDR109C	GO:0022607	cellular component assembly
YDR109C	GO:0051649	establishment of localization in cell
YDR118W	GO:0034641	cellular nitrogen compound metabolic process
YDR118W	GO:0043170	macromolecule metabolic process
YDR120C	GO:0043170	macromolecule metabolic process
YDR121W	GO:0050794	regulation of cellular process
YDR132C	GO:0044260	cellular macromolecule metabolic process
YDR132C	GO:1901576	organic substance biosynthetic process
YDR139C	GO:0006725	cellular aromatic compound metabolic process
YDR139C	GO:0044260	cellular macromolecule metabolic process
YDR139C	GO:0046483	heterocycle metabolic process
YDR140W	GO:0044260	cellular macromolecule metabolic process
YDR147W	GO:0044260	cellular macromolecule metabolic process
YDR152W	GO:0044260	cellular macromolecule metabolic process
YDR160W	GO:0034641	cellular nitrogen compound metabolic process
YDR160W	GO:0044260	cellular macromolecule metabolic process
YDR160W	GO:1901360	organic cyclic compound metabolic process
YDR164C	GO:0044260	cellular macromolecule metabolic process
YDR166C	GO:0044260	cellular macromolecule metabolic process
YDR171W	GO:0022607	cellular component assembly
YDR171W	GO:0034641	cellular nitrogen compound metabolic process
YDR207C	GO:0044249	cellular biosynthetic process
YDR207C	GO:1901576	organic substance biosynthetic process
YDR218C	GO:0044260	cellular macromolecule metabolic process
YDR218C	GO:1901564	organonitrogen compound metabolic process
YDR220C	GO:0006139	nucleobase-containing compound metabolic process
YDR220C	GO:0044260	cellular macromolecule metabolic process
YDR222W	GO:0006139	nucleobase-containing compound metabolic process
YDR222W	GO:0044260	cellular macromolecule metabolic process
YDR232W	GO:0006139	nucleobase-containing compound metabolic process
YDR232W	GO:0044249	cellular biosynthetic process
YDR232W	GO:1901576	organic substance biosynthetic process
YDR237W	GO:0006139	nucleobase-containing compound metabolic process
YDR237W	GO:1901564	organonitrogen compound metabolic process
YDR238C	GO:0006139	nucleobase-containing compound metabolic process
YDR238C	GO:1901564	organonitrogen compound metabolic process
YDR258C	GO:0044260	cellular macromolecule metabolic process
YDR268W	GO:1901564	organonitrogen compound metabolic process
YDR276C	GO:0044248	cellular catabolic process
YDR277C	GO:0044248	cellular catabolic process
YDR282C	GO:0044260	cellular macromolecule metabolic process
YDR299W	GO:0044249	cellular biosynthetic process
YDR301W	GO:1901360	organic cyclic compound metabolic process
YDR301W	GO:1901564	organonitrogen compound metabolic process
YDR301W	GO:1901576	organic substance biosynthetic process
YDR320C	GO:0034641	cellular nitrogen compound metabolic process
YDR320C	GO:0046483	heterocycle metabolic process
YDR320C	GO:1901360	organic cyclic compound metabolic process
YDR320C	GO:1901576	organic substance biosynthetic process
YDR327W	GO:0006139	nucleobase-containing compound metabolic process
YDR327W	GO:0044260	cellular macromolecule metabolic process
YDR327W	GO:1901564	organonitrogen compound metabolic process
YDR330W	GO:0006996	organelle organization
YDR346C	GO:0071852	fungal-type cell wall organization or biogenesis
YDR347W	GO:0071852	fungal-type cell wall organization or biogenesis
YDR355C	GO:0006996	organelle organization
YDR355C	GO:0043933	protein-containing complex subunit organization
YDR361C	GO:0044260	cellular macromolecule metabolic process
YDR370C	GO:0043170	macromolecule metabolic process
YDR383C	GO:0034641	cellular nitrogen compound metabolic process
YDR383C	GO:0044249	cellular biosynthetic process
YDR383C	GO:0044260	cellular macromolecule metabolic process
YDR383C	GO:1901576	organic substance biosynthetic process
YDR395W	GO:0006725	cellular aromatic compound metabolic process
YDR395W	GO:0034641	cellular nitrogen compound metabolic process
YDR395W	GO:0044260	cellular macromolecule metabolic process
YDR395W	GO:0046483	heterocycle metabolic process
YDR395W	GO:1901564	organonitrogen compound metabolic process
YDR425W	GO:0044260	cellular macromolecule metabolic process
YDR429C	GO:0044260	cellular macromolecule metabolic process
YDR437W	GO:0006139	nucleobase-containing compound metabolic process
YDR443C	GO:0006139	nucleobase-containing compound metabolic process
YDR445C	GO:0006725	cellular aromatic compound metabolic process
YDR445C	GO:0034641	cellular nitrogen compound metabolic process
YDR445C	GO:0043170	macromolecule metabolic process
YDR445C	GO:1901360	organic cyclic compound metabolic process
YDR447C	GO:0043170	macromolecule metabolic process
YDR448W	GO:0043170	macromolecule metabolic process
YDR475C	GO:0034641	cellular nitrogen compound metabolic process
YDR475C	GO:0044260	cellular macromolecule metabolic process
YDR479C	GO:0006139	nucleobase-containing compound metabolic process
YDR479C	GO:0043170	macromolecule metabolic process
YDR501W	GO:0044249	cellular biosynthetic process
YDR501W	GO:1901564	organonitrogen compound metabolic process
YDR504C	GO:0044249	cellular biosynthetic process
YDR504C	GO:1901564	organonitrogen compound metabolic process
YDR504C	GO:1901576	organic substance biosynthetic process
YDR506C	GO:1901564	organonitrogen compound metabolic process
YDR536W	GO:0044248	cellular catabolic process
YDR536W	GO:0044282	small molecule catabolic process
YIL177W-A	GO:0071852	fungal-type cell wall organization or biogenesis
YIL161W	GO:0044248	cellular catabolic process
YIL149C	GO:0034641	cellular nitrogen compound metabolic process
YIL149C	GO:0044260	cellular macromolecule metabolic process
YIL146C	GO:0044260	cellular macromolecule metabolic process
YIL146C	GO:1901564	organonitrogen compound metabolic process
YIL122W	GO:0071852	fungal-type cell wall organization or biogenesis
YIL100W	GO:0044260	cellular macromolecule metabolic process
YIL098C	GO:0034641	cellular nitrogen compound metabolic process
YIL098C	GO:0044260	cellular macromolecule metabolic process
YIL098C	GO:1901564	organonitrogen compound metabolic process
YIL097W	GO:0034641	cellular nitrogen compound metabolic process
YIL097W	GO:0044260	cellular macromolecule metabolic process
YIL097W	GO:1901564	organonitrogen compound metabolic process
YIL094C	GO:0034641	cellular nitrogen compound metabolic process
YIL094C	GO:0044260	cellular macromolecule metabolic process
YIL094C	GO:1901360	organic cyclic compound metabolic process
YIL079C	GO:0043170	macromolecule metabolic process
YIL079C	GO:1901564	organonitrogen compound metabolic process
YIL073C	GO:0044260	cellular macromolecule metabolic process
YIL073C	GO:1901564	organonitrogen compound metabolic process
YIL070C	GO:0044249	cellular biosynthetic process
YIL070C	GO:0044260	cellular macromolecule metabolic process
YIL070C	GO:1901564	organonitrogen compound metabolic process
YIL070C	GO:1901576	organic substance biosynthetic process
YIL066W-A	GO:0006139	nucleobase-containing compound metabolic process
YIL066W-A	GO:0043170	macromolecule metabolic process
YIL066W-A	GO:1901564	organonitrogen compound metabolic process
YIL042C	GO:0006139	nucleobase-containing compound metabolic process
YIL013C	GO:0019538	protein metabolic process
YIL013C	GO:0044260	cellular macromolecule metabolic process
YIL006W	GO:0044260	cellular macromolecule metabolic process
YIL003W	GO:0044260	cellular macromolecule metabolic process
YIL003W	GO:1901564	organonitrogen compound metabolic process
YIL002W-A	GO:0044260	cellular macromolecule metabolic process
YIR002C	GO:0006996	organelle organization
YIR010W	GO:0044260	cellular macromolecule metabolic process
YIR026C	GO:0034641	cellular nitrogen compound metabolic process
YIR026C	GO:0043170	macromolecule metabolic process
YIR026C	GO:0046483	heterocycle metabolic process
YIR026C	GO:1901360	organic cyclic compound metabolic process
YIR026C	GO:1901564	organonitrogen compound metabolic process
YIR030C	GO:0017144	drug metabolic process
YIR030C	GO:0046483	heterocycle metabolic process
YIR030C	GO:1901360	organic cyclic compound metabolic process
YIR030C	GO:1901564	organonitrogen compound metabolic process
YHL015W-A	GO:0055086	nucleobase-containing small molecule metabolic process
YHL015W-A	GO:1901135	carbohydrate derivative metabolic process
YHL015W-A	GO:1901564	organonitrogen compound metabolic process
YHL015W	GO:0055086	nucleobase-containing small molecule metabolic process
YHL015W	GO:1901135	carbohydrate derivative metabolic process
YHL015W	GO:1901564	organonitrogen compound metabolic process
YHR014W	GO:0034641	cellular nitrogen compound metabolic process
YHR015W	GO:0019538	protein metabolic process
YHR015W	GO:0034641	cellular nitrogen compound metabolic process
YHR028W-A	GO:0044260	cellular macromolecule metabolic process
YHR029C	GO:0019538	protein metabolic process
YHR029C	GO:0044260	cellular macromolecule metabolic process
YHR037W	GO:0006139	nucleobase-containing compound metabolic process
YHR037W	GO:0043170	macromolecule metabolic process
YHR053C	GO:0006725	cellular aromatic compound metabolic process
YHR053C	GO:0043170	macromolecule metabolic process
YHR053C	GO:0046483	heterocycle metabolic process
YHR053C	GO:1901360	organic cyclic compound metabolic process
YHR055C	GO:0043170	macromolecule metabolic process
YHR055C	GO:0046483	heterocycle metabolic process
YHR055C	GO:1901564	organonitrogen compound metabolic process
YHR055C	GO:1901576	organic substance biosynthetic process
YHR062C	GO:0006725	cellular aromatic compound metabolic process
YHR062C	GO:0043170	macromolecule metabolic process
YHR062C	GO:1901360	organic cyclic compound metabolic process
YHR062C	GO:1901576	organic substance biosynthetic process
YHR072W-A	GO:0034641	cellular nitrogen compound metabolic process
YHR072W-A	GO:1901360	organic cyclic compound metabolic process
YHR073W-A	GO:1901564	organonitrogen compound metabolic process
YHR073W-A	GO:1901576	organic substance biosynthetic process
YHR078W	GO:0044260	cellular macromolecule metabolic process
YHR078W	GO:1901564	organonitrogen compound metabolic process
YHR079C-A	GO:0044260	cellular macromolecule metabolic process
YHR079C-A	GO:1901564	organonitrogen compound metabolic process
YHR120W	GO:0044260	cellular macromolecule metabolic process
YHR146W	GO:0006139	nucleobase-containing compound metabolic process
YHR196W	GO:0022607	cellular component assembly
YHR214W-A	GO:0044283	small molecule biosynthetic process
YHR219W	GO:0044283	small molecule biosynthetic process
YGL263W	GO:0071852	fungal-type cell wall organization or biogenesis
YGL254W	GO:0006139	nucleobase-containing compound metabolic process
YGL254W	GO:0043170	macromolecule metabolic process
YGL225W	GO:0019538	protein metabolic process
YGL223C	GO:0019538	protein metabolic process
YGL223C	GO:0044248	cellular catabolic process
YGL223C	GO:1901575	organic substance catabolic process
YGL214W	GO:0050794	regulation of cellular process
YGL212W	GO:0050794	regulation of cellular process
YGL198W	GO:1901564	organonitrogen compound metabolic process
YGL189C	GO:1901564	organonitrogen compound metabolic process
YGL186C	GO:0017144	drug metabolic process
YGL186C	GO:1901564	organonitrogen compound metabolic process
YGL182C	GO:1901564	organonitrogen compound metabolic process
YGL160W	GO:0050794	regulation of cellular process
YGL153W	GO:0044249	cellular biosynthetic process
YGL153W	GO:0044260	cellular macromolecule metabolic process
YGL153W	GO:1901564	organonitrogen compound metabolic process
YGL153W	GO:1901576	organic substance biosynthetic process
YGL127C	GO:0019538	protein metabolic process
YGL126W	GO:0006725	cellular aromatic compound metabolic process
YGL126W	GO:0043170	macromolecule metabolic process
YGL126W	GO:0046483	heterocycle metabolic process
YGL126W	GO:1901360	organic cyclic compound metabolic process
YGL126W	GO:1901564	organonitrogen compound metabolic process
YGL124C	GO:0006725	cellular aromatic compound metabolic process
YGL124C	GO:0043170	macromolecule metabolic process
YGL124C	GO:0046483	heterocycle metabolic process
YGL124C	GO:1901360	organic cyclic compound metabolic process
YGL123W	GO:0006725	cellular aromatic compound metabolic process
YGL123W	GO:0034641	cellular nitrogen compound metabolic process
YGL123W	GO:0043170	macromolecule metabolic process
YGL123W	GO:0046483	heterocycle metabolic process
YGL123W	GO:1901360	organic cyclic compound metabolic process
YGL121C	GO:0034641	cellular nitrogen compound metabolic process
YGL121C	GO:0043170	macromolecule metabolic process
YGL121C	GO:0046483	heterocycle metabolic process
YGL121C	GO:1901360	organic cyclic compound metabolic process
YGL121C	GO:1901564	organonitrogen compound metabolic process
YGL110C	GO:1901564	organonitrogen compound metabolic process
YGL067W	GO:0044260	cellular macromolecule metabolic process
YGL067W	GO:1901564	organonitrogen compound metabolic process
YGL067W	GO:1901576	organic substance biosynthetic process
YGL063W	GO:0044260	cellular macromolecule metabolic process
YGL063W	GO:1901564	organonitrogen compound metabolic process
YGL062W	GO:1903047	mitotic cell cycle process
YGL059W	GO:1903047	mitotic cell cycle process
YGL047W	GO:1901564	organonitrogen compound metabolic process
YGL040C	GO:1901564	organonitrogen compound metabolic process
YGL034C	GO:0044260	cellular macromolecule metabolic process
YGL032C	GO:0006139	nucleobase-containing compound metabolic process
YGL032C	GO:0044249	cellular biosynthetic process
YGL032C	GO:0044260	cellular macromolecule metabolic process
YGR001C	GO:0043170	macromolecule metabolic process
YGR002C	GO:0043170	macromolecule metabolic process
YGR006W	GO:0044249	cellular biosynthetic process
YGR006W	GO:1901576	organic substance biosynthetic process
YGR015C	GO:1901360	organic cyclic compound metabolic process
YGR015C	GO:1901564	organonitrogen compound metabolic process
YGR042W	GO:1901576	organic substance biosynthetic process
YGR043C	GO:0044260	cellular macromolecule metabolic process
YGR043C	GO:1901564	organonitrogen compound metabolic process
YGR043C	GO:1903047	mitotic cell cycle process
YGR050C	GO:0044260	cellular macromolecule metabolic process
YGR053C	GO:0044260	cellular macromolecule metabolic process
YGR057C	GO:0044260	cellular macromolecule metabolic process
YGR086C	GO:0034641	cellular nitrogen compound metabolic process
YGR086C	GO:0043170	macromolecule metabolic process
YGR086C	GO:1901360	organic cyclic compound metabolic process
YGR096W	GO:0034641	cellular nitrogen compound metabolic process
YGR096W	GO:0044260	cellular macromolecule metabolic process
YGR096W	GO:0046483	heterocycle metabolic process
YGR096W	GO:1901360	organic cyclic compound metabolic process
YGR099W	GO:0034641	cellular nitrogen compound metabolic process
YGR099W	GO:0044260	cellular macromolecule metabolic process
YGR114C	GO:1903047	mitotic cell cycle process
YGR120C	GO:0044260	cellular macromolecule metabolic process
YGR124W	GO:0006725	cellular aromatic compound metabolic process
YGR124W	GO:0034641	cellular nitrogen compound metabolic process
YGR124W	GO:0044260	cellular macromolecule metabolic process
YGR124W	GO:0046483	heterocycle metabolic process
YGR124W	GO:1901360	organic cyclic compound metabolic process
YGR125W	GO:0006725	cellular aromatic compound metabolic process
YGR125W	GO:0034641	cellular nitrogen compound metabolic process
YGR125W	GO:0044260	cellular macromolecule metabolic process
YGR125W	GO:0046483	heterocycle metabolic process
YGR125W	GO:1901360	organic cyclic compound metabolic process
YGR129W	GO:0051236	establishment of RNA localization
YGR129W	GO:0051649	establishment of localization in cell
YGR131W	GO:0048518	positive regulation of biological process
YGR131W	GO:0051640	organelle localization
YGR143W	GO:0006725	cellular aromatic compound metabolic process
YGR143W	GO:0034641	cellular nitrogen compound metabolic process
YGR143W	GO:0043170	macromolecule metabolic process
YGR143W	GO:0046483	heterocycle metabolic process
YGR143W	GO:1901360	organic cyclic compound metabolic process
YGR143W	GO:1901564	organonitrogen compound metabolic process
YGR146C	GO:0006725	cellular aromatic compound metabolic process
YGR146C	GO:0034641	cellular nitrogen compound metabolic process
YGR146C	GO:0043170	macromolecule metabolic process
YGR146C	GO:0046483	heterocycle metabolic process
YGR146C	GO:1901360	organic cyclic compound metabolic process
YGR146C-A	GO:0006725	cellular aromatic compound metabolic process
YGR146C-A	GO:0034641	cellular nitrogen compound metabolic process
YGR146C-A	GO:0043170	macromolecule metabolic process
YGR146C-A	GO:0046483	heterocycle metabolic process
YGR146C-A	GO:1901360	organic cyclic compound metabolic process
YGR148C	GO:0006725	cellular aromatic compound metabolic process
YGR148C	GO:0034641	cellular nitrogen compound metabolic process
YGR148C	GO:0043170	macromolecule metabolic process
YGR148C	GO:0046483	heterocycle metabolic process
YGR148C	GO:1901360	organic cyclic compound metabolic process
YGR149W	GO:0034641	cellular nitrogen compound metabolic process
YGR149W	GO:0043170	macromolecule metabolic process
YGR152C	GO:0034641	cellular nitrogen compound metabolic process
YGR152C	GO:0043170	macromolecule metabolic process
YGR152C	GO:1901564	organonitrogen compound metabolic process
YGR159C	GO:0034641	cellular nitrogen compound metabolic process
YGR159C	GO:0043170	macromolecule metabolic process
YGR160W	GO:0043170	macromolecule metabolic process
YGR160W	GO:1901360	organic cyclic compound metabolic process
YGR161W-C	GO:0043170	macromolecule metabolic process
YGR161W-C	GO:1901564	organonitrogen compound metabolic process
YGR163W	GO:0043170	macromolecule metabolic process
YGR163W	GO:0044249	cellular biosynthetic process
YGR163W	GO:1901576	organic substance biosynthetic process
YGR166W	GO:0044249	cellular biosynthetic process
YGR181W	GO:0034641	cellular nitrogen compound metabolic process
YGR181W	GO:0043170	macromolecule metabolic process
YGR181W	GO:0046483	heterocycle metabolic process
YGR181W	GO:1901360	organic cyclic compound metabolic process
YGR184C	GO:0019538	protein metabolic process
YGR188C	GO:0043170	macromolecule metabolic process
YGR188C	GO:1901360	organic cyclic compound metabolic process
YGR188C	GO:1901564	organonitrogen compound metabolic process
YGR195W	GO:0006139	nucleobase-containing compound metabolic process
YGR195W	GO:1901564	organonitrogen compound metabolic process
YGR199W	GO:1901564	organonitrogen compound metabolic process
YGR203W	GO:0044249	cellular biosynthetic process
YGR204C-A	GO:1901564	organonitrogen compound metabolic process
YGR207C	GO:1901564	organonitrogen compound metabolic process
YGR271C-A	GO:0006725	cellular aromatic compound metabolic process
YGR271C-A	GO:0046483	heterocycle metabolic process
YGR271C-A	GO:1901360	organic cyclic compound metabolic process
YGR275W	GO:0044260	cellular macromolecule metabolic process
YGR292W	GO:0005975	carbohydrate metabolic process
YGR292W	GO:0044248	cellular catabolic process
YFL044C	GO:0046907	intracellular transport
YFL041W-A	GO:0046907	intracellular transport
YFL034W	GO:0034641	cellular nitrogen compound metabolic process
YFL034W	GO:0044260	cellular macromolecule metabolic process
YFL034W	GO:1901564	organonitrogen compound metabolic process
YFL034W	GO:1901576	organic substance biosynthetic process
YFL026W	GO:0034641	cellular nitrogen compound metabolic process
YFL026W	GO:0044260	cellular macromolecule metabolic process
YFL026W	GO:1901564	organonitrogen compound metabolic process
YFL025C	GO:0034641	cellular nitrogen compound metabolic process
YFL025C	GO:0044260	cellular macromolecule metabolic process
YFL025C	GO:1901564	organonitrogen compound metabolic process
YFL008W	GO:0006139	nucleobase-containing compound metabolic process
YFL008W	GO:0044260	cellular macromolecule metabolic process
YFL005W	GO:0006725	cellular aromatic compound metabolic process
YFL005W	GO:0034641	cellular nitrogen compound metabolic process
YFL005W	GO:0044260	cellular macromolecule metabolic process
YFL005W	GO:0046483	heterocycle metabolic process
YFR024C-A	GO:0046483	heterocycle metabolic process
YFR032C	GO:0019538	protein metabolic process
YFR046C	GO:0043170	macromolecule metabolic process
YFR046C	GO:1901564	organonitrogen compound metabolic process
YFR046C	GO:1901576	organic substance biosynthetic process
YFR053C	GO:0044260	cellular macromolecule metabolic process
YEL058W	GO:0019538	protein metabolic process
YEL055C	GO:0019538	protein metabolic process
YEL046C	GO:0034641	cellular nitrogen compound metabolic process
YEL046C	GO:0044260	cellular macromolecule metabolic process
YEL046C	GO:1901564	organonitrogen compound metabolic process
YEL044W	GO:1901564	organonitrogen compound metabolic process
YEL026W	GO:0006091	generation of precursor metabolites and energy
YEL026W	GO:0034641	cellular nitrogen compound metabolic process
YEL026W	GO:0046483	heterocycle metabolic process
YEL026W	GO:1901615	organic hydroxy compound metabolic process
YEL022W	GO:0006139	nucleobase-containing compound metabolic process
YEL022W	GO:1901135	carbohydrate derivative metabolic process
YEL016C	GO:0044260	cellular macromolecule metabolic process
YEL013W	GO:0044260	cellular macromolecule metabolic process
YER002W	GO:1901135	carbohydrate derivative metabolic process
YER020W	GO:1901564	organonitrogen compound metabolic process
YER020W	GO:1901576	organic substance biosynthetic process
YER025W	GO:1901564	organonitrogen compound metabolic process
YER027C	GO:0034641	cellular nitrogen compound metabolic process
YER027C	GO:1901564	organonitrogen compound metabolic process
YER040W	GO:0006139	nucleobase-containing compound metabolic process
YER056C	GO:1901564	organonitrogen compound metabolic process
YER060W-A	GO:0044249	cellular biosynthetic process
YER060W-A	GO:0044283	small molecule biosynthetic process
YER060W-A	GO:1901576	organic substance biosynthetic process
YER073W	GO:0044249	cellular biosynthetic process
YER073W	GO:1901564	organonitrogen compound metabolic process
YER073W	GO:1901576	organic substance biosynthetic process
YER074W-A	GO:1901564	organonitrogen compound metabolic process
YER074W-A	GO:1901576	organic substance biosynthetic process
YER090W	GO:1901564	organonitrogen compound metabolic process
YER092W	GO:0044260	cellular macromolecule metabolic process
YER092W	GO:1901564	organonitrogen compound metabolic process
YER138W-A	GO:0044260	cellular macromolecule metabolic process
YER138W-A	GO:1901564	organonitrogen compound metabolic process
YER140W	GO:0006725	cellular aromatic compound metabolic process
YER140W	GO:0034641	cellular nitrogen compound metabolic process
YER140W	GO:0044260	cellular macromolecule metabolic process
YER140W	GO:0046483	heterocycle metabolic process
YER140W	GO:1901360	organic cyclic compound metabolic process
YER140W	GO:1901564	organonitrogen compound metabolic process
YER147C	GO:0034641	cellular nitrogen compound metabolic process
YER147C	GO:0044260	cellular macromolecule metabolic process
YER147C	GO:0046483	heterocycle metabolic process
YER147C	GO:1901360	organic cyclic compound metabolic process
YER162C	GO:0022607	cellular component assembly
YER163C	GO:0022607	cellular component assembly
YER171W	GO:0006139	nucleobase-containing compound metabolic process
YER171W	GO:0043170	macromolecule metabolic process
YER175W-A	GO:0044260	cellular macromolecule metabolic process
YML128C	GO:0034641	cellular nitrogen compound metabolic process
YML128C	GO:1901360	organic cyclic compound metabolic process
YML124C	GO:0006139	nucleobase-containing compound metabolic process
YML093W	GO:0006996	organelle organization
YML093W	GO:0044260	cellular macromolecule metabolic process
YML084W	GO:1901564	organonitrogen compound metabolic process
YML080W	GO:1901564	organonitrogen compound metabolic process
YML028W	GO:0019538	protein metabolic process
YML028W	GO:0034641	cellular nitrogen compound metabolic process
YML028W	GO:0044260	cellular macromolecule metabolic process
YML027W	GO:0034641	cellular nitrogen compound metabolic process
YML019W	GO:0006725	cellular aromatic compound metabolic process
YML019W	GO:0034641	cellular nitrogen compound metabolic process
YML019W	GO:0044260	cellular macromolecule metabolic process
YML018C	GO:0034641	cellular nitrogen compound metabolic process
YML018C	GO:0044260	cellular macromolecule metabolic process
YMR002W	GO:0044260	cellular macromolecule metabolic process
YMR004W	GO:0043170	macromolecule metabolic process
YMR026C	GO:0034641	cellular nitrogen compound metabolic process
YMR026C	GO:0044260	cellular macromolecule metabolic process
YMR038C	GO:2000241	regulation of reproductive process
YMR040W	GO:0048519	negative regulation of biological process
YMR040W	GO:2000241	regulation of reproductive process
YMR042W	GO:2000241	regulation of reproductive process
YMR047C	GO:1903047	mitotic cell cycle process
YMR059W	GO:0051649	establishment of localization in cell
YMR079W	GO:1901564	organonitrogen compound metabolic process
YMR082C	GO:0006139	nucleobase-containing compound metabolic process
YMR082C	GO:0044260	cellular macromolecule metabolic process
YMR082C	GO:1901564	organonitrogen compound metabolic process
YMR086W	GO:0017144	drug metabolic process
YMR086W	GO:1901135	carbohydrate derivative metabolic process
YMR086W	GO:1901564	organonitrogen compound metabolic process
YMR086W	GO:1901576	organic substance biosynthetic process
YMR087W	GO:0017144	drug metabolic process
YMR087W	GO:1901135	carbohydrate derivative metabolic process
YMR087W	GO:1901564	organonitrogen compound metabolic process
YMR087W	GO:1901576	organic substance biosynthetic process
YMR095C	GO:0034641	cellular nitrogen compound metabolic process
YMR095C	GO:0043170	macromolecule metabolic process
YMR096W	GO:0034641	cellular nitrogen compound metabolic process
YMR096W	GO:0044260	cellular macromolecule metabolic process
YMR116C	GO:0006725	cellular aromatic compound metabolic process
YMR116C	GO:0046483	heterocycle metabolic process
YMR116C	GO:1901360	organic cyclic compound metabolic process
YMR116C	GO:1901564	organonitrogen compound metabolic process
YMR124W	GO:0034641	cellular nitrogen compound metabolic process
YMR124W	GO:0044260	cellular macromolecule metabolic process
YMR124W	GO:1901360	organic cyclic compound metabolic process
YMR144W	GO:0006725	cellular aromatic compound metabolic process
YMR144W	GO:0019538	protein metabolic process
YMR144W	GO:0034641	cellular nitrogen compound metabolic process
YMR144W	GO:0046483	heterocycle metabolic process
YMR144W	GO:1901360	organic cyclic compound metabolic process
YMR158W	GO:0044260	cellular macromolecule metabolic process
YMR187C	GO:0044260	cellular macromolecule metabolic process
YMR209C	GO:0044249	cellular biosynthetic process
YMR209C	GO:0044255	cellular lipid metabolic process
YMR209C	GO:0044283	small molecule biosynthetic process
YMR213W	GO:0044249	cellular biosynthetic process
YMR213W	GO:1901576	organic substance biosynthetic process
YMR216C	GO:1901135	carbohydrate derivative metabolic process
YMR216C	GO:1901360	organic cyclic compound metabolic process
YMR216C	GO:1901564	organonitrogen compound metabolic process
YMR230W	GO:0034641	cellular nitrogen compound metabolic process
YMR230W	GO:0044260	cellular macromolecule metabolic process
YMR230W	GO:1901360	organic cyclic compound metabolic process
YMR234W	GO:0006325	chromatin organization
YMR251W-A	GO:1901564	organonitrogen compound metabolic process
YMR252C	GO:1901564	organonitrogen compound metabolic process
YMR269W	GO:1901135	carbohydrate derivative metabolic process
YMR269W	GO:1901360	organic cyclic compound metabolic process
YMR269W	GO:1901564	organonitrogen compound metabolic process
YMR272C	GO:0019538	protein metabolic process
YMR281W	GO:0034641	cellular nitrogen compound metabolic process
YMR281W	GO:0044260	cellular macromolecule metabolic process
YMR281W	GO:1901564	organonitrogen compound metabolic process
YMR285C	GO:0044260	cellular macromolecule metabolic process
YMR288W	GO:0044260	cellular macromolecule metabolic process
YMR292W	GO:1901564	organonitrogen compound metabolic process
YMR311C	GO:0044260	cellular macromolecule metabolic process
YLL030C	GO:0034641	cellular nitrogen compound metabolic process
YLL030C	GO:0043170	macromolecule metabolic process
YLL030C	GO:0044249	cellular biosynthetic process
YLL030C	GO:0046483	heterocycle metabolic process
YLL030C	GO:1901360	organic cyclic compound metabolic process
YLL030C	GO:1901576	organic substance biosynthetic process
YLL018C	GO:0044260	cellular macromolecule metabolic process
YLL015W	GO:0044260	cellular macromolecule metabolic process
YLL007C	GO:0006725	cellular aromatic compound metabolic process
YLL007C	GO:0034641	cellular nitrogen compound metabolic process
YLL007C	GO:0043170	macromolecule metabolic process
YLL007C	GO:1901360	organic cyclic compound metabolic process
YLR030W	GO:0006139	nucleobase-containing compound metabolic process
YLR030W	GO:1901564	organonitrogen compound metabolic process
YLR054C	GO:0006725	cellular aromatic compound metabolic process
YLR054C	GO:0034641	cellular nitrogen compound metabolic process
YLR054C	GO:0043170	macromolecule metabolic process
YLR054C	GO:0046483	heterocycle metabolic process
YLR054C	GO:1901360	organic cyclic compound metabolic process
YLR055C	GO:0034641	cellular nitrogen compound metabolic process
YLR055C	GO:0043170	macromolecule metabolic process
YLR055C	GO:1901360	organic cyclic compound metabolic process
YLR063W	GO:0034641	cellular nitrogen compound metabolic process
YLR063W	GO:0043170	macromolecule metabolic process
YLR063W	GO:1901564	organonitrogen compound metabolic process
YLR090W	GO:1901564	organonitrogen compound metabolic process
YLR113W	GO:0043170	macromolecule metabolic process
YLR116W	GO:0019538	protein metabolic process
YLR117C	GO:0019538	protein metabolic process
YLR121C	GO:0044260	cellular macromolecule metabolic process
YLR136C	GO:0006139	nucleobase-containing compound metabolic process
YLR137W	GO:0006139	nucleobase-containing compound metabolic process
YLR137W	GO:1901576	organic substance biosynthetic process
YLR138W	GO:0044249	cellular biosynthetic process
YLR138W	GO:1901360	organic cyclic compound metabolic process
YLR138W	GO:1901564	organonitrogen compound metabolic process
YLR138W	GO:1901576	organic substance biosynthetic process
YLR139C	GO:0044249	cellular biosynthetic process
YLR139C	GO:1901576	organic substance biosynthetic process
YLR146C	GO:0044260	cellular macromolecule metabolic process
YLR148W	GO:0044260	cellular macromolecule metabolic process
YLR154W-C	GO:0034641	cellular nitrogen compound metabolic process
YLR154W-C	GO:0043170	macromolecule metabolic process
YLR154W-C	GO:0044282	small molecule catabolic process
YLR154W-C	GO:1901564	organonitrogen compound metabolic process
YLR154W-C	GO:1901575	organic substance catabolic process
YLR154W-E	GO:0034641	cellular nitrogen compound metabolic process
YLR154W-E	GO:0043170	macromolecule metabolic process
YLR154W-E	GO:0044282	small molecule catabolic process
YLR154W-E	GO:1901564	organonitrogen compound metabolic process
YLR154W-E	GO:1901575	organic substance catabolic process
YLR154C-G	GO:0033554	cellular response to stress
YLR154C-G	GO:1903047	mitotic cell cycle process
YLR156W	GO:0033554	cellular response to stress
YLR156W	GO:1903047	mitotic cell cycle process
YLR159W	GO:0033554	cellular response to stress
YLR159W	GO:1903047	mitotic cell cycle process
YLR164W	GO:0034641	cellular nitrogen compound metabolic process
YLR168C	GO:0034641	cellular nitrogen compound metabolic process
YLR176C	GO:0050794	regulation of cellular process
YLR176C	GO:1901564	organonitrogen compound metabolic process
YLR243W	GO:0050794	regulation of cellular process
YLR286W-A	GO:0043170	macromolecule metabolic process
YLR286W-A	GO:1901564	organonitrogen compound metabolic process
YLR296W	GO:0006139	nucleobase-containing compound metabolic process
YLR296W	GO:0022607	cellular component assembly
YLR302C	GO:1901564	organonitrogen compound metabolic process
YLR335W	GO:0044260	cellular macromolecule metabolic process
YLR335W	GO:1901564	organonitrogen compound metabolic process
YLR357W	GO:1901564	organonitrogen compound metabolic process
YLR358C	GO:1901564	organonitrogen compound metabolic process
YLR373C	GO:0043170	macromolecule metabolic process
YLR373C	GO:1901564	organonitrogen compound metabolic process
YLR374C	GO:0043170	macromolecule metabolic process
YLR374C	GO:0044249	cellular biosynthetic process
YLR374C	GO:1901564	organonitrogen compound metabolic process
YLR374C	GO:1901576	organic substance biosynthetic process
YLR377C	GO:0044249	cellular biosynthetic process
YLR377C	GO:1901576	organic substance biosynthetic process
YLR378C	GO:0044249	cellular biosynthetic process
YLR378C	GO:1901576	organic substance biosynthetic process
YLR385C	GO:0034641	cellular nitrogen compound metabolic process
YLR385C	GO:0043170	macromolecule metabolic process
YLR385C	GO:0046483	heterocycle metabolic process
YLR402W	GO:0044260	cellular macromolecule metabolic process
YLR404W	GO:0034641	cellular nitrogen compound metabolic process
YLR404W	GO:0043170	macromolecule metabolic process
YLR404W	GO:1901360	organic cyclic compound metabolic process
YLR408C	GO:0034641	cellular nitrogen compound metabolic process
YLR408C	GO:0043170	macromolecule metabolic process
YLR419W	GO:0043170	macromolecule metabolic process
YLR419W	GO:1901564	organonitrogen compound metabolic process
YLR438W	GO:0044260	cellular macromolecule metabolic process
YLR438W	GO:1901564	organonitrogen compound metabolic process
YLR438C-A	GO:0044260	cellular macromolecule metabolic process
YLR438C-A	GO:1901564	organonitrogen compound metabolic process
YLR440C	GO:0044260	cellular macromolecule metabolic process
YLR440C	GO:1901564	organonitrogen compound metabolic process
YLR449W	GO:1901576	organic substance biosynthetic process
YKL225W	GO:0071852	fungal-type cell wall organization or biogenesis
YKL214C	GO:0034641	cellular nitrogen compound metabolic process
YKL214C	GO:1901564	organonitrogen compound metabolic process
YKL205W	GO:0044260	cellular macromolecule metabolic process
YKL205W	GO:1901564	organonitrogen compound metabolic process
YKL196C	GO:0044260	cellular macromolecule metabolic process
YKL196C	GO:1901564	organonitrogen compound metabolic process
YKL180W	GO:0034641	cellular nitrogen compound metabolic process
YKL180W	GO:0044249	cellular biosynthetic process
YKL178C	GO:0006139	nucleobase-containing compound metabolic process
YKL178C	GO:0044249	cellular biosynthetic process
YKL178C	GO:1901576	organic substance biosynthetic process
YKL175W	GO:0006725	cellular aromatic compound metabolic process
YKL175W	GO:0034641	cellular nitrogen compound metabolic process
YKL175W	GO:0043170	macromolecule metabolic process
YKL175W	GO:0046483	heterocycle metabolic process
YKL175W	GO:1901360	organic cyclic compound metabolic process
YKL153W	GO:0006091	generation of precursor metabolites and energy
YKL153W	GO:0006139	nucleobase-containing compound metabolic process
YKL153W	GO:1901564	organonitrogen compound metabolic process
YKL143W	GO:0043170	macromolecule metabolic process
YKL143W	GO:1901360	organic cyclic compound metabolic process
YKL131W	GO:0044260	cellular macromolecule metabolic process
YKL131W	GO:0046483	heterocycle metabolic process
YKL130C	GO:0006725	cellular aromatic compound metabolic process
YKL130C	GO:0043170	macromolecule metabolic process
YKL130C	GO:0046483	heterocycle metabolic process
YKL130C	GO:1901360	organic cyclic compound metabolic process
YKL119C	GO:0046907	intracellular transport
YKL061W	GO:0005975	carbohydrate metabolic process
YKL059C	GO:0006139	nucleobase-containing compound metabolic process
YKL059C	GO:0043170	macromolecule metabolic process
YKL057C	GO:0006725	cellular aromatic compound metabolic process
YKL057C	GO:0034641	cellular nitrogen compound metabolic process
YKL057C	GO:0043170	macromolecule metabolic process
YKL057C	GO:0046483	heterocycle metabolic process
YKL057C	GO:1901360	organic cyclic compound metabolic process
YKL057C	GO:1901576	organic substance biosynthetic process
YKL053C-A	GO:0043170	macromolecule metabolic process
YKL053C-A	GO:1901360	organic cyclic compound metabolic process
YKL053C-A	GO:1901576	organic substance biosynthetic process
YKL039W	GO:0006996	organelle organization
YKL039W	GO:0043170	macromolecule metabolic process
YKL015W	GO:0044260	cellular macromolecule metabolic process
YKL015W	GO:1901564	organonitrogen compound metabolic process
YKL007W	GO:0044260	cellular macromolecule metabolic process
YKR001C	GO:0034641	cellular nitrogen compound metabolic process
YKR001C	GO:0044260	cellular macromolecule metabolic process
YKR001C	GO:1901564	organonitrogen compound metabolic process
YKR003W	GO:0034641	cellular nitrogen compound metabolic process
YKR003W	GO:0043170	macromolecule metabolic process
YKR018C	GO:0006325	chromatin organization
YKR020W	GO:0044260	cellular macromolecule metabolic process
YKR026C	GO:1903047	mitotic cell cycle process
YKR029C	GO:1903047	mitotic cell cycle process
YKR039W	GO:0006996	organelle organization
YKR053C	GO:0051640	organelle localization
YKR056W	GO:0005975	carbohydrate metabolic process
YKR056W	GO:0043170	macromolecule metabolic process
YKR057W	GO:0044260	cellular macromolecule metabolic process
YKR057W	GO:1901360	organic cyclic compound metabolic process
YKR061W	GO:0044260	cellular macromolecule metabolic process
YKR061W	GO:1901360	organic cyclic compound metabolic process
YKR063C	GO:0043170	macromolecule metabolic process
YKR065C	GO:0044249	cellular biosynthetic process
YKR065C	GO:1901576	organic substance biosynthetic process
YKR071C	GO:0019637	organophosphate metabolic process
YKR071C	GO:0044249	cellular biosynthetic process
YKR072C	GO:0044249	cellular biosynthetic process
YKR072C	GO:1901564	organonitrogen compound metabolic process
YKR075C	GO:0034641	cellular nitrogen compound metabolic process
YKR075C	GO:1901564	organonitrogen compound metabolic process
YKR085C	GO:0044260	cellular macromolecule metabolic process
YNL339W-A	GO:0006725	cellular aromatic compound metabolic process
YNL339W-A	GO:0034641	cellular nitrogen compound metabolic process
YNL339W-A	GO:0046483	heterocycle metabolic process
YNL339W-A	GO:1901360	organic cyclic compound metabolic process
YNL337W	GO:0017144	drug metabolic process
YNL337W	GO:0044283	small molecule biosynthetic process
YNL335W	GO:0017144	drug metabolic process
YNL335W	GO:0044283	small molecule biosynthetic process
YNL311C	GO:0006996	organelle organization
YNL311C	GO:1901564	organonitrogen compound metabolic process
YNL304W	GO:0044260	cellular macromolecule metabolic process
YNL303W	GO:0044260	cellular macromolecule metabolic process
YNL303W	GO:1901564	organonitrogen compound metabolic process
YNL273W	GO:0006810	transport
YNL271C	GO:0006810	transport
YNL242W	GO:0006725	cellular aromatic compound metabolic process
YNL242W	GO:0034641	cellular nitrogen compound metabolic process
YNL242W	GO:0043170	macromolecule metabolic process
YNL242W	GO:0046483	heterocycle metabolic process
YNL241C	GO:0043170	macromolecule metabolic process
YNL241C	GO:0046483	heterocycle metabolic process
YNL240C	GO:0043170	macromolecule metabolic process
YNL240C	GO:1901564	organonitrogen compound metabolic process
YNL237W	GO:1901564	organonitrogen compound metabolic process
YNL237W	GO:1901575	organic substance catabolic process
YNL236W	GO:1901564	organonitrogen compound metabolic process
YNL233W	GO:0044260	cellular macromolecule metabolic process
YNL233W	GO:1901564	organonitrogen compound metabolic process
YNL228W	GO:0044260	cellular macromolecule metabolic process
YNL221C	GO:0006139	nucleobase-containing compound metabolic process
YNL221C	GO:0044260	cellular macromolecule metabolic process
YNL221C	GO:1901564	organonitrogen compound metabolic process
YNL220W	GO:0006139	nucleobase-containing compound metabolic process
YNL220W	GO:0044260	cellular macromolecule metabolic process
YNL210W	GO:0043933	protein-containing complex subunit organization
YNL210W	GO:0044249	cellular biosynthetic process
YNL210W	GO:1901576	organic substance biosynthetic process
YNL203C	GO:0034641	cellular nitrogen compound metabolic process
YNL203C	GO:0043170	macromolecule metabolic process
YNL203C	GO:0048583	regulation of response to stimulus
YNL203C	GO:1901360	organic cyclic compound metabolic process
YNL200C	GO:0034641	cellular nitrogen compound metabolic process
YNL199C	GO:0034641	cellular nitrogen compound metabolic process
YNL199C	GO:1901360	organic cyclic compound metabolic process
YNL186W	GO:0034641	cellular nitrogen compound metabolic process
YNL186W	GO:0043170	macromolecule metabolic process
YNL186W	GO:1901564	organonitrogen compound metabolic process
YNL148C	GO:0044248	cellular catabolic process
YNL148C	GO:0044260	cellular macromolecule metabolic process
YNL143C	GO:0006139	nucleobase-containing compound metabolic process
YNL143C	GO:0043170	macromolecule metabolic process
YNL140C	GO:1901576	organic substance biosynthetic process
YNL132W	GO:0034641	cellular nitrogen compound metabolic process
YNL132W	GO:0044260	cellular macromolecule metabolic process
YNL132W	GO:1901564	organonitrogen compound metabolic process
YNL118C	GO:0034641	cellular nitrogen compound metabolic process
YNL117W	GO:0034641	cellular nitrogen compound metabolic process
YNL117W	GO:0046483	heterocycle metabolic process
YNL117W	GO:1901360	organic cyclic compound metabolic process
YNL116W	GO:0044260	cellular macromolecule metabolic process
YNL113W	GO:1901360	organic cyclic compound metabolic process
YNL110C	GO:1901360	organic cyclic compound metabolic process
YNL099C	GO:0043170	macromolecule metabolic process
YNL099C	GO:1901564	organonitrogen compound metabolic process
YNL087W	GO:0006996	organelle organization
YNL045W	GO:0046907	intracellular transport
YNL014W	GO:0022607	cellular component assembly
YNL013C	GO:0022607	cellular component assembly
YNL013C	GO:0061024	membrane organization
YNL011C	GO:0022607	cellular component assembly
YNL005C	GO:0044260	cellular macromolecule metabolic process
YNL005C	GO:1901575	organic substance catabolic process
YNL004W	GO:0044260	cellular macromolecule metabolic process
YNL004W	GO:1901575	organic substance catabolic process
YNR001C	GO:0044260	cellular macromolecule metabolic process
YNR011C	GO:0034641	cellular nitrogen compound metabolic process
YNR011C	GO:1901564	organonitrogen compound metabolic process
YNR026C	GO:0006725	cellular aromatic compound metabolic process
YNR035C	GO:0034641	cellular nitrogen compound metabolic process
YNR035C	GO:0044260	cellular macromolecule metabolic process
YNR035C	GO:1901564	organonitrogen compound metabolic process
YNR039C	GO:0034641	cellular nitrogen compound metabolic process
YNR039C	GO:0043170	macromolecule metabolic process
YNR039C	GO:0044249	cellular biosynthetic process
YNR039C	GO:1901564	organonitrogen compound metabolic process
YNR039C	GO:1901576	organic substance biosynthetic process
YNR047W	GO:0044260	cellular macromolecule metabolic process
YNR047W	GO:1901564	organonitrogen compound metabolic process
YNR055C	GO:0034641	cellular nitrogen compound metabolic process
YNR055C	GO:0043170	macromolecule metabolic process
YNR055C	GO:0046483	heterocycle metabolic process
YNR055C	GO:1901360	organic cyclic compound metabolic process
YNR055C	GO:1901564	organonitrogen compound metabolic process
YNR059W	GO:0017144	drug metabolic process
YNR072W	GO:0071852	fungal-type cell wall organization or biogenesis
YJL210W	GO:1901575	organic substance catabolic process
YJL179W	GO:0022607	cellular component assembly
YJL179W	GO:0044260	cellular macromolecule metabolic process
YJL170C	GO:0044249	cellular biosynthetic process
YJL170C	GO:0044260	cellular macromolecule metabolic process
YJL170C	GO:1901576	organic substance biosynthetic process
YJL154C	GO:0005975	carbohydrate metabolic process
YJL154C	GO:0043170	macromolecule metabolic process
[truncated: 1,369 more rows]
