# Supplementary material for: Gene function prediction in five model eukaryotes exclusively based on gene relative location through machine learning
Source: Sci Rep. 2022 Jul 8;12:11655. doi: 10.1038/s41598-022-15329-w (PMC9270439; doi:10.1038/s41598-022-15329-w)
Supplement: Supplementary file 2 — Supplementary Table S2. [file 41598_2022_15329_MOESM2_ESM.xls]

## Sheet: Supplementtary_Table_S3_S_cerevisiae_cellular_component
Supplementary Table S3
S. cerevisiae and Cellular Component
Predicted associations with a probability above the threshold that maximizes the ratio between the trained and the random model
gene_id	go_id	go_name
YCL067C	GO:0044424	intracellular part
YCL058C	GO:0044424	intracellular part
YCL058W-A	GO:0044424	intracellular part
YCL049C	GO:0044424	intracellular part
YCL048W	GO:0044424	intracellular part
YCL045C	GO:0044424	intracellular part
YCL039W	GO:0044424	intracellular part
YCL036W	GO:0044424	intracellular part
YCL022C	GO:0044424	intracellular part
YCL018W	GO:0044424	intracellular part
YCL010C	GO:0044424	intracellular part
YCL005W	GO:0044424	intracellular part
YCL001W-A	GO:0044424	intracellular part
YCR002C	GO:0044424	intracellular part
YCR009C	GO:0044424	intracellular part
YCR013C	GO:0044424	intracellular part
YCR015C	GO:0044424	intracellular part
YCR022C	GO:0044424	intracellular part
YCR024C-B	GO:0044424	intracellular part
YCR027C	GO:0044424	intracellular part
YCR034W	GO:0044424	intracellular part
YCR038C	GO:0044424	intracellular part
YCR040W	GO:0044424	intracellular part
YCR047C	GO:0044424	intracellular part
YCR053W	GO:0044424	intracellular part
YCR066W	GO:0044424	intracellular part
YCR075C	GO:0044424	intracellular part
YCR075W-A	GO:0044424	intracellular part
YCR077C	GO:0044424	intracellular part
YCR088W	GO:0044424	intracellular part
YBL107C	GO:0044424	intracellular part
YBL105C	GO:0044424	intracellular part
YBL104C	GO:0044424	intracellular part
YBL100C	GO:0044424	intracellular part
YBL097W	GO:0044424	intracellular part
YBL089W	GO:0044424	intracellular part
YBL083C	GO:0044424	intracellular part
YBL080C	GO:0044424	intracellular part
YBL072C	GO:0044424	intracellular part
YBL069W	GO:0044424	intracellular part
YBL068W-A	GO:0044424	intracellular part
YBL050W	GO:0044424	intracellular part
YBL044W	GO:0044424	intracellular part
YBL039W-B	GO:0044424	intracellular part
YBL039C	GO:0044424	intracellular part
YBL039C-A	GO:0044424	intracellular part
YBL038W	GO:0044424	intracellular part
YBL037W	GO:0044424	intracellular part
YBL032W	GO:0044424	intracellular part
YBL018C	GO:0044424	intracellular part
YBL014C	GO:0044424	intracellular part
YBL013W	GO:0044424	intracellular part
YBL012C	GO:0044424	intracellular part
YBL007C	GO:0044424	intracellular part
YBL006W-A	GO:0044424	intracellular part
YBL004W	GO:0044424	intracellular part
YBL002W	GO:0044424	intracellular part
YBR002C	GO:0044424	intracellular part
YBR003W	GO:0044424	intracellular part
YBR009C	GO:0044424	intracellular part
YBR012C	GO:0044424	intracellular part
YBR013C	GO:0044424	intracellular part
YBR025C	GO:0044424	intracellular part
YBR026C	GO:0044424	intracellular part
YBR028C	GO:0044424	intracellular part
YBR035C	GO:0044424	intracellular part
YBR037C	GO:0044424	intracellular part
YBR041W	GO:0044424	intracellular part
YBR060C	GO:0044424	intracellular part
YBR063C	GO:0044424	intracellular part
YBR064W	GO:0044424	intracellular part
YBR071W	GO:0044424	intracellular part
YBR079C	GO:0044424	intracellular part
YBR080C	GO:0044424	intracellular part
YBR082C	GO:0044424	intracellular part
YBR088C	GO:0044424	intracellular part
YBR089C-A	GO:0044424	intracellular part
YBR101C	GO:0044424	intracellular part
YBR104W	GO:0044424	intracellular part
YBR111W-A	GO:0044424	intracellular part
YBR112C	GO:0044424	intracellular part
YBR114W	GO:0044424	intracellular part
YBR123C	GO:0044424	intracellular part
YBR124W	GO:0044424	intracellular part
YBR126W-B	GO:0044424	intracellular part
YBR128C	GO:0044424	intracellular part
YBR129C	GO:0044424	intracellular part
YBR133C	GO:0044424	intracellular part
YBR135W	GO:0044424	intracellular part
YBR138C	GO:0044424	intracellular part
YBR140C	GO:0044424	intracellular part
YBR143C	GO:0044424	intracellular part
YBR144C	GO:0044424	intracellular part
YBR157C	GO:0044424	intracellular part
YBR163W	GO:0044424	intracellular part
YBR166C	GO:0044424	intracellular part
YBR167C	GO:0044424	intracellular part
YBR173C	GO:0044424	intracellular part
YBR176W	GO:0044424	intracellular part
YBR178W	GO:0044424	intracellular part
YBR190W	GO:0044424	intracellular part
YBR191W-A	GO:0044424	intracellular part
YBR195C	GO:0044424	intracellular part
YBR196C-A	GO:0044424	intracellular part
YBR201W	GO:0044424	intracellular part
YBR201C-A	GO:0044424	intracellular part
YBR203W	GO:0044424	intracellular part
YBR212W	GO:0044424	intracellular part
YBR219C	GO:0044424	intracellular part
YBR223W-A	GO:0044424	intracellular part
YBR225W	GO:0044424	intracellular part
YBR226C	GO:0044424	intracellular part
YBR232C	GO:0044424	intracellular part
YBR243C	GO:0044424	intracellular part
YBR253W	GO:0044424	intracellular part
YBR265W	GO:0044424	intracellular part
YBR268W	GO:0044424	intracellular part
YBR274W	GO:0044424	intracellular part
YBR275C	GO:0044424	intracellular part
YBR280C	GO:0044424	intracellular part
YBR285W	GO:0044424	intracellular part
YBR287W	GO:0044424	intracellular part
YBR289W	GO:0044424	intracellular part
YAL056C-A	GO:0044424	intracellular part
YAL055W	GO:0044424	intracellular part
YAL054C	GO:0044424	intracellular part
YAL053W	GO:0044424	intracellular part
YAL037C-B	GO:0044424	intracellular part
YAL035W	GO:0044424	intracellular part
YAL032C	GO:0044424	intracellular part
YAL031C	GO:0044424	intracellular part
YAL030W	GO:0044424	intracellular part
YAL023C	GO:0044424	intracellular part
YAL021C	GO:0044424	intracellular part
YAL019W-A	GO:0044424	intracellular part
YAL019W	GO:0044424	intracellular part
YAL017W	GO:0044424	intracellular part
YAR007C	GO:0044424	intracellular part
YAR023C	GO:0044424	intracellular part
YDL236W	GO:0044424	intracellular part
YDL223C	GO:0044424	intracellular part
YDL219W	GO:0044424	intracellular part
YDL218W	GO:0044424	intracellular part
YDL208W	GO:0044424	intracellular part
YDL204W	GO:0044424	intracellular part
YDL200C	GO:0044424	intracellular part
YDL199C	GO:0044424	intracellular part
YDL194W	GO:0044424	intracellular part
YDL189W	GO:0044424	intracellular part
YDL169C	GO:0044424	intracellular part
YDL164C	GO:0044424	intracellular part
YDL156W	GO:0044424	intracellular part
YDL152W	GO:0044424	intracellular part
YDL151C	GO:0044424	intracellular part
YDL145C	GO:0044424	intracellular part
YDL121C	GO:0044424	intracellular part
YDL115C	GO:0044424	intracellular part
YDL106C	GO:0044424	intracellular part
YDL103C	GO:0044424	intracellular part
YDL101C	GO:0044424	intracellular part
YDL093W	GO:0044424	intracellular part
YDL090C	GO:0044424	intracellular part
YDL081C	GO:0044424	intracellular part
YDL078C	GO:0044424	intracellular part
YDL073W	GO:0044424	intracellular part
YDL070W	GO:0044424	intracellular part
YDL067C	GO:0044424	intracellular part
YDL062W	GO:0044424	intracellular part
YDL061C	GO:0044424	intracellular part
YDL060W	GO:0044424	intracellular part
YDL057W	GO:0044424	intracellular part
YDL056W	GO:0044424	intracellular part
YDL052C	GO:0044424	intracellular part
YDL051W	GO:0044424	intracellular part
YDL049C	GO:0044424	intracellular part
YDL045C	GO:0044424	intracellular part
YDL039C	GO:0044424	intracellular part
YDL016C	GO:0044424	intracellular part
YDL005C	GO:0044424	intracellular part
YDR001C	GO:0044424	intracellular part
YDR003W	GO:0044424	intracellular part
YDR005C	GO:0044424	intracellular part
YDR007W	GO:0044424	intracellular part
YDR008C	GO:0044424	intracellular part
YDR010C	GO:0044424	intracellular part
YDR016C	GO:0044424	intracellular part
YDR025W	GO:0044424	intracellular part
YDR030C	GO:0044424	intracellular part
YDR031W	GO:0044424	intracellular part
YDR032C	GO:0044424	intracellular part
YDR038C	GO:0044424	intracellular part
YDR042C	GO:0044424	intracellular part
YDR043C	GO:0044424	intracellular part
YDR044W	GO:0044424	intracellular part
YDR050C	GO:0044424	intracellular part
YDR056C	GO:0044424	intracellular part
YDR057W	GO:0044424	intracellular part
YDR066C	GO:0044424	intracellular part
YDR071C	GO:0044424	intracellular part
YDR082W	GO:0044424	intracellular part
YDR085C	GO:0044424	intracellular part
YDR086C	GO:0044424	intracellular part
YDR091C	GO:0044424	intracellular part
YDR094W	GO:0044424	intracellular part
YDR102C	GO:0044424	intracellular part
YDR109C	GO:0044424	intracellular part
YDR112W	GO:0044424	intracellular part
YDR115W	GO:0044424	intracellular part
YDR118W	GO:0044424	intracellular part
YDR120C	GO:0044424	intracellular part
YDR121W	GO:0044424	intracellular part
YDR130C	GO:0044424	intracellular part
YDR132C	GO:0044424	intracellular part
YDR133C	GO:0044424	intracellular part
YDR135C	GO:0044424	intracellular part
YDR139C	GO:0044424	intracellular part
YDR140W	GO:0044424	intracellular part
YDR142C	GO:0044424	intracellular part
YDR147W	GO:0044424	intracellular part
YDR152W	GO:0044424	intracellular part
YDR156W	GO:0044424	intracellular part
YDR158W	GO:0044424	intracellular part
YDR159W	GO:0044424	intracellular part
YDR160W	GO:0044424	intracellular part
YDR161W	GO:0044424	intracellular part
YDR164C	GO:0044424	intracellular part
YDR166C	GO:0044424	intracellular part
YDR171W	GO:0044424	intracellular part
YDR173C	GO:0044424	intracellular part
YDR179W-A	GO:0044424	intracellular part
YDR182W	GO:0044424	intracellular part
YDR205W	GO:0044424	intracellular part
YDR207C	GO:0044424	intracellular part
YDR209C	GO:0044424	intracellular part
YDR213W	GO:0044424	intracellular part
YDR215C	GO:0044424	intracellular part
YDR218C	GO:0044424	intracellular part
YDR220C	GO:0044424	intracellular part
YDR222W	GO:0044424	intracellular part
YDR227W	GO:0044424	intracellular part
YDR231C	GO:0044424	intracellular part
YDR232W	GO:0044424	intracellular part
YDR237W	GO:0044424	intracellular part
YDR238C	GO:0044424	intracellular part
YDR243C	GO:0044424	intracellular part
YDR245W	GO:0044424	intracellular part
YDR254W	GO:0044424	intracellular part
YDR256C	GO:0044424	intracellular part
YDR258C	GO:0044424	intracellular part
YDR268W	GO:0044424	intracellular part
YDR273W	GO:0044424	intracellular part
YDR276C	GO:0044424	intracellular part
YDR277C	GO:0044424	intracellular part
YDR282C	GO:0044424	intracellular part
YDR288W	GO:0044424	intracellular part
YDR299W	GO:0044424	intracellular part
YDR301W	GO:0044424	intracellular part
YDR306C	GO:0044424	intracellular part
YDR309C	GO:0044424	intracellular part
YDR311W	GO:0044424	intracellular part
YDR313C	GO:0044424	intracellular part
YDR320C	GO:0044424	intracellular part
YDR322W	GO:0044424	intracellular part
YDR327W	GO:0044424	intracellular part
YDR330W	GO:0044424	intracellular part
YDR333C	GO:0044424	intracellular part
YDR334W	GO:0044424	intracellular part
YDR355C	GO:0044424	intracellular part
YDR361C	GO:0044424	intracellular part
YDR370C	GO:0044424	intracellular part
YDR371C-A	GO:0044424	intracellular part
YDR373W	GO:0044424	intracellular part
YDR375C	GO:0044424	intracellular part
YDR383C	GO:0044424	intracellular part
YDR395W	GO:0044424	intracellular part
YDR400W	GO:0044424	intracellular part
YDR409W	GO:0044424	intracellular part
YDR412W	GO:0044424	intracellular part
YDR417C	GO:0044424	intracellular part
YDR421W	GO:0044424	intracellular part
YDR425W	GO:0044424	intracellular part
YDR428C	GO:0044424	intracellular part
YDR429C	GO:0044424	intracellular part
YDR432W	GO:0044424	intracellular part
YDR433W	GO:0044424	intracellular part
YDR437W	GO:0044424	intracellular part
YDR443C	GO:0044424	intracellular part
YDR445C	GO:0044424	intracellular part
YDR446W	GO:0044424	intracellular part
YDR447C	GO:0044424	intracellular part
YDR448W	GO:0044424	intracellular part
YDR475C	GO:0044424	intracellular part
YDR479C	GO:0044424	intracellular part
YDR497C	GO:0044424	intracellular part
YDR501W	GO:0044424	intracellular part
YDR506C	GO:0044424	intracellular part
YDR516C	GO:0044424	intracellular part
YDR540C	GO:0044424	intracellular part
YIL161W	GO:0044424	intracellular part
YIL156W	GO:0044424	intracellular part
YIL149C	GO:0044424	intracellular part
YIL146C	GO:0044424	intracellular part
YIL143C	GO:0044424	intracellular part
YIL142C-A	GO:0044424	intracellular part
YIL132C	GO:0044424	intracellular part
YIL127C	GO:0044424	intracellular part
YIL118W	GO:0044424	intracellular part
YIL115W-A	GO:0044424	intracellular part
YIL113W	GO:0044424	intracellular part
YIL107C	GO:0044424	intracellular part
YIL105C	GO:0044424	intracellular part
YIL103W	GO:0044424	intracellular part
YIL100W	GO:0044424	intracellular part
YIL098C	GO:0044424	intracellular part
YIL097W	GO:0044424	intracellular part
YIL094C	GO:0044424	intracellular part
YIL079C	GO:0044424	intracellular part
YIL073C	GO:0044424	intracellular part
YIL072W	GO:0044424	intracellular part
YIL070C	GO:0044424	intracellular part
YIL066W-A	GO:0044424	intracellular part
YIL044C	GO:0044424	intracellular part
YIL042C	GO:0044424	intracellular part
YIL041W	GO:0044424	intracellular part
YIL034C	GO:0044424	intracellular part
YIL033C	GO:0044424	intracellular part
YIL020C	GO:0044424	intracellular part
YIL019W	GO:0044424	intracellular part
YIL013C	GO:0044424	intracellular part
YIL006W	GO:0044424	intracellular part
YIL003W	GO:0044424	intracellular part
YIL002W-A	GO:0044424	intracellular part
YIL001W	GO:0044424	intracellular part
YIR002C	GO:0044424	intracellular part
YIR010W	GO:0044424	intracellular part
YIR015W	GO:0044424	intracellular part
YIR017C	GO:0044424	intracellular part
YIR026C	GO:0044424	intracellular part
YIR030C	GO:0044424	intracellular part
YIR037W	GO:0044424	intracellular part
YHL046C	GO:0044424	intracellular part
YHL041W	GO:0044424	intracellular part
YHL038C	GO:0044424	intracellular part
YHL036W	GO:0044424	intracellular part
YHL032C	GO:0044424	intracellular part
YHL030W-A	GO:0044424	intracellular part
YHL027W	GO:0044424	intracellular part
YHL026C	GO:0044424	intracellular part
YHL015W-A	GO:0044424	intracellular part
YHL015W	GO:0044424	intracellular part
YHR007C	GO:0044424	intracellular part
YHR009C	GO:0044424	intracellular part
YHR014W	GO:0044424	intracellular part
YHR015W	GO:0044424	intracellular part
YHR018C	GO:0044424	intracellular part
YHR019C	GO:0044424	intracellular part
YHR025W	GO:0044424	intracellular part
YHR028W-A	GO:0044424	intracellular part
YHR029C	GO:0044424	intracellular part
YHR037W	GO:0044424	intracellular part
YHR041C	GO:0044424	intracellular part
YHR053C	GO:0044424	intracellular part
YHR055C	GO:0044424	intracellular part
YHR062C	GO:0044424	intracellular part
YHR072W-A	GO:0044424	intracellular part
YHR073W-A	GO:0044424	intracellular part
YHR078W	GO:0044424	intracellular part
YHR079C-A	GO:0044424	intracellular part
YHR086W	GO:0044424	intracellular part
YHR098C	GO:0044424	intracellular part
YHR120W	GO:0044424	intracellular part
YHR123W	GO:0044424	intracellular part
YHR133C	GO:0044424	intracellular part
YHR137C-A	GO:0044424	intracellular part
YHR140W	GO:0044424	intracellular part
YHR146W	GO:0044424	intracellular part
YHR154W	GO:0044424	intracellular part
YHR174W	GO:0044424	intracellular part
YHR175W	GO:0044424	intracellular part
YHR175W-A	GO:0044424	intracellular part
YHR176W	GO:0044424	intracellular part
YHR178W	GO:0044424	intracellular part
YHR188C	GO:0044424	intracellular part
YHR191C	GO:0044424	intracellular part
YHR193C	GO:0044424	intracellular part
YHR193C-A	GO:0044424	intracellular part
YHR196W	GO:0044424	intracellular part
YHR201C	GO:0044424	intracellular part
YHR206W	GO:0044424	intracellular part
YGL254W	GO:0044424	intracellular part
YGL233W	GO:0044424	intracellular part
YGL229C	GO:0044424	intracellular part
YGL225W	GO:0044424	intracellular part
YGL223C	GO:0044424	intracellular part
YGL221C	GO:0044424	intracellular part
YGL220W	GO:0044424	intracellular part
YGL214W	GO:0044424	intracellular part
YGL212W	GO:0044424	intracellular part
YGL207W	GO:0044424	intracellular part
YGL205W	GO:0044424	intracellular part
YGL198W	GO:0044424	intracellular part
YGL194C	GO:0044424	intracellular part
YGL189C	GO:0044424	intracellular part
YGL186C	GO:0044424	intracellular part
YGL182C	GO:0044424	intracellular part
YGL176C	GO:0044424	intracellular part
YGL175C	GO:0044424	intracellular part
YGL160W	GO:0044424	intracellular part
YGL156W	GO:0044424	intracellular part
YGL153W	GO:0044424	intracellular part
YGL127C	GO:0044424	intracellular part
YGL126W	GO:0044424	intracellular part
YGL124C	GO:0044424	intracellular part
YGL123W	GO:0044424	intracellular part
YGL121C	GO:0044424	intracellular part
YGL110C	GO:0044424	intracellular part
YGL103W	GO:0044424	intracellular part
YGL102C	GO:0044424	intracellular part
YGL093W	GO:0044424	intracellular part
YGL085W	GO:0044424	intracellular part
YGL079W	GO:0044424	intracellular part
YGL073W	GO:0044424	intracellular part
YGL067W	GO:0044424	intracellular part
YGL063W	GO:0044424	intracellular part
YGL062W	GO:0044424	intracellular part
YGL059W	GO:0044424	intracellular part
YGL047W	GO:0044424	intracellular part
YGL040C	GO:0044424	intracellular part
YGL034C	GO:0044424	intracellular part
YGL032C	GO:0044424	intracellular part
YGL007C-A	GO:0044424	intracellular part
YGL007W	GO:0044424	intracellular part
YGR001C	GO:0044424	intracellular part
YGR002C	GO:0044424	intracellular part
YGR006W	GO:0044424	intracellular part
YGR026W	GO:0044424	intracellular part
YGR035W-A	GO:0044424	intracellular part
YGR043C	GO:0044424	intracellular part
YGR050C	GO:0044424	intracellular part
YGR053C	GO:0044424	intracellular part
YGR057C	GO:0044424	intracellular part
YGR068C	GO:0044424	intracellular part
YGR069W	GO:0044424	intracellular part
YGR080W	GO:0044424	intracellular part
YGR081C	GO:0044424	intracellular part
YGR084C	GO:0044424	intracellular part
YGR086C	GO:0044424	intracellular part
YGR089W	GO:0044424	intracellular part
YGR096W	GO:0044424	intracellular part
YGR099W	GO:0044424	intracellular part
YGR102C	GO:0044424	intracellular part
YGR104C	GO:0044424	intracellular part
YGR112W	GO:0044424	intracellular part
YGR114C	GO:0044424	intracellular part
YGR115C	GO:0044424	intracellular part
YGR120C	GO:0044424	intracellular part
YGR124W	GO:0044424	intracellular part
YGR125W	GO:0044424	intracellular part
YGR129W	GO:0044424	intracellular part
YGR131W	GO:0044424	intracellular part
YGR133W	GO:0044424	intracellular part
YGR138C	GO:0044424	intracellular part
YGR143W	GO:0044424	intracellular part
YGR146C	GO:0044424	intracellular part
YGR146C-A	GO:0044424	intracellular part
YGR148C	GO:0044424	intracellular part
YGR149W	GO:0044424	intracellular part
YGR152C	GO:0044424	intracellular part
YGR155W	GO:0044424	intracellular part
YGR159C	GO:0044424	intracellular part
YGR160W	GO:0044424	intracellular part
YGR161W-C	GO:0044424	intracellular part
YGR163W	GO:0044424	intracellular part
YGR166W	GO:0044424	intracellular part
YGR169C	GO:0044424	intracellular part
YGR181W	GO:0044424	intracellular part
YGR184C	GO:0044424	intracellular part
YGR188C	GO:0044424	intracellular part
YGR195W	GO:0044424	intracellular part
YGR199W	GO:0044424	intracellular part
YGR203W	GO:0044424	intracellular part
YGR204C-A	GO:0044424	intracellular part
YGR207C	GO:0044424	intracellular part
YGR222W	GO:0044424	intracellular part
YGR228W	GO:0044424	intracellular part
YGR231C	GO:0044424	intracellular part
YGR233C	GO:0044424	intracellular part
YGR234W	GO:0044424	intracellular part
YGR235C	GO:0044424	intracellular part
YGR255C	GO:0044424	intracellular part
YGR262C	GO:0044424	intracellular part
YGR263C	GO:0044424	intracellular part
YGR264C	GO:0044424	intracellular part
YGR271C-A	GO:0044424	intracellular part
YGR275W	GO:0044424	intracellular part
YGR277C	GO:0044424	intracellular part
YGR280C	GO:0044424	intracellular part
YFL048C	GO:0044424	intracellular part
YFL047W	GO:0044424	intracellular part
YFL044C	GO:0044424	intracellular part
YFL041W-A	GO:0044424	intracellular part
YFL040W	GO:0044424	intracellular part
YFL039C	GO:0044424	intracellular part
YFL034W	GO:0044424	intracellular part
YFL026W	GO:0044424	intracellular part
YFL025C	GO:0044424	intracellular part
YFL021W	GO:0044424	intracellular part
YFL013W-A	GO:0044424	intracellular part
YFL012W-A	GO:0044424	intracellular part
YFL010C	GO:0044424	intracellular part
YFL008W	GO:0044424	intracellular part
YFL005W	GO:0044424	intracellular part
YFL001W	GO:0044424	intracellular part
YFR009W-A	GO:0044424	intracellular part
YFR024C-A	GO:0044424	intracellular part
YFR032C	GO:0044424	intracellular part
YFR046C	GO:0044424	intracellular part
YFR053C	GO:0044424	intracellular part
YFR055W	GO:0044424	intracellular part
YEL065W	GO:0044424	intracellular part
YEL059W	GO:0044424	intracellular part
YEL058W	GO:0044424	intracellular part
YEL056W	GO:0044424	intracellular part
YEL055C	GO:0044424	intracellular part
YEL047C	GO:0044424	intracellular part
YEL046C	GO:0044424	intracellular part
YEL044W	GO:0044424	intracellular part
YEL034W	GO:0044424	intracellular part
YEL032W	GO:0044424	intracellular part
YEL026W	GO:0044424	intracellular part
YEL022W	GO:0044424	intracellular part
YEL020C	GO:0044424	intracellular part
YEL016C	GO:0044424	intracellular part
YEL013W	GO:0044424	intracellular part
YEL002C	GO:0044424	intracellular part
YER002W	GO:0044424	intracellular part
YER007C-A	GO:0044424	intracellular part
YER011W	GO:0044424	intracellular part
YER015W	GO:0044424	intracellular part
YER017C	GO:0044424	intracellular part
YER019C-A	GO:0044424	intracellular part
YER020W	GO:0044424	intracellular part
YER025W	GO:0044424	intracellular part
YER027C	GO:0044424	intracellular part
YER028C	GO:0044424	intracellular part
YER037W	GO:0044424	intracellular part
YER038C	GO:0044424	intracellular part
YER040W	GO:0044424	intracellular part
YER046W	GO:0044424	intracellular part
YER053C-A	GO:0044424	intracellular part
YER055C	GO:0044424	intracellular part
YER056C	GO:0044424	intracellular part
YER060W-A	GO:0044424	intracellular part
YER073W	GO:0044424	intracellular part
YER074W-A	GO:0044424	intracellular part
YER082C	GO:0044424	intracellular part
YER083C	GO:0044424	intracellular part
YER086W	GO:0044424	intracellular part
YER090W	GO:0044424	intracellular part
YER092W	GO:0044424	intracellular part
YER101C	GO:0044424	intracellular part
YER105C	GO:0044424	intracellular part
YER107C	GO:0044424	intracellular part
YER119C	GO:0044424	intracellular part
YER131W	GO:0044424	intracellular part
YER134C	GO:0044424	intracellular part
YER135C	GO:0044424	intracellular part
YER137W-A	GO:0044424	intracellular part
YER138W-A	GO:0044424	intracellular part
YER153C	GO:0044424	intracellular part
YER158C	GO:0044424	intracellular part
YER161C	GO:0044424	intracellular part
YER162C	GO:0044424	intracellular part
YER163C	GO:0044424	intracellular part
YER171W	GO:0044424	intracellular part
YER175W-A	GO:0044424	intracellular part
YER178W	GO:0044424	intracellular part
YER180C-A	GO:0044424	intracellular part
YML133W-A	GO:0044424	intracellular part
YML132W	GO:0044424	intracellular part
YML129C	GO:0044424	intracellular part
YML128C	GO:0044424	intracellular part
YML124C	GO:0044424	intracellular part
YML113W	GO:0044424	intracellular part
YML112W	GO:0044424	intracellular part
YML103C	GO:0044424	intracellular part
YML101C-A	GO:0044424	intracellular part
YML099W-A	GO:0044424	intracellular part
YML093W	GO:0044424	intracellular part
YML084W	GO:0044424	intracellular part
YML080W	GO:0044424	intracellular part
YML077W	GO:0044424	intracellular part
YML076C	GO:0044424	intracellular part
YML071C	GO:0044424	intracellular part
YML054C	GO:0044424	intracellular part
YML053C	GO:0044424	intracellular part
YML052W	GO:0044424	intracellular part
YML049C	GO:0044424	intracellular part
YML038C	GO:0044424	intracellular part
YML028W	GO:0044424	intracellular part
YML027W	GO:0044424	intracellular part
YML019W	GO:0044424	intracellular part
YML018C	GO:0044424	intracellular part
YML004C	GO:0044424	intracellular part
YMR004W	GO:0044424	intracellular part
YMR009W	GO:0044424	intracellular part
YMR012W	GO:0044424	intracellular part
YMR026C	GO:0044424	intracellular part
YMR028W	GO:0044424	intracellular part
YMR038C	GO:0044424	intracellular part
YMR040W	GO:0044424	intracellular part
YMR042W	GO:0044424	intracellular part
YMR047C	GO:0044424	intracellular part
YMR052W	GO:0044424	intracellular part
YMR059W	GO:0044424	intracellular part
YMR061W	GO:0044424	intracellular part
YMR065W	GO:0044424	intracellular part
YMR066W	GO:0044424	intracellular part
YMR067C	GO:0044424	intracellular part
YMR072W	GO:0044424	intracellular part
YMR073C	GO:0044424	intracellular part
YMR075W	GO:0044424	intracellular part
YMR075C-A	GO:0044424	intracellular part
YMR079W	GO:0044424	intracellular part
YMR082C	GO:0044424	intracellular part
YMR086W	GO:0044424	intracellular part
YMR087W	GO:0044424	intracellular part
YMR089C	GO:0044424	intracellular part
YMR095C	GO:0044424	intracellular part
YMR096W	GO:0044424	intracellular part
YMR102C	GO:0044424	intracellular part
YMR105C	GO:0044424	intracellular part
YMR107W	GO:0044424	intracellular part
YMR116C	GO:0044424	intracellular part
YMR124W	GO:0044424	intracellular part
YMR138W	GO:0044424	intracellular part
YMR144W	GO:0044424	intracellular part
YMR149W	GO:0044424	intracellular part
YMR155W	GO:0044424	intracellular part
YMR158W	GO:0044424	intracellular part
YMR165C	GO:0044424	intracellular part
YMR168C	GO:0044424	intracellular part
YMR169C	GO:0044424	intracellular part
YMR170C	GO:0044424	intracellular part
YMR178W	GO:0044424	intracellular part
YMR180C	GO:0044424	intracellular part
YMR182W-A	GO:0044424	intracellular part
YMR187C	GO:0044424	intracellular part
YMR190C	GO:0044424	intracellular part
YMR191W	GO:0044424	intracellular part
YMR194W	GO:0044424	intracellular part
YMR201C	GO:0044424	intracellular part
YMR209C	GO:0044424	intracellular part
YMR213W	GO:0044424	intracellular part
YMR216C	GO:0044424	intracellular part
YMR230W	GO:0044424	intracellular part
YMR234W	GO:0044424	intracellular part
YMR246W	GO:0044424	intracellular part
YMR251W-A	GO:0044424	intracellular part
YMR252C	GO:0044424	intracellular part
YMR266W	GO:0044424	intracellular part
YMR269W	GO:0044424	intracellular part
YMR270C	GO:0044424	intracellular part
YMR272C	GO:0044424	intracellular part
YMR272W-B	GO:0044424	intracellular part
YMR280C	GO:0044424	intracellular part
YMR281W	GO:0044424	intracellular part
YMR285C	GO:0044424	intracellular part
YMR288W	GO:0044424	intracellular part
YMR292W	GO:0044424	intracellular part
YMR295C	GO:0044424	intracellular part
YMR297W	GO:0044424	intracellular part
YMR298W	GO:0044424	intracellular part
YMR301C	GO:0044424	intracellular part
YMR311C	GO:0044424	intracellular part
YLL055W	GO:0044424	intracellular part
YLL048C	GO:0044424	intracellular part
YLL041C	GO:0044424	intracellular part
YLL030C	GO:0044424	intracellular part
YLL026W	GO:0044424	intracellular part
YLL024C	GO:0044424	intracellular part
YLL018C	GO:0044424	intracellular part
YLL015W	GO:0044424	intracellular part
YLL007C	GO:0044424	intracellular part
YLL006W-A	GO:0044424	intracellular part
YLR008C	GO:0044424	intracellular part
YLR012C	GO:0044424	intracellular part
YLR019W	GO:0044424	intracellular part
YLR025W	GO:0044424	intracellular part
YLR030W	GO:0044424	intracellular part
YLR035C	GO:0044424	intracellular part
YLR050C	GO:0044424	intracellular part
YLR054C	GO:0044424	intracellular part
YLR055C	GO:0044424	intracellular part
YLR063W	GO:0044424	intracellular part
YLR079W	GO:0044424	intracellular part
YLR087C	GO:0044424	intracellular part
YLR090W	GO:0044424	intracellular part
YLR091W	GO:0044424	intracellular part
YLR099W-A	GO:0044424	intracellular part
YLR104W	GO:0044424	intracellular part
YLR110C	GO:0044424	intracellular part
YLR111W	GO:0044424	intracellular part
YLR113W	GO:0044424	intracellular part
YLR116W	GO:0044424	intracellular part
YLR117C	GO:0044424	intracellular part
YLR121C	GO:0044424	intracellular part
YLR122C	GO:0044424	intracellular part
YLR136C	GO:0044424	intracellular part
YLR137W	GO:0044424	intracellular part
YLR138W	GO:0044424	intracellular part
YLR139C	GO:0044424	intracellular part
YLR146C	GO:0044424	intracellular part
YLR148W	GO:0044424	intracellular part
YLR154W-E	GO:0044424	intracellular part
YLR156W	GO:0044424	intracellular part
YLR159W	GO:0044424	intracellular part
YLR164W	GO:0044424	intracellular part
YLR168C	GO:0044424	intracellular part
YLR174W	GO:0044424	intracellular part
YLR176C	GO:0044424	intracellular part
YLR178C	GO:0044424	intracellular part
YLR183C	GO:0044424	intracellular part
YLR185W	GO:0044424	intracellular part
YLR195C	GO:0044424	intracellular part
YLR196W	GO:0044424	intracellular part
YLR213C	GO:0044424	intracellular part
YLR221C	GO:0044424	intracellular part
YLR222C-A	GO:0044424	intracellular part
YLR226W	GO:0044424	intracellular part
YLR227C	GO:0044424	intracellular part
YLR228C	GO:0044424	intracellular part
YLR243W	GO:0044424	intracellular part
YLR245C	GO:0044424	intracellular part
YLR247C	GO:0044424	intracellular part
YLR260W	GO:0044424	intracellular part
YLR262C	GO:0044424	intracellular part
YLR273C	GO:0044424	intracellular part
YLR275W	GO:0044424	intracellular part
YLR286W-A	GO:0044424	intracellular part
YLR287C-A	GO:0044424	intracellular part
YLR288C	GO:0044424	intracellular part
YLR290C	GO:0044424	intracellular part
YLR296W	GO:0044424	intracellular part
YLR302C	GO:0044424	intracellular part
YLR304C	GO:0044424	intracellular part
YLR322W	GO:0044424	intracellular part
YLR325C	GO:0044424	intracellular part
YLR335W	GO:0044424	intracellular part
YLR337C	GO:0044424	intracellular part
YLR357W	GO:0044424	intracellular part
YLR358C	GO:0044424	intracellular part
YLR363W-A	GO:0044424	intracellular part
YLR373C	GO:0044424	intracellular part
YLR374C	GO:0044424	intracellular part
YLR377C	GO:0044424	intracellular part
YLR378C	GO:0044424	intracellular part
YLR380W	GO:0044424	intracellular part
YLR383W	GO:0044424	intracellular part
YLR385C	GO:0044424	intracellular part
YLR395C	GO:0044424	intracellular part
YLR400W	GO:0044424	intracellular part
YLR402W	GO:0044424	intracellular part
YLR404W	GO:0044424	intracellular part
YLR408C	GO:0044424	intracellular part
YLR414C	GO:0044424	intracellular part
YLR419W	GO:0044424	intracellular part
YLR424W	GO:0044424	intracellular part
YLR425W	GO:0044424	intracellular part
YLR430W	GO:0044424	intracellular part
YLR438W	GO:0044424	intracellular part
YLR438C-A	GO:0044424	intracellular part
YLR440C	GO:0044424	intracellular part
YLR449W	GO:0044424	intracellular part
YLR453C	GO:0044424	intracellular part
YLR455W	GO:0044424	intracellular part
YLR456W	GO:0044424	intracellular part
YLR463C	GO:0044424	intracellular part
YKL225W	GO:0044424	intracellular part
YKL221W	GO:0044424	intracellular part
YKL219W	GO:0044424	intracellular part
YKL214C	GO:0044424	intracellular part
YKL205W	GO:0044424	intracellular part
YKL196C	GO:0044424	intracellular part
YKL191W	GO:0044424	intracellular part
YKL188C	GO:0044424	intracellular part
YKL180W	GO:0044424	intracellular part
YKL178C	GO:0044424	intracellular part
YKL175W	GO:0044424	intracellular part
YKL169C	GO:0044424	intracellular part
YKL160W	GO:0044424	intracellular part
YKL153W	GO:0044424	intracellular part
YKL144C	GO:0044424	intracellular part
YKL143W	GO:0044424	intracellular part
YKL138C	GO:0044424	intracellular part
YKL134C	GO:0044424	intracellular part
YKL131W	GO:0044424	intracellular part
YKL130C	GO:0044424	intracellular part
YKL119C	GO:0044424	intracellular part
YKL118W	GO:0044424	intracellular part
YKL116C	GO:0044424	intracellular part
YKL111C	GO:0044424	intracellular part
YKL108W	GO:0044424	intracellular part
YKL101W	GO:0044424	intracellular part
YKL096W-A	GO:0044424	intracellular part
YKL078W	GO:0044424	intracellular part
YKL070W	GO:0044424	intracellular part
YKL069W	GO:0044424	intracellular part
YKL067W	GO:0044424	intracellular part
YKL064W	GO:0044424	intracellular part
YKL061W	GO:0044424	intracellular part
YKL059C	GO:0044424	intracellular part
YKL057C	GO:0044424	intracellular part
YKL053C-A	GO:0044424	intracellular part
YKL039W	GO:0044424	intracellular part
YKL035W	GO:0044424	intracellular part
YKL034W	GO:0044424	intracellular part
YKL031W	GO:0044424	intracellular part
YKL027W	GO:0044424	intracellular part
YKL017C	GO:0044424	intracellular part
YKL015W	GO:0044424	intracellular part
YKL007W	GO:0044424	intracellular part
YKR001C	GO:0044424	intracellular part
YKR003W	GO:0044424	intracellular part
YKR009C	GO:0044424	intracellular part
YKR018C	GO:0044424	intracellular part
YKR020W	GO:0044424	intracellular part
YKR026C	GO:0044424	intracellular part
YKR029C	GO:0044424	intracellular part
YKR034W	GO:0044424	intracellular part
YKR035C	GO:0044424	intracellular part
YKR035W-A	GO:0044424	intracellular part
YKR039W	GO:0044424	intracellular part
YKR041W	GO:0044424	intracellular part
YKR047W	GO:0044424	intracellular part
YKR053C	GO:0044424	intracellular part
YKR055W	GO:0044424	intracellular part
YKR056W	GO:0044424	intracellular part
YKR057W	GO:0044424	intracellular part
YKR061W	GO:0044424	intracellular part
YKR063C	GO:0044424	intracellular part
YKR065C	GO:0044424	intracellular part
YKR071C	GO:0044424	intracellular part
YKR072C	GO:0044424	intracellular part
YKR075C	GO:0044424	intracellular part
YKR085C	GO:0044424	intracellular part
YKR092C	GO:0044424	intracellular part
YKR099W	GO:0044424	intracellular part
YKR101W	GO:0044424	intracellular part
YKR102W	GO:0044424	intracellular part
YKR105C	GO:0044424	intracellular part
YNL339W-A	GO:0044424	intracellular part
YNL337W	GO:0044424	intracellular part
YNL335W	GO:0044424	intracellular part
YNL324W	GO:0044424	intracellular part
YNL319W	GO:0044424	intracellular part
YNL314W	GO:0044424	intracellular part
YNL311C	GO:0044424	intracellular part
YNL309W	GO:0044424	intracellular part
YNL304W	GO:0044424	intracellular part
YNL303W	GO:0044424	intracellular part
YNL302C	GO:0044424	intracellular part
YNL290W	GO:0044424	intracellular part
YNL288W	GO:0044424	intracellular part
YNL282W	GO:0044424	intracellular part
YNL273W	GO:0044424	intracellular part
YNL271C	GO:0044424	intracellular part
YNL269W	GO:0044424	intracellular part
YNL268W	GO:0044424	intracellular part
YNL262W	GO:0044424	intracellular part
YNL261W	GO:0044424	intracellular part
YNL257C	GO:0044424	intracellular part
YNL242W	GO:0044424	intracellular part
YNL241C	GO:0044424	intracellular part
YNL240C	GO:0044424	intracellular part
YNL237W	GO:0044424	intracellular part
YNL236W	GO:0044424	intracellular part
YNL233W	GO:0044424	intracellular part
YNL228W	GO:0044424	intracellular part
YNL221C	GO:0044424	intracellular part
YNL220W	GO:0044424	intracellular part
YNL215W	GO:0044424	intracellular part
YNL210W	GO:0044424	intracellular part
YNL203C	GO:0044424	intracellular part
YNL200C	GO:0044424	intracellular part
YNL199C	GO:0044424	intracellular part
YNL190W	GO:0044424	intracellular part
YNL189W	GO:0044424	intracellular part
YNL186W	GO:0044424	intracellular part
YNL171C	GO:0044424	intracellular part
YNL168C	GO:0044424	intracellular part
YNL165W	GO:0044424	intracellular part
YNL164C	GO:0044424	intracellular part
YNL160W	GO:0044424	intracellular part
YNL159C	GO:0044424	intracellular part
YNL158W	GO:0044424	intracellular part
YNL148C	GO:0044424	intracellular part
YNL143C	GO:0044424	intracellular part
YNL140C	GO:0044424	intracellular part
YNL132W	GO:0044424	intracellular part
YNL129W	GO:0044424	intracellular part
YNL125C	GO:0044424	intracellular part
YNL118C	GO:0044424	intracellular part
YNL117W	GO:0044424	intracellular part
YNL116W	GO:0044424	intracellular part
YNL113W	GO:0044424	intracellular part
YNL110C	GO:0044424	intracellular part
YNL104C	GO:0044424	intracellular part
YNL099C	GO:0044424	intracellular part
YNL097C	GO:0044424	intracellular part
YNL094W	GO:0044424	intracellular part
YNL093W	GO:0044424	intracellular part
YNL087W	GO:0044424	intracellular part
YNL085W	GO:0044424	intracellular part
YNL084C	GO:0044424	intracellular part
YNL082W	GO:0044424	intracellular part
YNL081C	GO:0044424	intracellular part
YNL078W	GO:0044424	intracellular part
YNL073W	GO:0044424	intracellular part
YNL067W-B	GO:0044424	intracellular part
YNL056W	GO:0044424	intracellular part
YNL045W	GO:0044424	intracellular part
YNL043C	GO:0044424	intracellular part
YNL042W-B	GO:0044424	intracellular part
YNL042W	GO:0044424	intracellular part
YNL038W	GO:0044424	intracellular part
YNL029C	GO:0044424	intracellular part
YNL025C	GO:0044424	intracellular part
YNL014W	GO:0044424	intracellular part
YNL013C	GO:0044424	intracellular part
YNL011C	GO:0044424	intracellular part
YNL009W	GO:0044424	intracellular part
YNL005C	GO:0044424	intracellular part
YNL004W	GO:0044424	intracellular part
YNR001C	GO:0044424	intracellular part
YNR002C	GO:0044424	intracellular part
YNR011C	GO:0044424	intracellular part
YNR013C	GO:0044424	intracellular part
YNR022C	GO:0044424	intracellular part
YNR026C	GO:0044424	intracellular part
YNR033W	GO:0044424	intracellular part
YNR035C	GO:0044424	intracellular part
YNR039C	GO:0044424	intracellular part
YNR045W	GO:0044424	intracellular part
YNR047W	GO:0044424	intracellular part
YNR055C	GO:0044424	intracellular part
YNR072W	GO:0044424	intracellular part
YNR073C	GO:0044424	intracellular part
YNR074C	GO:0044424	intracellular part
YJL194W	GO:0044424	intracellular part
YJL181W	GO:0044424	intracellular part
YJL179W	GO:0044424	intracellular part
YJL170C	GO:0044424	intracellular part
YJL165C	GO:0044424	intracellular part
YJL163C	GO:0044424	intracellular part
YJL162C	GO:0044424	intracellular part
YJL151C	GO:0044424	intracellular part
YJL150W	GO:0044424	intracellular part
YJL141C	GO:0044424	intracellular part
YJL140W	GO:0044424	intracellular part
YJL128C	GO:0044424	intracellular part
YJL126W	GO:0044424	intracellular part
YJL124C	GO:0044424	intracellular part
YJL123C	GO:0044424	intracellular part
YJL121C	GO:0044424	intracellular part
YJL109C	GO:0044424	intracellular part
YJL095W	GO:0044424	intracellular part
YJL094C	GO:0044424	intracellular part
YJL088W	GO:0044424	intracellular part
YJL084C	GO:0044424	intracellular part
YJL081C	GO:0044424	intracellular part
YJL075C	GO:0044424	intracellular part
YJL065C	GO:0044424	intracellular part
YJL064W	GO:0044424	intracellular part
YJL057C	GO:0044424	intracellular part
YJL055W	GO:0044424	intracellular part
YJL052C-A	GO:0044424	intracellular part
YJL052W	GO:0044424	intracellular part
YJL046W	GO:0044424	intracellular part
YJL045W	GO:0044424	intracellular part
YJL044C	GO:0044424	intracellular part
YJL042W	GO:0044424	intracellular part
YJL041W	GO:0044424	intracellular part
YJL031C	GO:0044424	intracellular part
YJL029C	GO:0044424	intracellular part
YJL007C	GO:0044424	intracellular part
YJL006C	GO:0044424	intracellular part
YJR010W	GO:0044424	intracellular part
YJR013W	GO:0044424	intracellular part
YJR031C	GO:0044424	intracellular part
YJR034W	GO:0044424	intracellular part
YJR049C	GO:0044424	intracellular part
YJR057W	GO:0044424	intracellular part
YJR066W	GO:0044424	intracellular part
YJR067C	GO:0044424	intracellular part
YJR080C	GO:0044424	intracellular part
YJR085C	GO:0044424	intracellular part
YJR090C	GO:0044424	intracellular part
YJR092W	GO:0044424	intracellular part
YJR097W	GO:0044424	intracellular part
YJR100C	GO:0044424	intracellular part
YJR101W	GO:0044424	intracellular part
YJR104C	GO:0044424	intracellular part
YJR105W	GO:0044424	intracellular part
YJR107W	GO:0044424	intracellular part
YJR109C	GO:0044424	intracellular part
YJR111C	GO:0044424	intracellular part
YJR113C	GO:0044424	intracellular part
YJR116W	GO:0044424	intracellular part
YJR121W	GO:0044424	intracellular part
YJR124C	GO:0044424	intracellular part
YJR125C	GO:0044424	intracellular part
YJR130C	GO:0044424	intracellular part
YJR135C	GO:0044424	intracellular part
YJR141W	GO:0044424	intracellular part
YJR146W	GO:0044424	intracellular part
YJR147W	GO:0044424	intracellular part
YPL269W	GO:0044424	intracellular part
YPL264C	GO:0044424	intracellular part
YPL260W	GO:0044424	intracellular part
YPL249C-A	GO:0044424	intracellular part
YPL250W-A	GO:0044424	intracellular part
YPL249C	GO:0044424	intracellular part
YPL236C	GO:0044424	intracellular part
YPL225W	GO:0044424	intracellular part
YPL218W	GO:0044424	intracellular part
YPL216W	GO:0044424	intracellular part
YPL206C	GO:0044424	intracellular part
YPL202C	GO:0044424	intracellular part
YPL199C	GO:0044424	intracellular part
YPL191C	GO:0044424	intracellular part
YPL189W	GO:0044424	intracellular part
YPL183C	GO:0044424	intracellular part
YPL179W	GO:0044424	intracellular part
YPL178W	GO:0044424	intracellular part
YPL176C	GO:0044424	intracellular part
YPL174C	GO:0044424	intracellular part
YPL170W	GO:0044424	intracellular part
YPL169C	GO:0044424	intracellular part
YPL166W	GO:0044424	intracellular part
YPL165C	GO:0044424	intracellular part
YPL162C	GO:0044424	intracellular part
YPL161C	GO:0044424	intracellular part
YPL158C	GO:0044424	intracellular part
YPL153C	GO:0044424	intracellular part
YPL151C	GO:0044424	intracellular part
YPL150W	GO:0044424	intracellular part
YPL145C	GO:0044424	intracellular part
YPL132W	GO:0044424	intracellular part
YPL118W	GO:0044424	intracellular part
YPL109C	GO:0044424	intracellular part
YPL107W	GO:0044424	intracellular part
YPL105C	GO:0044424	intracellular part
YPL103C	GO:0044424	intracellular part
YPL099C	GO:0044424	intracellular part
YPL096C-A	GO:0044424	intracellular part
YPL096W	GO:0044424	intracellular part
YPL088W	GO:0044424	intracellular part
YPL083C	GO:0044424	intracellular part
YPL077C	GO:0044424	intracellular part
YPL064C	GO:0044424	intracellular part
YPL063W	GO:0044424	intracellular part
YPL052W	GO:0044424	intracellular part
YPL048W	GO:0044424	intracellular part
YPL035C	GO:0044424	intracellular part
YPL033C	GO:0044424	intracellular part
YPL029W	GO:0044424	intracellular part
YPL023C	GO:0044424	intracellular part
YPL021W	GO:0044424	intracellular part
YPL019C	GO:0044424	intracellular part
YPL015C	GO:0044424	intracellular part
YPL008W	GO:0044424	intracellular part
YPL005W	GO:0044424	intracellular part
YPR016C	GO:0044424	intracellular part
YPR018W	GO:0044424	intracellular part
YPR019W	GO:0044424	intracellular part
YPR029C	GO:0044424	intracellular part
YPR034W	GO:0044424	intracellular part
YPR041W	GO:0044424	intracellular part
YPR048W	GO:0044424	intracellular part
YPR060C	GO:0044424	intracellular part
YPR074W-A	GO:0044424	intracellular part
YPR075C	GO:0044424	intracellular part
YPR079W	GO:0044424	intracellular part
YPR081C	GO:0044424	intracellular part
YPR086W	GO:0044424	intracellular part
YPR088C	GO:0044424	intracellular part
YPR089W	GO:0044424	intracellular part
YPR099C	GO:0044424	intracellular part
YPR102C	GO:0044424	intracellular part
YPR104C	GO:0044424	intracellular part
YPR105C	GO:0044424	intracellular part
YPR106W	GO:0044424	intracellular part
YPR107C	GO:0044424	intracellular part
YPR118W	GO:0044424	intracellular part
YPR122W	GO:0044424	intracellular part
YPR124W	GO:0044424	intracellular part
YPR136C	GO:0044424	intracellular part
YPR137W	GO:0044424	intracellular part
YPR141C	GO:0044424	intracellular part
YPR142C	GO:0044424	intracellular part
YPR155C	GO:0044424	intracellular part
YPR162C	GO:0044424	intracellular part
YPR166C	GO:0044424	intracellular part
YPR169W-A	GO:0044424	intracellular part
YPR170W-A	GO:0044424	intracellular part
YPR172W	GO:0044424	intracellular part
YPR185W	GO:0044424	intracellular part
YPR190C	GO:0044424	intracellular part
YPR191W	GO:0044424	intracellular part
YOL152W	GO:0044424	intracellular part
YOL136C	GO:0044424	intracellular part
YOL128C	GO:0044424	intracellular part
YOL117W	GO:0044424	intracellular part
YOL111C	GO:0044424	intracellular part
YOL109W	GO:0044424	intracellular part
YOL107W	GO:0044424	intracellular part
YOL105C	GO:0044424	intracellular part
YOL097C	GO:0044424	intracellular part
YOL088C	GO:0044424	intracellular part
YOL086C	GO:0044424	intracellular part
YOL083C-A	GO:0044424	intracellular part
YOL079W	GO:0044424	intracellular part
YOL076W	GO:0044424	intracellular part
YOL075C	GO:0044424	intracellular part
YOL071W	GO:0044424	intracellular part
YOL066C	GO:0044424	intracellular part
YOL058W	GO:0044424	intracellular part
YOL056W	GO:0044424	intracellular part
YOL050C	GO:0044424	intracellular part
YOL044W	GO:0044424	intracellular part
YOL042W	GO:0044424	intracellular part
YOL038C-A	GO:0044424	intracellular part
YOL032W	GO:0044424	intracellular part
YOL031C	GO:0044424	intracellular part
YOL024W	GO:0044424	intracellular part
YOL019W-A	GO:0044424	intracellular part
YOL019W	GO:0044424	intracellular part
YOL016C	GO:0044424	intracellular part
YOL015W	GO:0044424	intracellular part
YOL014W	GO:0044424	intracellular part
YOL012C	GO:0044424	intracellular part
YOL007C	GO:0044424	intracellular part
YOL001W	GO:0044424	intracellular part
YOR004W	GO:0044424	intracellular part
YOR006C	GO:0044424	intracellular part
YOR009W	GO:0044424	intracellular part
YOR010C	GO:0044424	intracellular part
YOR012W	GO:0044424	intracellular part
YOR014W	GO:0044424	intracellular part
YOR029W	GO:0044424	intracellular part
YOR034C	GO:0044424	intracellular part
YOR043W	GO:0044424	intracellular part
YOR044W	GO:0044424	intracellular part
YOR046C	GO:0044424	intracellular part
YOR048C	GO:0044424	intracellular part
YOR074C	GO:0044424	intracellular part
YOR079C	GO:0044424	intracellular part
YOR081C	GO:0044424	intracellular part
YOR082C	GO:0044424	intracellular part
YOR097C	GO:0044424	intracellular part
YOR105W	GO:0044424	intracellular part
YOR106W	GO:0044424	intracellular part
YOR111W	GO:0044424	intracellular part
YOR116C	GO:0044424	intracellular part
YOR119C	GO:0044424	intracellular part
YOR131C	GO:0044424	intracellular part
YOR138C	GO:0044424	intracellular part
YOR139C	GO:0044424	intracellular part
YOR140W	GO:0044424	intracellular part
YOR143C	GO:0044424	intracellular part
YOR145C	GO:0044424	intracellular part
YOR146W	GO:0044424	intracellular part
YOR148C	GO:0044424	intracellular part
YOR149C	GO:0044424	intracellular part
YOR150W	GO:0044424	intracellular part
YOR151C	GO:0044424	intracellular part
YOR156C	GO:0044424	intracellular part
YOR161C	GO:0044424	intracellular part
YOR161W-B	GO:0044424	intracellular part
YOR162C	GO:0044424	intracellular part
YOR164C	GO:0044424	intracellular part
YOR168W	GO:0044424	intracellular part
YOR170W	GO:0044424	intracellular part
YOR180C	GO:0044424	intracellular part
YOR184W	GO:0044424	intracellular part
YOR185C	GO:0044424	intracellular part
YOR188W	GO:0044424	intracellular part
YOR189W	GO:0044424	intracellular part
YOR194C	GO:0044424	intracellular part
YOR195W	GO:0044424	intracellular part
YOR201C	GO:0044424	intracellular part
YOR203W	GO:0044424	intracellular part
YOR206W	GO:0044424	intracellular part
YOR207C	GO:0044424	intracellular part
YOR208W	GO:0044424	intracellular part
YOR212W	GO:0044424	intracellular part
YOR213C	GO:0044424	intracellular part
YOR215C	GO:0044424	intracellular part
YOR217W	GO:0044424	intracellular part
YOR219C	GO:0044424	intracellular part
YOR224C	GO:0044424	intracellular part
YOR233W	GO:0044424	intracellular part
YOR234C	GO:0044424	intracellular part
YOR238W	GO:0044424	intracellular part
YOR254C	GO:0044424	intracellular part
YOR261C	GO:0044424	intracellular part
YOR267C	GO:0044424	intracellular part
YOR268C	GO:0044424	intracellular part
YOR273C	GO:0044424	intracellular part
YOR281C	GO:0044424	intracellular part
YOR293W	GO:0044424	intracellular part
YOR294W	GO:0044424	intracellular part
YOR296W	GO:0044424	intracellular part
YOR305W	GO:0044424	intracellular part
YOR308C	GO:0044424	intracellular part
YOR314W	GO:0044424	intracellular part
YOR326W	GO:0044424	intracellular part
YOR329C	GO:0044424	intracellular part
YOR337W	GO:0044424	intracellular part
YOR356W	GO:0044424	intracellular part
YOR357C	GO:0044424	intracellular part
YOR366W	GO:0044424	intracellular part
YOR367W	GO:0044424	intracellular part
YOR376W-A	GO:0044424	intracellular part
YOR382W	GO:0044424	intracellular part
YBL113C	GO:0044464	cell part
YBL108C-A	GO:0044464	cell part
YBR018C	GO:0044464	cell part
YBR293W	GO:0044464	cell part
YAR053W	GO:0044464	cell part
YAR064W	GO:0044464	cell part
YAR069C	GO:0044464	cell part
YDL244W	GO:0044464	cell part
YDL025C	GO:0044464	cell part
YDL022W	GO:0044464	cell part
YDL021W	GO:0044464	cell part
YDL009C	GO:0044464	cell part
YDR034C-A	GO:0044464	cell part
YDR089W	GO:0044464	cell part
YDR346C	GO:0044464	cell part
YDR347W	GO:0044464	cell part
YDR536W	GO:0044464	cell part
YIL177W-A	GO:0044464	cell part
YIL173W	GO:0044464	cell part
YIL172C	GO:0044464	cell part
YIL171W-A	GO:0044464	cell part
YIL169C	GO:0044464	cell part
YIL122W	GO:0044464	cell part
YHR096C	GO:0044464	cell part
YHR182W	GO:0044464	cell part
YHR183W	GO:0044464	cell part
YHR210C	GO:0044464	cell part
YHR213W-B	GO:0044464	cell part
YHR214W-A	GO:0044464	cell part
YHR219W	GO:0044464	cell part
YGR015C	GO:0044464	cell part
YGR017W	GO:0044464	cell part
YGR018C	GO:0044464	cell part
YGR019W	GO:0044464	cell part
YGR027C	GO:0044464	cell part
YGR030C	GO:0044464	cell part
YGR032W	GO:0044464	cell part
YGR042W	GO:0044464	cell part
YGR292W	GO:0044464	cell part
YGR294W	GO:0044464	cell part
YFL050C	GO:0044464	cell part
YFL049W	GO:0044464	cell part
YEL075C	GO:0044464	cell part
YEL073C	GO:0044464	cell part
YER140W	GO:0044464	cell part
YER147C	GO:0044464	cell part
YER187W	GO:0044464	cell part
YER190W	GO:0044464	cell part
YMR002W	GO:0044464	cell part
YMR321C	GO:0044464	cell part
YMR322C	GO:0044464	cell part
YMR325W	GO:0044464	cell part
YLL066C	GO:0044464	cell part
YKL099C	GO:0044464	cell part
YKL098W	GO:0044464	cell part
YNL274C	GO:0044464	cell part
YNR059W	GO:0044464	cell part
YNR061C	GO:0044464	cell part
YNR066C	GO:0044464	cell part
YJL218W	GO:0044464	cell part
YJL216C	GO:0044464	cell part
YJL210W	GO:0044464	cell part
YJL208C	GO:0044464	cell part
YJL207C	GO:0044464	cell part
YJL154C	GO:0044464	cell part
YJR151C	GO:0044464	cell part
YPL030W	GO:0044464	cell part
YPR200C	GO:0044464	cell part
YPR203W	GO:0044464	cell part
YPR204W	GO:0044464	cell part
YOR392W	GO:0044464	cell part
