# Supplementary material for: Gene function prediction in five model eukaryotes exclusively based on gene relative location through machine learning
Source: Sci Rep. 2022 Jul 8;12:11655. doi: 10.1038/s41598-022-15329-w (PMC9270439; doi:10.1038/s41598-022-15329-w)
Supplement: Supplementary file 3 — Supplementary Table S3. [file 41598_2022_15329_MOESM3_ESM.xls]

## Sheet: Supplementtary_Table_S4_S_cerevisiae_molecular_function
Supplementary Table S4
S. cerevisiae and Molecular Function
Predicted associations with a probability above the threshold that maximizes the ratio between the trained and the random model
gene_id	go_id	go_name
YGR280C	GO:0043492	ATPase activity
YML132W	GO:0008094	DNA-dependent ATPase activity
YLR296W	GO:0043492	ATPase activity
YDR346C	GO:0015078	proton transmembrane transporter activity
YMR042W	GO:1990837	sequence-specific double-stranded DNA binding
YMR047C	GO:1990837	sequence-specific double-stranded DNA binding
YJL216C	GO:0015078	proton transmembrane transporter activity
YLR012C	GO:0043565	sequence-specific DNA binding
YPL216W	GO:0003729	mRNA binding
YOL088C	GO:0003690	double-stranded DNA binding
YOR029W	GO:0043565	sequence-specific DNA binding
YDR346C	GO:0015291	secondary active transmembrane transporter activity
YLR337C	GO:0003723	RNA binding
YJL216C	GO:0015291	secondary active transmembrane transporter activity
YPL206C	GO:0004674	protein serine/threonine kinase activity
YPL145C	GO:0016301	kinase activity
YPL145C	GO:0016773	phosphotransferase activity
YPR118W	GO:0019887	protein kinase regulator activity
YCR034W	GO:0003676	nucleic acid binding
YDL090C	GO:0003676	nucleic acid binding
YDL067C	GO:0051082	unfolded protein binding
YDL045C	GO:0003676	nucleic acid binding
YDR082W	GO:0019899	enzyme binding
YDR098C	GO:0042393	histone binding
YDR218C	GO:0042393	histone binding
YDR227W	GO:0003676	nucleic acid binding
YDR311W	GO:0003676	nucleic acid binding
YDR313C	GO:0003676	nucleic acid binding
YIL003W	GO:0051082	unfolded protein binding
YHR086W	GO:0003676	nucleic acid binding
YHR120W	GO:0003676	nucleic acid binding
YHR123W	GO:0003676	nucleic acid binding
YGL047W	GO:0019899	enzyme binding
YFL008W	GO:0042393	histone binding
YFL005W	GO:0042393	histone binding
YER175W-A	GO:0003676	nucleic acid binding
YMR059W	GO:0015075	ion transmembrane transporter activity
YMR059W	GO:0015318	inorganic molecular entity transmembrane transporter activity
YMR089C	GO:0003676	nucleic acid binding
YMR187C	GO:0043168	anion binding
YLR273C	GO:0003676	nucleic acid binding
YLR275W	GO:0003676	nucleic acid binding
YLR380W	GO:0003676	nucleic acid binding
YLR419W	GO:0019899	enzyme binding
YLR424W	GO:0008092	cytoskeletal protein binding
YLR425W	GO:0008092	cytoskeletal protein binding
YLR430W	GO:0008092	cytoskeletal protein binding
YKL053C-A	GO:0008134	transcription factor binding
YKR105C	GO:0022804	active transmembrane transporter activity
YNL337W	GO:0016810	hydrolase activity
YNL314W	GO:0051082	unfolded protein binding
YPL008W	GO:0003676	nucleic acid binding
YPR162C	GO:0003676	nucleic acid binding
YOL024W	GO:0003676	nucleic acid binding
YOR079C	GO:0003676	nucleic acid binding
YOR081C	GO:0003676	nucleic acid binding
YOR145C	GO:0003676	nucleic acid binding
YOR146W	GO:0003676	nucleic acid binding
YOR356W	GO:0003676	nucleic acid binding
YOR357C	GO:0003676	nucleic acid binding
YOR366W	GO:0003676	nucleic acid binding
YCR038C	GO:0097159	organic cyclic compound binding
YCR038C	GO:1901363	heterocyclic compound binding
YBL105C	GO:0005515	protein binding
YBL104C	GO:0005515	protein binding
YBL013W	GO:0016740	transferase activity
YBL012C	GO:0016740	transferase activity
YBR025C	GO:0016740	transferase activity
YBR026C	GO:0016740	transferase activity
YBR037C	GO:0016740	transferase activity
YBR166C	GO:0036094	small molecule binding
YBR265W	GO:0097159	organic cyclic compound binding
YAL021C	GO:0022857	transmembrane transporter activity
YDL070W	GO:0005515	protein binding
YDL009C	GO:0005515	protein binding
YDR130C	GO:0016740	transferase activity
YDR132C	GO:0005515	protein binding
YDR133C	GO:0005515	protein binding
YDR135C	GO:0005515	protein binding
YDR213W	GO:0005515	protein binding
YDR215C	GO:0005515	protein binding
YDR220C	GO:0097159	organic cyclic compound binding
YDR256C	GO:0016740	transferase activity
YDR288W	GO:0016787	hydrolase activity
YDR432W	GO:0016787	hydrolase activity
YDR432W	GO:0140096	catalytic activity
YDR433W	GO:0016787	hydrolase activity
YDR433W	GO:0140096	catalytic activity
YDR437W	GO:0140096	catalytic activity
YIL034C	GO:0016740	transferase activity
YIL034C	GO:0140096	catalytic activity
YIL033C	GO:0016740	transferase activity
YIL033C	GO:0140096	catalytic activity
YHR025W	GO:0016787	hydrolase activity
YHR028W-A	GO:0016787	hydrolase activity
YHR029C	GO:0016787	hydrolase activity
YHR196W	GO:0005515	protein binding
YHR201C	GO:0005515	protein binding
YHR206W	GO:0016740	transferase activity
YGL182C	GO:0005515	protein binding
YGR069W	GO:0097159	organic cyclic compound binding
YGR080W	GO:0005515	protein binding
YGR271C-A	GO:0016787	hydrolase activity
YGR277C	GO:0016787	hydrolase activity
YMR187C	GO:0008144	drug binding
YMR187C	GO:0036094	small molecule binding
YLR154W-C	GO:0016787	hydrolase activity
YLR154W-E	GO:0016787	hydrolase activity
YLR185W	GO:0016740	transferase activity
YLR245C	GO:0140096	catalytic activity
YLR247C	GO:0140096	catalytic activity
YLR374C	GO:0005515	protein binding
YKL138C	GO:0005515	protein binding
YKL134C	GO:0005515	protein binding
YNL339W-A	GO:0016787	hydrolase activity
YNL324W	GO:0016787	hydrolase activity
YNL311C	GO:0005515	protein binding
YNL309W	GO:0005515	protein binding
YNL221C	GO:0016787	hydrolase activity
YNL220W	GO:0016787	hydrolase activity
YNL087W	GO:0016853	isomerase activity
YJL109C	GO:0005515	protein binding
YJR066W	GO:0016787	hydrolase activity
YPL165C	GO:0016787	hydrolase activity
YPL132W	GO:0097159	organic cyclic compound binding
YOR143C	GO:0097159	organic cyclic compound binding
YOR143C	GO:1901363	heterocyclic compound binding
YOR168W	GO:0016787	hydrolase activity
YOR337W	GO:0016740	transferase activity
YCL049C	GO:0003824	catalytic activity
YCL048W	GO:0003824	catalytic activity
YCL022C	GO:0003824	catalytic activity
YCR009C	GO:0003824	catalytic activity
YCR013C	GO:0003824	catalytic activity
YCR075C	GO:0003824	catalytic activity
YCR077C	GO:0003824	catalytic activity
YBL068W-A	GO:0003824	catalytic activity
YBL018C	GO:0003824	catalytic activity
YBL014C	GO:0003824	catalytic activity
YBR002C	GO:0003824	catalytic activity
YBR003W	GO:0003824	catalytic activity
YBR018C	GO:0003824	catalytic activity
YBR112C	GO:0003824	catalytic activity
YBR114W	GO:0003824	catalytic activity
YBR124W	GO:0003824	catalytic activity
YBR138C	GO:0003824	catalytic activity
YBR140C	GO:0003824	catalytic activity
YBR143C	GO:0003824	catalytic activity
YBR195C	GO:0005488	binding
YBR196C-A	GO:0005488	binding
YBR203W	GO:0003824	catalytic activity
YBR253W	GO:0003824	catalytic activity
YBR268W	GO:0005488	binding
YAL055W	GO:0005488	binding
YAL054C	GO:0005488	binding
YAL053W	GO:0005488	binding
YAL032C	GO:0003824	catalytic activity
YAL031C	GO:0003824	catalytic activity
YAL030W	GO:0003824	catalytic activity
YAR053W	GO:0005488	binding
YAR064W	GO:0005488	binding
YDL223C	GO:0005488	binding
YDL189W	GO:0003824	catalytic activity
YDL121C	GO:0003824	catalytic activity
YDL106C	GO:0003824	catalytic activity
YDL103C	GO:0003824	catalytic activity
YDL009C	GO:0003824	catalytic activity
YDR008C	GO:0003824	catalytic activity
YDR016C	GO:0003824	catalytic activity
YDR038C	GO:0003824	catalytic activity
YDR042C	GO:0003824	catalytic activity
YDR044W	GO:0003824	catalytic activity
YDR050C	GO:0003824	catalytic activity
YDR056C	GO:0003824	catalytic activity
YDR071C	GO:0003824	catalytic activity
YDR091C	GO:0003824	catalytic activity
YDR094W	GO:0003824	catalytic activity
YDR152W	GO:0005488	binding
YDR156W	GO:0005488	binding
YDR158W	GO:0005488	binding
YDR159W	GO:0005488	binding
YDR160W	GO:0005488	binding
YDR164C	GO:0005488	binding
YDR166C	GO:0005488	binding
YDR171W	GO:0005488	binding
YDR207C	GO:0005488	binding
YDR209C	GO:0005488	binding
YDR258C	GO:0003824	catalytic activity
YDR268W	GO:0003824	catalytic activity
YDR282C	GO:0003824	catalytic activity
YDR299W	GO:0003824	catalytic activity
YDR301W	GO:0003824	catalytic activity
YDR309C	GO:0005488	binding
YDR370C	GO:0005488	binding
YDR371C-A	GO:0005488	binding
YDR373W	GO:0005488	binding
YDR536W	GO:0003824	catalytic activity
YDR540C	GO:0003824	catalytic activity
YIL100W	GO:0003824	catalytic activity
YIL079C	GO:0003824	catalytic activity
YIL006W	GO:0003824	catalytic activity
YIL002W-A	GO:0005488	binding
YIL001W	GO:0005488	binding
YIR010W	GO:0005488	binding
YIR030C	GO:0003824	catalytic activity
YIR037W	GO:0003824	catalytic activity
YHL032C	GO:0005488	binding
YHL015W-A	GO:0003824	catalytic activity
YHR041C	GO:0003824	catalytic activity
YHR174W	GO:0005488	binding
YHR175W	GO:0005488	binding
YHR183W	GO:0005488	binding
YGL198W	GO:0003824	catalytic activity
YGL194C	GO:0003824	catalytic activity
YGL189C	GO:0003824	catalytic activity
YGL186C	GO:0005488	binding
YGL160W	GO:0003824	catalytic activity
YGL156W	GO:0003824	catalytic activity
YGL153W	GO:0003824	catalytic activity
YGL110C	GO:0005488	binding
YGL103W	GO:0005488	binding
YGL102C	GO:0005488	binding
YGL093W	GO:0005488	binding
YGL059W	GO:0005488	binding
YGL007C-A	GO:0003824	catalytic activity
YGR015C	GO:0003824	catalytic activity
YGR026W	GO:0003824	catalytic activity
YGR027C	GO:0003824	catalytic activity
YGR068C	GO:0005488	binding
YGR081C	GO:0005488	binding
YGR138C	GO:0005488	binding
YGR143W	GO:0005488	binding
YGR146C	GO:0005488	binding
YGR146C-A	GO:0005488	binding
YGR184C	GO:0003824	catalytic activity
YGR207C	GO:0003824	catalytic activity
YGR255C	GO:0003824	catalytic activity
YGR275W	GO:0003824	catalytic activity
YFL026W	GO:0003824	catalytic activity
YFL025C	GO:0003824	catalytic activity
YEL034W	GO:0003824	catalytic activity
YEL032W	GO:0003824	catalytic activity
YEL026W	GO:0003824	catalytic activity
YEL022W	GO:0003824	catalytic activity
YEL013W	GO:0005488	binding
YER002W	GO:0003824	catalytic activity
YER027C	GO:0003824	catalytic activity
YER092W	GO:0003824	catalytic activity
YER107C	GO:0005488	binding
YER140W	GO:0003824	catalytic activity
YER171W	GO:0003824	catalytic activity
YER175W-A	GO:0003824	catalytic activity
YML133W-A	GO:0003824	catalytic activity
YML129C	GO:0003824	catalytic activity
YML128C	GO:0003824	catalytic activity
YML124C	GO:0003824	catalytic activity
YML099W-A	GO:0005488	binding
YML080W	GO:0003824	catalytic activity
YML049C	GO:0005488	binding
YMR052W	GO:0005488	binding
YMR082C	GO:0003824	catalytic activity
YMR087W	GO:0003824	catalytic activity
YMR102C	GO:0003824	catalytic activity
YMR178W	GO:0005488	binding
YMR180C	GO:0005488	binding
YMR182W-A	GO:0005488	binding
YMR191W	GO:0005488	binding
YMR272C	GO:0003824	catalytic activity
YMR280C	GO:0003824	catalytic activity
YMR288W	GO:0003824	catalytic activity
YMR292W	GO:0003824	catalytic activity
YMR295C	GO:0003824	catalytic activity
YMR297W	GO:0003824	catalytic activity
YMR298W	GO:0003824	catalytic activity
YMR301C	GO:0003824	catalytic activity
YMR311C	GO:0003824	catalytic activity
YLL066C	GO:0003824	catalytic activity
YLR054C	GO:0003824	catalytic activity
YLR055C	GO:0003824	catalytic activity
YLR063W	GO:0003824	catalytic activity
YLR091W	GO:0003824	catalytic activity
YLR099W-A	GO:0003824	catalytic activity
YLR104W	GO:0003824	catalytic activity
YLR110C	GO:0003824	catalytic activity
YLR122C	GO:0003824	catalytic activity
YLR136C	GO:0003824	catalytic activity
YLR137W	GO:0003824	catalytic activity
YLR138W	GO:0003824	catalytic activity
YLR139C	GO:0003824	catalytic activity
YLR195C	GO:0005488	binding
YLR196W	GO:0005488	binding
YLR228C	GO:0003824	catalytic activity
YLR243W	GO:0003824	catalytic activity
YLR286W-A	GO:0003824	catalytic activity
YLR302C	GO:0003824	catalytic activity
YLR304C	GO:0003824	catalytic activity
YLR335W	GO:0005488	binding
YLR357W	GO:0003824	catalytic activity
YLR358C	GO:0003824	catalytic activity
YLR383W	GO:0005488	binding
YLR385C	GO:0005488	binding
YLR395C	GO:0005488	binding
YLR424W	GO:0098772	molecular function regulator
YLR425W	GO:0098772	molecular function regulator
YLR440C	GO:0005198	structural molecule activity
YKL214C	GO:0003824	catalytic activity
YKL153W	GO:0003824	catalytic activity
YKL144C	GO:0003824	catalytic activity
YKL131W	GO:0003824	catalytic activity
YKL111C	GO:0005488	binding
YKL101W	GO:0003824	catalytic activity
YKL064W	GO:0005488	binding
YKL061W	GO:0005488	binding
YKL059C	GO:0005488	binding
YKL057C	GO:0005488	binding
YKL039W	GO:0005488	binding
YKL035W	GO:0005488	binding
YKL034W	GO:0005488	binding
YKR035C	GO:0005488	binding
YKR035W-A	GO:0005488	binding
YKR039W	GO:0005488	binding
YKR101W	GO:0003824	catalytic activity
YKR102W	GO:0003824	catalytic activity
YNL335W	GO:0003824	catalytic activity
YNL242W	GO:0005488	binding
YNL241C	GO:0005488	binding
YNL240C	GO:0005488	binding
YNL171C	GO:0005488	binding
YNL113W	GO:0003824	catalytic activity
YNL110C	GO:0003824	catalytic activity
YNL078W	GO:0005488	binding
YNL056W	GO:0003824	catalytic activity
YNR066C	GO:0003824	catalytic activity
YJL181W	GO:0005488	binding
YJL179W	GO:0005488	binding
YJL170C	GO:0003824	catalytic activity
YJL165C	GO:0003824	catalytic activity
YJL163C	GO:0003824	catalytic activity
YJL162C	GO:0003824	catalytic activity
YJL154C	GO:0003824	catalytic activity
YJL151C	GO:0003824	catalytic activity
YJL150W	GO:0003824	catalytic activity
YJL128C	GO:0003824	catalytic activity
YJL084C	GO:0005488	binding
YJL081C	GO:0005488	binding
YJL029C	GO:0005488	binding
YJR031C	GO:0003824	catalytic activity
YJR034W	GO:0003824	catalytic activity
YJR067C	GO:0003824	catalytic activity
YJR090C	GO:0005488	binding
YPL269W	GO:0003824	catalytic activity
YPL189W	GO:0005488	binding
YPL183C	GO:0005488	binding
YPL170W	GO:0003824	catalytic activity
YPL169C	GO:0003824	catalytic activity
YPL166W	GO:0003824	catalytic activity
YPL162C	GO:0003824	catalytic activity
YPL161C	GO:0003824	catalytic activity
YPL158C	GO:0003824	catalytic activity
YPL153C	GO:0003824	catalytic activity
YPL151C	GO:0003824	catalytic activity
YPL150W	GO:0003824	catalytic activity
YPL023C	GO:0003824	catalytic activity
YPL021W	GO:0003824	catalytic activity
YPR162C	GO:0003824	catalytic activity
YOL097C	GO:0003824	catalytic activity
YOL086C	GO:0005488	binding
YOL075C	GO:0005488	binding
YOL058W	GO:0003824	catalytic activity
YOL056W	GO:0003824	catalytic activity
YOL050C	GO:0003824	catalytic activity
YOL007C	GO:0003824	catalytic activity
YOR004W	GO:0003824	catalytic activity
YOR034C	GO:0005488	binding
YOR074C	GO:0005488	binding
YOR082C	GO:0005488	binding
YOR111W	GO:0005488	binding
YOR138C	GO:0003824	catalytic activity
YOR139C	GO:0003824	catalytic activity
YOR140W	GO:0003824	catalytic activity
YOR201C	GO:0003824	catalytic activity
YOR206W	GO:0003824	catalytic activity
YOR207C	GO:0003824	catalytic activity
YOR208W	GO:0003824	catalytic activity
YOR233W	GO:0005488	binding
YOR234C	GO:0005488	binding
YOR238W	GO:0003824	catalytic activity
YOR281C	GO:0003824	catalytic activity
YOR326W	GO:0003824	catalytic activity
YOR367W	GO:0005488	binding
