# Supplementary material for: Gene function prediction in five model eukaryotes exclusively based on gene relative location through machine learning
Source: Sci Rep. 2022 Jul 8;12:11655. doi: 10.1038/s41598-022-15329-w (PMC9270439; doi:10.1038/s41598-022-15329-w)
Supplement: Supplementary file 4 — Supplementary Table S4. [file 41598_2022_15329_MOESM4_ESM.xls]

## Sheet: Supplementtary_Table_S5_C_elegans_biological_process
Supplementary Table S5
C. elegans / Biological Process
Predicted associations with a probability above the threshold that maximizes the ratio between the trained and the random model
gene_id	go_id	go_name					C. elegans and Biological Process
WBGene00022276	GO:0009987	cellular process					Predicted associations with a probability above the threshold that maximizes the ratio between the trained and the random model
WBGene00022276	GO:0036211	protein modification process
WBGene00022279	GO:0009987	cellular process
WBGene00021677	GO:0009987	cellular process
WBGene00021681	GO:0006807	nitrogen compound metabolic process
WBGene00021681	GO:0009987	cellular process
WBGene00021681	GO:0043170	macromolecule metabolic process
WBGene00021681	GO:0044238	primary metabolic process
WBGene00021681	GO:1901360	organic cyclic compound metabolic process
WBGene00004274	GO:0009987	cellular process
WBGene00255594	GO:0006807	nitrogen compound metabolic process
WBGene00255594	GO:0006950	response to stress
WBGene00255594	GO:0042592	homeostatic process
WBGene00255594	GO:0043170	macromolecule metabolic process
WBGene00255594	GO:0044238	primary metabolic process
WBGene00255594	GO:0045786	negative regulation of cell cycle
WBGene00255594	GO:0051276	chromosome organization
WBGene00255594	GO:1901360	organic cyclic compound metabolic process
WBGene00255594	GO:1902532	negative regulation of intracellular signal transduction
WBGene00021661	GO:0008150	biological_process
WBGene00006385	GO:0008150	biological_process
WBGene00021024	GO:0006629	lipid metabolic process
WBGene00021024	GO:0006810	transport
WBGene00021024	GO:0032501	multicellular organismal process
WBGene00021024	GO:0032502	developmental process
WBGene00022036	GO:0006629	lipid metabolic process
WBGene00022036	GO:0006810	transport
WBGene00022036	GO:0032501	multicellular organismal process
WBGene00022036	GO:0032502	developmental process
WBGene00022034	GO:0006629	lipid metabolic process
WBGene00022034	GO:0006810	transport
WBGene00022034	GO:0032501	multicellular organismal process
WBGene00022034	GO:0032502	developmental process
WBGene00022038	GO:0008150	biological_process
WBGene00022043	GO:0008150	biological_process
WBGene00002393	GO:0009987	cellular process
WBGene00018923	GO:0008150	biological_process
WBGene00022027	GO:0009987	cellular process
WBGene00022025	GO:0009987	cellular process
WBGene00021209	GO:0035556	intracellular signal transduction
WBGene00004332	GO:0035556	intracellular signal transduction
WBGene00004028	GO:0006508	proteolysis
WBGene00000623	GO:0008150	biological_process
WBGene00021212	GO:0008150	biological_process
WBGene00020281	GO:0008150	biological_process
WBGene00022517	GO:0008150	biological_process
WBGene00001678	GO:0008150	biological_process
WBGene00016930	GO:0009987	cellular process
WBGene00016930	GO:0051094	positive regulation of developmental process
WBGene00016930	GO:0051960	regulation of nervous system development
WBGene00005002	GO:0008406	gonad development
WBGene00005002	GO:0009653	anatomical structure morphogenesis
WBGene00005002	GO:0009792	embryo development ending in birth or egg hatching
WBGene00005002	GO:0022607	cellular component assembly
WBGene00005002	GO:0040008	regulation of growth
WBGene00005002	GO:0040012	regulation of locomotion
WBGene00005002	GO:0048518	positive regulation of biological process
WBGene00005002	GO:0050793	regulation of developmental process
WBGene00005002	GO:0051239	regulation of multicellular organismal process
WBGene00005002	GO:1902850	microtubule cytoskeleton organization involved in mitosis
WBGene00021328	GO:0022414	reproductive process
WBGene00019911	GO:0008150	biological_process
WBGene00022838	GO:0009987	cellular process
WBGene00021687	GO:0009987	cellular process
WBGene00021693	GO:0006357	regulation of transcription by RNA polymerase II
WBGene00044896	GO:0008150	biological_process
WBGene00019673	GO:0006807	nitrogen compound metabolic process
WBGene00019673	GO:0009987	cellular process
WBGene00019673	GO:0044238	primary metabolic process
WBGene00019673	GO:0071704	organic substance metabolic process
WBGene00022372	GO:0009987	cellular process
WBGene00022371	GO:0009987	cellular process
WBGene00022368	GO:0009987	cellular process
WBGene00004969	GO:0015833	peptide transport
WBGene00004969	GO:0034622	cellular protein-containing complex assembly
WBGene00004969	GO:0046907	intracellular transport
WBGene00001115	GO:0009987	cellular process
WBGene00022270	GO:0009987	cellular process
WBGene00022270	GO:0050794	regulation of cellular process
WBGene00044358	GO:0009987	cellular process
WBGene00044358	GO:0048518	positive regulation of biological process
WBGene00044358	GO:0050794	regulation of cellular process
WBGene00044358	GO:2000026	regulation of multicellular organismal development
WBGene00044348	GO:0009987	cellular process
WBGene00006702	GO:0009987	cellular process
WBGene00022153	GO:0009987	cellular process
WBGene00022152	GO:0009987	cellular process
WBGene00006771	GO:0009987	cellular process
WBGene00022159	GO:0009987	cellular process
WBGene00044349	GO:0008150	biological_process
WBGene00016907	GO:0009987	cellular process
WBGene00006461	GO:0008150	biological_process
WBGene00044897	GO:0008150	biological_process
WBGene00004743	GO:0008150	biological_process
WBGene00021765	GO:0008150	biological_process
WBGene00255420	GO:0008150	biological_process
WBGene00021764	GO:0008150	biological_process
WBGene00021237	GO:0007635	chemosensory behavior
WBGene00021237	GO:0032269	negative regulation of cellular protein metabolic process
WBGene00021237	GO:0043408	regulation of MAPK cascade
WBGene00021237	GO:0050877	nervous system process
WBGene00021237	GO:1902532	negative regulation of intracellular signal transduction
WBGene00021351	GO:0009987	cellular process
WBGene00235158	GO:0009987	cellular process
WBGene00021009	GO:0009987	cellular process
WBGene00021009	GO:0050794	regulation of cellular process
WBGene00021008	GO:0009987	cellular process
WBGene00021008	GO:0050794	regulation of cellular process
WBGene00021006	GO:0008150	biological_process
WBGene00017398	GO:0009987	cellular process
WBGene00021458	GO:0009987	cellular process
WBGene00000408	GO:0008150	biological_process
WBGene00021470	GO:0008150	biological_process
WBGene00021476	GO:0008150	biological_process
WBGene00021475	GO:0008150	biological_process
WBGene00219275	GO:0008150	biological_process
WBGene00021477	GO:0008150	biological_process
WBGene00021279	GO:0008150	biological_process
WBGene00021272	GO:0008150	biological_process
WBGene00016949	GO:0008150	biological_process
WBGene00006047	GO:0008150	biological_process
WBGene00021271	GO:0008150	biological_process
WBGene00000800	GO:0008150	biological_process
WBGene00018230	GO:0006508	proteolysis
WBGene00018230	GO:0009792	embryo development ending in birth or egg hatching
WBGene00018230	GO:0009887	animal organ morphogenesis
WBGene00018230	GO:0010171	body morphogenesis
WBGene00018230	GO:0048513	animal organ development
WBGene00018233	GO:0003006	developmental process involved in reproduction
WBGene00018233	GO:0006508	proteolysis
WBGene00018233	GO:0009792	embryo development ending in birth or egg hatching
WBGene00018233	GO:0009887	animal organ morphogenesis
WBGene00018233	GO:0010171	body morphogenesis
WBGene00018233	GO:0048513	animal organ development
WBGene00004043	GO:0006807	nitrogen compound metabolic process
WBGene00004043	GO:0009987	cellular process
WBGene00004043	GO:0044238	primary metabolic process
WBGene00004043	GO:0071704	organic substance metabolic process
WBGene00004946	GO:0006629	lipid metabolic process
WBGene00004946	GO:0009987	cellular process
WBGene00022133	GO:0006629	lipid metabolic process
WBGene00022133	GO:0009987	cellular process
WBGene00022133	GO:0044281	small molecule metabolic process
WBGene00022133	GO:1901135	carbohydrate derivative metabolic process
WBGene00022133	GO:1901360	organic cyclic compound metabolic process
WBGene00022133	GO:1901564	organonitrogen compound metabolic process
WBGene00020984	GO:0006629	lipid metabolic process
WBGene00020984	GO:0009987	cellular process
WBGene00020984	GO:0044281	small molecule metabolic process
WBGene00020984	GO:1901135	carbohydrate derivative metabolic process
WBGene00020984	GO:1901360	organic cyclic compound metabolic process
WBGene00020984	GO:1901564	organonitrogen compound metabolic process
WBGene00021127	GO:0009987	cellular process
WBGene00021127	GO:0051046	regulation of secretion
WBGene00004412	GO:0010638	positive regulation of organelle organization
WBGene00004412	GO:0032535	regulation of cellular component size
WBGene00004412	GO:0032956	regulation of actin cytoskeleton organization
WBGene00004412	GO:0043254	regulation of protein complex assembly
WBGene00004412	GO:0044089	positive regulation of cellular component biogenesis
WBGene00004412	GO:0048598	embryonic morphogenesis
WBGene00004412	GO:0097435	supramolecular fiber organization
WBGene00022112	GO:0008150	biological_process
WBGene00004049	GO:0008150	biological_process
WBGene00044894	GO:0009987	cellular process
WBGene00021844	GO:0009987	cellular process
WBGene00003387	GO:0009987	cellular process
WBGene00019697	GO:0008150	biological_process
WBGene00003654	GO:0009987	cellular process
WBGene00016663	GO:0009987	cellular process
WBGene00219460	GO:0001932	regulation of protein phosphorylation
WBGene00219460	GO:0002164	larval development
WBGene00219460	GO:0006807	nitrogen compound metabolic process
WBGene00219460	GO:0040028	regulation of vulval development
WBGene00219460	GO:0043170	macromolecule metabolic process
WBGene00219460	GO:0044238	primary metabolic process
WBGene00219460	GO:0048468	cell development
WBGene00219460	GO:0048513	animal organ development
WBGene00219460	GO:0048522	positive regulation of cellular process
WBGene00219460	GO:0048523	negative regulation of cellular process
WBGene00219460	GO:0048584	positive regulation of response to stimulus
WBGene00219460	GO:0048585	negative regulation of response to stimulus
WBGene00219460	GO:0061063	positive regulation of nematode larval development
WBGene00219460	GO:1901360	organic cyclic compound metabolic process
WBGene00003062	GO:0003006	developmental process involved in reproduction
WBGene00003062	GO:0043900	regulation of multi-organism process
WBGene00003062	GO:0045995	regulation of embryonic development
WBGene00003062	GO:0048468	cell development
WBGene00003062	GO:0051094	positive regulation of developmental process
WBGene00003062	GO:0051240	positive regulation of multicellular organismal process
WBGene00003062	GO:2000241	regulation of reproductive process
WBGene00003258	GO:0009987	cellular process
WBGene00003258	GO:0050794	regulation of cellular process
WBGene00021553	GO:0009987	cellular process
WBGene00021553	GO:0050794	regulation of cellular process
WBGene00021552	GO:0009987	cellular process
WBGene00021552	GO:0050794	regulation of cellular process
WBGene00020914	GO:0009987	cellular process
WBGene00020914	GO:0050794	regulation of cellular process
WBGene00000036	GO:0019725	cellular homeostasis
WBGene00000036	GO:0050794	regulation of cellular process
WBGene00021547	GO:0009987	cellular process
WBGene00021551	GO:0009987	cellular process
WBGene00019360	GO:0009987	cellular process
WBGene00019360	GO:1901987	regulation of cell cycle phase transition
WBGene00021639	GO:0009987	cellular process
WBGene00021639	GO:1901987	regulation of cell cycle phase transition
WBGene00021640	GO:0009987	cellular process
WBGene00021640	GO:1901987	regulation of cell cycle phase transition
WBGene00021643	GO:0008150	biological_process
WBGene00021634	GO:0008150	biological_process
WBGene00044437	GO:0008150	biological_process
WBGene00020900	GO:0009987	cellular process
WBGene00000627	GO:0009987	cellular process
WBGene00020903	GO:0009987	cellular process
WBGene00004890	GO:0009987	cellular process
WBGene00004890	GO:0050794	regulation of cellular process
WBGene00017650	GO:0050794	regulation of cellular process
WBGene00020467	GO:0050794	regulation of cellular process
WBGene00016321	GO:0009987	cellular process
WBGene00020187	GO:0009987	cellular process
WBGene00000013	GO:0008150	biological_process
WBGene00016835	GO:0006807	nitrogen compound metabolic process
WBGene00016835	GO:0009987	cellular process
WBGene00016835	GO:0043170	macromolecule metabolic process
WBGene00016835	GO:0044238	primary metabolic process
WBGene00077599	GO:0009987	cellular process
WBGene00077599	GO:0019538	protein metabolic process
WBGene00020628	GO:0008150	biological_process
WBGene00020629	GO:0008150	biological_process
WBGene00020652	GO:0008150	biological_process
WBGene00018525	GO:0008150	biological_process
WBGene00006805	GO:0008150	biological_process
WBGene00015631	GO:0008150	biological_process
WBGene00019253	GO:0009987	cellular process
WBGene00003029	GO:0009987	cellular process
WBGene00017088	GO:0006807	nitrogen compound metabolic process
WBGene00017088	GO:0009987	cellular process
WBGene00017088	GO:0043170	macromolecule metabolic process
WBGene00017088	GO:0044238	primary metabolic process
WBGene00077701	GO:0006807	nitrogen compound metabolic process
WBGene00077701	GO:0009987	cellular process
WBGene00077701	GO:0043170	macromolecule metabolic process
WBGene00077701	GO:0044238	primary metabolic process
WBGene00020032	GO:0008150	biological_process
WBGene00002137	GO:0009987	cellular process
WBGene00004093	GO:0009987	cellular process
WBGene00015972	GO:0009987	cellular process
WBGene00015972	GO:0050794	regulation of cellular process
WBGene00015971	GO:0009987	cellular process
WBGene00015971	GO:0050794	regulation of cellular process
WBGene00015976	GO:0009987	cellular process
WBGene00003584	GO:0008150	biological_process
WBGene00007001	GO:0008150	biological_process
WBGene00016609	GO:0008150	biological_process
WBGene00021630	GO:0008150	biological_process
WBGene00021629	GO:0008150	biological_process
WBGene00000045	GO:0008150	biological_process
WBGene00022834	GO:0009987	cellular process
WBGene00016562	GO:0008150	biological_process
WBGene00016565	GO:0006807	nitrogen compound metabolic process
WBGene00016565	GO:0009057	macromolecule catabolic process
WBGene00016565	GO:0009987	cellular process
WBGene00016565	GO:0044238	primary metabolic process
WBGene00016565	GO:1901361	organic cyclic compound catabolic process
WBGene00020131	GO:0009987	cellular process
WBGene00044754	GO:0001708	cell fate specification
WBGene00044754	GO:0006357	regulation of transcription by RNA polymerase II
WBGene00044754	GO:0019725	cellular homeostasis
WBGene00044754	GO:0032501	multicellular organismal process
WBGene00044754	GO:0033365	protein localization to organelle
WBGene00044754	GO:0040011	locomotion
WBGene00044754	GO:0040028	regulation of vulval development
WBGene00044754	GO:0042659	regulation of cell fate specification
WBGene00044754	GO:0048523	negative regulation of cellular process
WBGene00044754	GO:0051093	negative regulation of developmental process
WBGene00022469	GO:0001708	cell fate specification
WBGene00022469	GO:0006357	regulation of transcription by RNA polymerase II
WBGene00022469	GO:0019725	cellular homeostasis
WBGene00022469	GO:0032501	multicellular organismal process
WBGene00022469	GO:0033365	protein localization to organelle
WBGene00022469	GO:0040011	locomotion
WBGene00022469	GO:0040028	regulation of vulval development
WBGene00022469	GO:0042659	regulation of cell fate specification
WBGene00022469	GO:0048523	negative regulation of cellular process
WBGene00022469	GO:0051093	negative regulation of developmental process
WBGene00044421	GO:0009987	cellular process
WBGene00017002	GO:0009987	cellular process
WBGene00017007	GO:0009987	cellular process
WBGene00017004	GO:0009987	cellular process
WBGene00017005	GO:0008150	biological_process
WBGene00015010	GO:0008150	biological_process
WBGene00015007	GO:0008150	biological_process
WBGene00006961	GO:0008150	biological_process
WBGene00021113	GO:0008150	biological_process
WBGene00021114	GO:0009987	cellular process
WBGene00021114	GO:0036211	protein modification process
WBGene00002694	GO:0009987	cellular process
WBGene00015691	GO:0009987	cellular process
WBGene00019770	GO:0009987	cellular process
WBGene00019013	GO:0009987	cellular process
WBGene00002034	GO:0008150	biological_process
WBGene00017795	GO:0008150	biological_process
WBGene00017674	GO:0009987	cellular process
WBGene00002075	GO:0009987	cellular process
WBGene00017886	GO:0009987	cellular process
WBGene00017885	GO:0009987	cellular process
WBGene00017887	GO:0008150	biological_process
WBGene00003906	GO:0036211	protein modification process
WBGene00001050	GO:0009987	cellular process
WBGene00018791	GO:0008150	biological_process
WBGene00016729	GO:0032502	developmental process
WBGene00016733	GO:0008150	biological_process
WBGene00022459	GO:0006807	nitrogen compound metabolic process
WBGene00022459	GO:0009987	cellular process
WBGene00022459	GO:0044238	primary metabolic process
WBGene00022459	GO:0071704	organic substance metabolic process
WBGene00003132	GO:0006807	nitrogen compound metabolic process
WBGene00003132	GO:0009987	cellular process
WBGene00003132	GO:0044238	primary metabolic process
WBGene00003132	GO:0071704	organic substance metabolic process
WBGene00022458	GO:0009987	cellular process
WBGene00003475	GO:0009987	cellular process
WBGene00002804	GO:0009987	cellular process
WBGene00000272	GO:0009987	cellular process
WBGene00015096	GO:0009987	cellular process
WBGene00000540	GO:0008150	biological_process
WBGene00018598	GO:0008150	biological_process
WBGene00195179	GO:0008150	biological_process
WBGene00000150	GO:0008150	biological_process
WBGene00016040	GO:0009987	cellular process
WBGene00016040	GO:0044281	small molecule metabolic process
WBGene00016040	GO:1901576	organic substance biosynthetic process
WBGene00001491	GO:0009987	cellular process
WBGene00001491	GO:0044281	small molecule metabolic process
WBGene00001491	GO:1901576	organic substance biosynthetic process
WBGene00017853	GO:0008150	biological_process
WBGene00015635	GO:0008150	biological_process
WBGene00015636	GO:0008150	biological_process
WBGene00019074	GO:0050794	regulation of cellular process
WBGene00006508	GO:0009987	cellular process
WBGene00018508	GO:0009987	cellular process
WBGene00004224	GO:0008150	biological_process
WBGene00020557	GO:0008150	biological_process
WBGene00020693	GO:0008150	biological_process
WBGene00001973	GO:0008150	biological_process
WBGene00003601	GO:0008150	biological_process
WBGene00016331	GO:0008150	biological_process
WBGene00018005	GO:0009987	cellular process
WBGene00018005	GO:0036211	protein modification process
WBGene00018008	GO:0009987	cellular process
WBGene00016422	GO:0009987	cellular process
WBGene00016419	GO:0009987	cellular process
WBGene00016419	GO:0051179	localization
WBGene00001676	GO:0009987	cellular process
WBGene00015032	GO:0009987	cellular process
WBGene00016154	GO:0009987	cellular process
WBGene00022751	GO:0008150	biological_process
WBGene00020841	GO:0008150	biological_process
WBGene00006044	GO:0009987	cellular process
WBGene00020378	GO:0009987	cellular process
WBGene00020378	GO:0044238	primary metabolic process
WBGene00020378	GO:1901564	organonitrogen compound metabolic process
WBGene00020377	GO:0009987	cellular process
WBGene00020377	GO:0044238	primary metabolic process
WBGene00020377	GO:1901564	organonitrogen compound metabolic process
WBGene00020383	GO:0009987	cellular process
WBGene00020383	GO:0044238	primary metabolic process
WBGene00020383	GO:1901564	organonitrogen compound metabolic process
WBGene00020259	GO:0006629	lipid metabolic process
WBGene00020259	GO:0044237	cellular metabolic process
WBGene00020259	GO:1901564	organonitrogen compound metabolic process
WBGene00016752	GO:0008150	biological_process
WBGene00005000	GO:0008150	biological_process
WBGene00005171	GO:0009987	cellular process
WBGene00005171	GO:0048856	anatomical structure development
WBGene00002073	GO:0009987	cellular process
WBGene00194703	GO:0009987	cellular process
WBGene00194703	GO:0048856	anatomical structure development
WBGene00018156	GO:0009987	cellular process
WBGene00019432	GO:0009987	cellular process
WBGene00019432	GO:0050794	regulation of cellular process
WBGene00019430	GO:0065007	biological regulation
WBGene00000937	GO:0008150	biological_process
WBGene00016942	GO:0008150	biological_process
WBGene00001599	GO:0009987	cellular process
WBGene00006624	GO:0009987	cellular process
WBGene00018582	GO:0009987	cellular process
WBGene00006645	GO:0008150	biological_process
WBGene00044610	GO:0008150	biological_process
WBGene00020712	GO:0050794	regulation of cellular process
WBGene00020931	GO:0009987	cellular process
WBGene00016494	GO:0009987	cellular process
WBGene00019322	GO:0009987	cellular process
WBGene00019248	GO:0009987	cellular process
WBGene00019247	GO:0009987	cellular process
WBGene00006423	GO:0009987	cellular process
WBGene00016743	GO:0009987	cellular process
WBGene00016744	GO:0006807	nitrogen compound metabolic process
WBGene00016744	GO:0009987	cellular process
WBGene00016744	GO:0043170	macromolecule metabolic process
WBGene00016744	GO:0044238	primary metabolic process
WBGene00016744	GO:1901360	organic cyclic compound metabolic process
WBGene00016746	GO:0006807	nitrogen compound metabolic process
WBGene00016746	GO:0009987	cellular process
WBGene00016746	GO:0043170	macromolecule metabolic process
WBGene00016746	GO:0044238	primary metabolic process
WBGene00016746	GO:1901360	organic cyclic compound metabolic process
WBGene00020398	GO:0006807	nitrogen compound metabolic process
WBGene00020398	GO:0009987	cellular process
WBGene00020398	GO:0043170	macromolecule metabolic process
WBGene00020398	GO:0044238	primary metabolic process
WBGene00020398	GO:1901360	organic cyclic compound metabolic process
WBGene00016261	GO:0008150	biological_process
WBGene00010370	GO:0006950	response to stress
WBGene00010370	GO:0009987	cellular process
WBGene00010370	GO:0010468	regulation of gene expression
WBGene00010370	GO:0010556	regulation of macromolecule biosynthetic process
WBGene00010370	GO:0048518	positive regulation of biological process
WBGene00010370	GO:0050794	regulation of cellular process
WBGene00010370	GO:0051171	regulation of nitrogen compound metabolic process
WBGene00010370	GO:0080090	regulation of primary metabolic process
WBGene00012165	GO:0008150	biological_process
WBGene00009051	GO:0008150	biological_process
WBGene00009052	GO:0008150	biological_process
WBGene00001643	GO:0023052	signaling
WBGene00001644	GO:0023052	signaling
WBGene00006394	GO:0009987	cellular process
WBGene00010645	GO:0009987	cellular process
WBGene00010873	GO:0001708	cell fate specification
WBGene00010873	GO:0002119	nematode larval development
WBGene00010873	GO:0006807	nitrogen compound metabolic process
WBGene00010873	GO:0009792	embryo development ending in birth or egg hatching
WBGene00010873	GO:0009887	animal organ morphogenesis
WBGene00010873	GO:0010171	body morphogenesis
WBGene00010873	GO:0010720	positive regulation of cell development
WBGene00010873	GO:0040025	vulval development
WBGene00010873	GO:0043067	regulation of programmed cell death
WBGene00010873	GO:0043170	macromolecule metabolic process
WBGene00010873	GO:0044238	primary metabolic process
WBGene00010873	GO:0045664	regulation of neuron differentiation
WBGene00010873	GO:0045944	positive regulation of transcription by RNA polymerase II
WBGene00010873	GO:0051962	positive regulation of nervous system development
WBGene00010873	GO:1901360	organic cyclic compound metabolic process
WBGene00007252	GO:0001708	cell fate specification
WBGene00007252	GO:0002119	nematode larval development
WBGene00007252	GO:0006807	nitrogen compound metabolic process
WBGene00007252	GO:0009059	macromolecule biosynthetic process
WBGene00007252	GO:0009792	embryo development ending in birth or egg hatching
WBGene00007252	GO:0009887	animal organ morphogenesis
WBGene00007252	GO:0010171	body morphogenesis
WBGene00007252	GO:0010720	positive regulation of cell development
WBGene00007252	GO:0043067	regulation of programmed cell death
WBGene00007252	GO:0044238	primary metabolic process
WBGene00007252	GO:0045138	nematode male tail tip morphogenesis
WBGene00007252	GO:0045664	regulation of neuron differentiation
WBGene00007252	GO:0045944	positive regulation of transcription by RNA polymerase II
WBGene00007252	GO:0048513	animal organ development
WBGene00007252	GO:0048608	reproductive structure development
WBGene00007252	GO:0051962	positive regulation of nervous system development
WBGene00007252	GO:1901362	organic cyclic compound biosynthetic process
WBGene00003622	GO:0001708	cell fate specification
WBGene00003622	GO:0002119	nematode larval development
WBGene00003622	GO:0006807	nitrogen compound metabolic process
WBGene00003622	GO:0009792	embryo development ending in birth or egg hatching
WBGene00003622	GO:0009887	animal organ morphogenesis
WBGene00003622	GO:0010171	body morphogenesis
WBGene00003622	GO:0010720	positive regulation of cell development
WBGene00003622	GO:0043067	regulation of programmed cell death
WBGene00003622	GO:0043170	macromolecule metabolic process
WBGene00003622	GO:0044238	primary metabolic process
WBGene00003622	GO:0045138	nematode male tail tip morphogenesis
WBGene00003622	GO:0045664	regulation of neuron differentiation
WBGene00003622	GO:0045944	positive regulation of transcription by RNA polymerase II
WBGene00003622	GO:0048513	animal organ development
WBGene00003622	GO:0048608	reproductive structure development
WBGene00003622	GO:0051962	positive regulation of nervous system development
WBGene00003622	GO:1901360	organic cyclic compound metabolic process
WBGene00007255	GO:0008150	biological_process
WBGene00007257	GO:0009987	cellular process
WBGene00007257	GO:0044238	primary metabolic process
WBGene00007257	GO:0044281	small molecule metabolic process
WBGene00007257	GO:1901360	organic cyclic compound metabolic process
WBGene00007257	GO:1901565	organonitrogen compound catabolic process
WBGene00007258	GO:0006807	nitrogen compound metabolic process
WBGene00007258	GO:0009987	cellular process
WBGene00007258	GO:0043170	macromolecule metabolic process
WBGene00007258	GO:0044238	primary metabolic process
WBGene00005131	GO:0009987	cellular process
WBGene00008769	GO:0005975	carbohydrate metabolic process
WBGene00008769	GO:0008104	protein localization
WBGene00008769	GO:0009266	response to temperature stimulus
WBGene00008769	GO:0009987	cellular process
WBGene00008769	GO:0042330	taxis
WBGene00008769	GO:0044281	small molecule metabolic process
WBGene00008769	GO:0050794	regulation of cellular process
WBGene00008769	GO:1901575	organic substance catabolic process
WBGene00008769	GO:1901615	organic hydroxy compound metabolic process
WBGene00003236	GO:0005975	carbohydrate metabolic process
WBGene00003236	GO:0008104	protein localization
WBGene00003236	GO:0009266	response to temperature stimulus
WBGene00003236	GO:0009987	cellular process
WBGene00003236	GO:0042330	taxis
WBGene00003236	GO:0044281	small molecule metabolic process
WBGene00003236	GO:0050794	regulation of cellular process
WBGene00003236	GO:1901575	organic substance catabolic process
WBGene00003236	GO:1901615	organic hydroxy compound metabolic process
WBGene00001680	GO:0008150	biological_process
WBGene00008542	GO:0008150	biological_process
WBGene00004944	GO:0009987	cellular process
WBGene00000638	GO:0009987	cellular process
WBGene00012136	GO:0009987	cellular process
WBGene00007742	GO:0009987	cellular process
WBGene00008421	GO:0009987	cellular process
WBGene00008417	GO:0009987	cellular process
WBGene00008418	GO:0009987	cellular process
WBGene00009140	GO:0009987	cellular process
WBGene00004508	GO:0008150	biological_process
WBGene00001214	GO:0008150	biological_process
WBGene00009142	GO:0009987	cellular process
WBGene00009145	GO:0071840	cellular component organization or biogenesis
WBGene00009187	GO:0009987	cellular process
WBGene00008398	GO:0006807	nitrogen compound metabolic process
WBGene00008398	GO:0009987	cellular process
WBGene00008398	GO:0044238	primary metabolic process
WBGene00008398	GO:0071704	organic substance metabolic process
WBGene00009276	GO:0009987	cellular process
WBGene00010111	GO:0008150	biological_process
WBGene00003777	GO:0009987	cellular process
WBGene00003777	GO:0010468	regulation of gene expression
WBGene00011912	GO:0006807	nitrogen compound metabolic process
WBGene00011912	GO:0009057	macromolecule catabolic process
WBGene00011912	GO:0009987	cellular process
WBGene00011912	GO:0010468	regulation of gene expression
WBGene00011912	GO:0044238	primary metabolic process
WBGene00011912	GO:0048519	negative regulation of biological process
WBGene00011912	GO:1901361	organic cyclic compound catabolic process
WBGene00011913	GO:0050789	regulation of biological process
WBGene00011914	GO:0050789	regulation of biological process
WBGene00011919	GO:0008150	biological_process
WBGene00008311	GO:0006807	nitrogen compound metabolic process
WBGene00008311	GO:0009987	cellular process
WBGene00008311	GO:0044238	primary metabolic process
WBGene00008311	GO:0071704	organic substance metabolic process
WBGene00008934	GO:0008150	biological_process
WBGene00012113	GO:0008150	biological_process
WBGene00012114	GO:0008150	biological_process
WBGene00000967	GO:0008150	biological_process
WBGene00044094	GO:0008150	biological_process
WBGene00013958	GO:0008150	biological_process
WBGene00002196	GO:0008150	biological_process
WBGene00003788	GO:0008150	biological_process
WBGene00003183	GO:0009987	cellular process
WBGene00009923	GO:0009987	cellular process
WBGene00006531	GO:0009987	cellular process
WBGene00008531	GO:0008150	biological_process
WBGene00008533	GO:0006807	nitrogen compound metabolic process
WBGene00008533	GO:0009987	cellular process
WBGene00008533	GO:0043170	macromolecule metabolic process
WBGene00008533	GO:0044238	primary metabolic process
WBGene00008648	GO:0008150	biological_process
WBGene00008651	GO:0007275	multicellular organism development
WBGene00008384	GO:0009987	cellular process
WBGene00008384	GO:0050794	regulation of cellular process
WBGene00010500	GO:0009987	cellular process
WBGene00006976	GO:0009987	cellular process
WBGene00010854	GO:0008150	biological_process
WBGene00011353	GO:0009987	cellular process
WBGene00011352	GO:0009987	cellular process
WBGene00000904	GO:0008150	biological_process
WBGene00011032	GO:0009987	cellular process
WBGene00009670	GO:0008150	biological_process
WBGene00010622	GO:0008150	biological_process
WBGene00006577	GO:0009987	cellular process
WBGene00003925	GO:0009987	cellular process
WBGene00007973	GO:0009987	cellular process
WBGene00007974	GO:0009987	cellular process
WBGene00003052	GO:0008150	biological_process
WBGene00001960	GO:0008150	biological_process
WBGene00006618	GO:0009987	cellular process
WBGene00009451	GO:0009987	cellular process
WBGene00009457	GO:0009987	cellular process
WBGene00009458	GO:0009987	cellular process
WBGene00009251	GO:0006974	cellular response to DNA damage stimulus
WBGene00009251	GO:0010639	negative regulation of organelle organization
WBGene00009251	GO:0031399	regulation of protein modification process
WBGene00009251	GO:0032269	negative regulation of cellular protein metabolic process
WBGene00009251	GO:0033044	regulation of chromosome organization
WBGene00009251	GO:0036211	protein modification process
WBGene00219283	GO:0008150	biological_process
WBGene00004901	GO:0009987	cellular process
WBGene00011629	GO:0009987	cellular process
WBGene00044684	GO:0009987	cellular process
WBGene00006641	GO:0009987	cellular process
WBGene00009959	GO:0009987	cellular process
WBGene00009962	GO:0016043	cellular component organization
WBGene00001568	GO:0008150	biological_process
WBGene00009346	GO:0008150	biological_process
WBGene00050880	GO:0008150	biological_process
WBGene00009342	GO:0008150	biological_process
WBGene00006532	GO:0008150	biological_process
WBGene00009480	GO:0009987	cellular process
WBGene00009476	GO:0009987	cellular process
WBGene00009475	GO:0009987	cellular process
WBGene00003182	GO:0009987	cellular process
WBGene00014119	GO:0007088	regulation of mitotic nuclear division
WBGene00014119	GO:0032501	multicellular organismal process
WBGene00014119	GO:0033044	regulation of chromosome organization
WBGene00014119	GO:0034622	cellular protein-containing complex assembly
WBGene00014119	GO:0043170	macromolecule metabolic process
WBGene00014119	GO:0044238	primary metabolic process
WBGene00014119	GO:0051171	regulation of nitrogen compound metabolic process
WBGene00014119	GO:0060255	regulation of macromolecule metabolic process
WBGene00014119	GO:0070507	regulation of microtubule cytoskeleton organization
WBGene00014119	GO:0080090	regulation of primary metabolic process
WBGene00014119	GO:1901564	organonitrogen compound metabolic process
WBGene00014119	GO:1901575	organic substance catabolic process
WBGene00010421	GO:0007088	regulation of mitotic nuclear division
WBGene00010421	GO:0033044	regulation of chromosome organization
WBGene00010421	GO:0034622	cellular protein-containing complex assembly
WBGene00010421	GO:0043170	macromolecule metabolic process
WBGene00010421	GO:0044238	primary metabolic process
WBGene00010421	GO:0051171	regulation of nitrogen compound metabolic process
WBGene00010421	GO:0060255	regulation of macromolecule metabolic process
WBGene00010421	GO:0070507	regulation of microtubule cytoskeleton organization
WBGene00010421	GO:0080090	regulation of primary metabolic process
WBGene00010421	GO:1901564	organonitrogen compound metabolic process
WBGene00010421	GO:1901575	organic substance catabolic process
WBGene00006407	GO:0009987	cellular process
WBGene00008779	GO:0009987	cellular process
WBGene00008781	GO:0009987	cellular process
WBGene00009176	GO:0009987	cellular process
WBGene00009178	GO:0009987	cellular process
WBGene00002026	GO:0009987	cellular process
WBGene00010858	GO:0009987	cellular process
WBGene00219313	GO:0009987	cellular process
WBGene00044236	GO:0009987	cellular process
WBGene00003904	GO:0009987	cellular process
WBGene00006681	GO:0008150	biological_process
WBGene00009261	GO:0008150	biological_process
WBGene00009267	GO:0009987	cellular process
WBGene00008063	GO:0009987	cellular process
WBGene00004372	GO:0006807	nitrogen compound metabolic process
WBGene00004372	GO:0009987	cellular process
WBGene00004372	GO:0043170	macromolecule metabolic process
WBGene00004372	GO:0044238	primary metabolic process
WBGene00009646	GO:0006807	nitrogen compound metabolic process
WBGene00009646	GO:0009987	cellular process
WBGene00009646	GO:0044238	primary metabolic process
WBGene00009646	GO:0071704	organic substance metabolic process
WBGene00010611	GO:0009987	cellular process
WBGene00010611	GO:0044238	primary metabolic process
WBGene00010611	GO:0044281	small molecule metabolic process
WBGene00010611	GO:1901135	carbohydrate derivative metabolic process
WBGene00010611	GO:1901361	organic cyclic compound catabolic process
WBGene00010611	GO:1901565	organonitrogen compound catabolic process
WBGene00219285	GO:0009987	cellular process
WBGene00002027	GO:0008150	biological_process
WBGene00011494	GO:0008150	biological_process
WBGene00003800	GO:0009987	cellular process
WBGene00007297	GO:0008150	biological_process
WBGene00002069	GO:0008150	biological_process
WBGene00044607	GO:0008150	biological_process
WBGene00006352	GO:0008150	biological_process
WBGene00009158	GO:0008150	biological_process
WBGene00009164	GO:0009987	cellular process
WBGene00003659	GO:0008150	biological_process
WBGene00003842	GO:0008150	biological_process
WBGene00000640	GO:0008150	biological_process
WBGene00003396	GO:0008150	biological_process
WBGene00003397	GO:0008150	biological_process
WBGene00011945	GO:0008150	biological_process
WBGene00008663	GO:0009987	cellular process
WBGene00008664	GO:0009987	cellular process
WBGene00008667	GO:0009987	cellular process
WBGene00007156	GO:0006807	nitrogen compound metabolic process
WBGene00007156	GO:0009987	cellular process
WBGene00007156	GO:0043170	macromolecule metabolic process
WBGene00007156	GO:1901360	organic cyclic compound metabolic process
WBGene00013700	GO:0009987	cellular process
WBGene00013700	GO:0050789	regulation of biological process
WBGene00013702	GO:0009987	cellular process
WBGene00013702	GO:0010468	regulation of gene expression
WBGene00013702	GO:0050794	regulation of cellular process
WBGene00044243	GO:0008150	biological_process
WBGene00007705	GO:0008150	biological_process
WBGene00007707	GO:0008150	biological_process
WBGene00007708	GO:0008150	biological_process
WBGene00002153	GO:0008150	biological_process
WBGene00007711	GO:0009987	cellular process
WBGene00013715	GO:0006807	nitrogen compound metabolic process
WBGene00013715	GO:0009987	cellular process
WBGene00013715	GO:0043170	macromolecule metabolic process
WBGene00013715	GO:0044238	primary metabolic process
WBGene00013711	GO:0006807	nitrogen compound metabolic process
WBGene00013711	GO:0009987	cellular process
WBGene00013711	GO:0043170	macromolecule metabolic process
WBGene00013711	GO:0044238	primary metabolic process
WBGene00013711	GO:1901360	organic cyclic compound metabolic process
WBGene00013892	GO:0006807	nitrogen compound metabolic process
WBGene00013892	GO:0009987	cellular process
WBGene00013892	GO:0043170	macromolecule metabolic process
WBGene00013892	GO:0044238	primary metabolic process
WBGene00013891	GO:0009987	cellular process
WBGene00013891	GO:0043170	macromolecule metabolic process
WBGene00013891	GO:0044238	primary metabolic process
WBGene00013891	GO:1901564	organonitrogen compound metabolic process
WBGene00013893	GO:0043170	macromolecule metabolic process
WBGene00013893	GO:0044238	primary metabolic process
WBGene00013893	GO:1901564	organonitrogen compound metabolic process
WBGene00013894	GO:0043170	macromolecule metabolic process
WBGene00013894	GO:0044238	primary metabolic process
WBGene00013894	GO:1901564	organonitrogen compound metabolic process
WBGene00009743	GO:0009987	cellular process
WBGene00009744	GO:0008150	biological_process
WBGene00000843	GO:0009987	cellular process
WBGene00000843	GO:0050794	regulation of cellular process
WBGene00009112	GO:0009987	cellular process
WBGene00009112	GO:0050794	regulation of cellular process
WBGene00003847	GO:0009987	cellular process
WBGene00003847	GO:0050794	regulation of cellular process
WBGene00004444	GO:0009987	cellular process
WBGene00004444	GO:0051641	cellular localization
WBGene00004444	GO:0051649	establishment of localization in cell
WBGene00013718	GO:0009987	cellular process
WBGene00013718	GO:0051641	cellular localization
WBGene00013718	GO:0051649	establishment of localization in cell
WBGene00013720	GO:0006886	intracellular protein transport
WBGene00013720	GO:0009987	cellular process
WBGene00013720	GO:0046903	secretion
WBGene00013720	GO:0048193	Golgi vesicle transport
WBGene00009509	GO:0008150	biological_process
WBGene00077764	GO:0008150	biological_process
WBGene00010328	GO:0008150	biological_process
WBGene00009119	GO:0008150	biological_process
WBGene00009120	GO:0008150	biological_process
WBGene00009124	GO:0008150	biological_process
WBGene00002248	GO:0009987	cellular process
WBGene00002248	GO:0031323	regulation of cellular metabolic process
WBGene00002248	GO:0051171	regulation of nitrogen compound metabolic process
WBGene00002248	GO:0060255	regulation of macromolecule metabolic process
WBGene00002248	GO:0080090	regulation of primary metabolic process
WBGene00016621	GO:0009987	cellular process
WBGene00015229	GO:0009987	cellular process
WBGene00015229	GO:0019538	protein metabolic process
WBGene00016390	GO:0009987	cellular process
WBGene00016390	GO:0043170	macromolecule metabolic process
WBGene00016390	GO:0044238	primary metabolic process
WBGene00015017	GO:0008150	biological_process
WBGene00044413	GO:0009987	cellular process
WBGene00044413	GO:0019538	protein metabolic process
WBGene00044413	GO:0048609	multicellular organismal reproductive process
WBGene00015019	GO:0009987	cellular process
WBGene00018849	GO:0033554	cellular response to stress
WBGene00018849	GO:0042221	response to chemical
WBGene00021386	GO:0006355	regulation of transcription	"Any process that modulates the frequency, rate or extent of cellular DNA-templated transcription." [GOC:go_curators, GOC:txnOH]
WBGene00044289	GO:0050794	regulation of cellular process
WBGene00077519	GO:0009987	cellular process
WBGene00077519	GO:0036211	protein modification process
WBGene00077519	GO:0050794	regulation of cellular process
WBGene00020857	GO:0009987	cellular process
WBGene00020857	GO:0036211	protein modification process
WBGene00020857	GO:0050794	regulation of cellular process
WBGene00000780	GO:0061024	membrane organization
WBGene00000780	GO:0071705	nitrogen compound transport
WBGene00018625	GO:0006810	transport
WBGene00045434	GO:0006810	transport
WBGene00013605	GO:0006810	transport
WBGene00013122	GO:0006897	endocytosis
WBGene00013122	GO:0022414	reproductive process
WBGene00013123	GO:0006897	endocytosis
WBGene00013123	GO:0022414	reproductive process
WBGene00013932	GO:0008150	biological_process
WBGene00009220	GO:0008150	biological_process
WBGene00002119	GO:0008150	biological_process
WBGene00013178	GO:0008150	biological_process
WBGene00009751	GO:0008150	biological_process
WBGene00009748	GO:0006869	lipid transport
WBGene00009748	GO:0015711	organic anion transport
WBGene00009748	GO:0061024	membrane organization
WBGene00009748	GO:0065008	regulation of biological quality
WBGene00009747	GO:0006869	lipid transport
WBGene00009747	GO:0015711	organic anion transport
WBGene00009747	GO:0061024	membrane organization
WBGene00009747	GO:0065008	regulation of biological quality
WBGene00195232	GO:0008150	biological_process
WBGene00005710	GO:0008150	biological_process
WBGene00219319	GO:0006807	nitrogen compound metabolic process
WBGene00219319	GO:0009987	cellular process
WBGene00219319	GO:0044238	primary metabolic process
WBGene00219319	GO:1901362	organic cyclic compound biosynthetic process
WBGene00014807	GO:0006807	nitrogen compound metabolic process
WBGene00014807	GO:0009987	cellular process
WBGene00014807	GO:0044238	primary metabolic process
WBGene00014807	GO:1901360	organic cyclic compound metabolic process
WBGene00010158	GO:0008150	biological_process
WBGene00044250	GO:0051179	localization
WBGene00010159	GO:0051179	localization
WBGene00010160	GO:0051179	localization
WBGene00007769	GO:0051179	localization
WBGene00007768	GO:0051179	localization
WBGene00009314	GO:0009987	cellular process
WBGene00009314	GO:0071702	organic substance transport
WBGene00009315	GO:0009987	cellular process
WBGene00009315	GO:0071702	organic substance transport
WBGene00077557	GO:0071702	organic substance transport
WBGene00012945	GO:0009987	cellular process
WBGene00004275	GO:0009987	cellular process
WBGene00011384	GO:0006950	response to stress
WBGene00011384	GO:0006996	organelle organization
WBGene00011384	GO:0009653	anatomical structure morphogenesis
WBGene00011387	GO:0006950	response to stress
WBGene00011387	GO:0006996	organelle organization
WBGene00011387	GO:0009653	anatomical structure morphogenesis
WBGene00012953	GO:0008150	biological_process
WBGene00003123	GO:0009987	cellular process
WBGene00011059	GO:0009987	cellular process
WBGene00013135	GO:0008150	biological_process
WBGene00013137	GO:0008150	biological_process
WBGene00010243	GO:0019538	protein metabolic process
WBGene00012960	GO:0006807	nitrogen compound metabolic process
WBGene00012960	GO:0043170	macromolecule metabolic process
WBGene00012960	GO:0044238	primary metabolic process
WBGene00012961	GO:0006807	nitrogen compound metabolic process
WBGene00012961	GO:0043170	macromolecule metabolic process
WBGene00012961	GO:0044238	primary metabolic process
WBGene00010822	GO:0006807	nitrogen compound metabolic process
WBGene00010822	GO:0009987	cellular process
WBGene00010822	GO:0043170	macromolecule metabolic process
WBGene00010822	GO:0044238	primary metabolic process
WBGene00010822	GO:1901360	organic cyclic compound metabolic process
WBGene00010821	GO:0006807	nitrogen compound metabolic process
WBGene00010821	GO:0009987	cellular process
WBGene00010821	GO:0043170	macromolecule metabolic process
WBGene00010821	GO:0044238	primary metabolic process
WBGene00010821	GO:1901360	organic cyclic compound metabolic process
WBGene00005858	GO:0051606	detection of stimulus
WBGene00010819	GO:0051606	detection of stimulus
WBGene00010817	GO:0051606	detection of stimulus
WBGene00005525	GO:0051606	detection of stimulus
WBGene00005527	GO:0051606	detection of stimulus
WBGene00008870	GO:0051606	detection of stimulus
WBGene00011027	GO:0008150	biological_process
WBGene00011030	GO:0006807	nitrogen compound metabolic process
WBGene00011030	GO:0009987	cellular process
WBGene00011030	GO:0043170	macromolecule metabolic process
WBGene00011030	GO:0044238	primary metabolic process
WBGene00011030	GO:1901360	organic cyclic compound metabolic process
WBGene00008787	GO:0006807	nitrogen compound metabolic process
WBGene00008787	GO:0009987	cellular process
WBGene00008787	GO:0043170	macromolecule metabolic process
WBGene00008787	GO:0044238	primary metabolic process
WBGene00008787	GO:0070085	glycosylation
WBGene00003672	GO:0019538	protein metabolic process
WBGene00003672	GO:0070085	glycosylation
WBGene00009614	GO:0036211	protein modification process
WBGene00009614	GO:0043413	macromolecule glycosylation
WBGene00010164	GO:0006807	nitrogen compound metabolic process
WBGene00010164	GO:0009987	cellular process
WBGene00010164	GO:0043412	macromolecule modification
WBGene00010164	GO:0044238	primary metabolic process
WBGene00011650	GO:0009987	cellular process
WBGene00011650	GO:0036211	protein modification process
WBGene00011657	GO:0009987	cellular process
WBGene00011657	GO:0036211	protein modification process
WBGene00011655	GO:0009987	cellular process
WBGene00011655	GO:0036211	protein modification process
WBGene00011655	GO:0043413	macromolecule glycosylation
WBGene00011779	GO:0009987	cellular process
WBGene00011779	GO:0019538	protein metabolic process
WBGene00011780	GO:0009059	macromolecule biosynthetic process
WBGene00011780	GO:0009987	cellular process
WBGene00011780	GO:0019538	protein metabolic process
WBGene00011780	GO:1901137	carbohydrate derivative biosynthetic process
WBGene00011780	GO:1901566	organonitrogen compound biosynthetic process
WBGene00008470	GO:0008150	biological_process
WBGene00008471	GO:0008150	biological_process
WBGene00008473	GO:0009987	cellular process
WBGene00008473	GO:0019538	protein metabolic process
WBGene00008289	GO:0009987	cellular process
WBGene00008289	GO:0019538	protein metabolic process
WBGene00008291	GO:0009987	cellular process
WBGene00008291	GO:0019538	protein metabolic process
WBGene00003098	GO:0009987	cellular process
WBGene00003098	GO:0019538	protein metabolic process
WBGene00003098	GO:1901135	carbohydrate derivative metabolic process
WBGene00008295	GO:0009059	macromolecule biosynthetic process
WBGene00008295	GO:0009987	cellular process
WBGene00008295	GO:0044238	primary metabolic process
WBGene00008295	GO:1901137	carbohydrate derivative biosynthetic process
WBGene00008295	GO:1901566	organonitrogen compound biosynthetic process
WBGene00077508	GO:0008150	biological_process
WBGene00010768	GO:0009059	macromolecule biosynthetic process
WBGene00010768	GO:0022618	ribonucleoprotein complex assembly
WBGene00010768	GO:0044238	primary metabolic process
WBGene00010768	GO:1901362	organic cyclic compound biosynthetic process
WBGene00010768	GO:1901566	organonitrogen compound biosynthetic process
WBGene00006829	GO:0009059	macromolecule biosynthetic process
WBGene00006829	GO:0019538	protein metabolic process
WBGene00006829	GO:0022618	ribonucleoprotein complex assembly
WBGene00006829	GO:1901362	organic cyclic compound biosynthetic process
WBGene00006829	GO:1901566	organonitrogen compound biosynthetic process
WBGene00004181	GO:0009059	macromolecule biosynthetic process
WBGene00004181	GO:0019538	protein metabolic process
WBGene00004181	GO:0022618	ribonucleoprotein complex assembly
WBGene00004181	GO:1901362	organic cyclic compound biosynthetic process
WBGene00004181	GO:1901566	organonitrogen compound biosynthetic process
WBGene00011582	GO:0008150	biological_process
WBGene00010399	GO:0010557	positive regulation of macromolecule biosynthetic process
WBGene00010399	GO:0010628	positive regulation of gene expression
WBGene00010399	GO:0051254	positive regulation of RNA metabolic process
WBGene00012040	GO:0031323	regulation of cellular metabolic process
WBGene00012040	GO:0051171	regulation of nitrogen compound metabolic process
WBGene00012040	GO:0060255	regulation of macromolecule metabolic process
WBGene00012040	GO:0080090	regulation of primary metabolic process
WBGene00012041	GO:0031323	regulation of cellular metabolic process
WBGene00012041	GO:0051171	regulation of nitrogen compound metabolic process
WBGene00012041	GO:0060255	regulation of macromolecule metabolic process
WBGene00012041	GO:0080090	regulation of primary metabolic process
WBGene00003578	GO:0050789	regulation of biological process
WBGene00005048	GO:0008150	biological_process
WBGene00005835	GO:0008150	biological_process
WBGene00007094	GO:0007389	pattern specification process
WBGene00007094	GO:0009791	post-embryonic development
WBGene00007094	GO:0036211	protein modification process
WBGene00004231	GO:0065007	biological regulation
WBGene00012479	GO:0008150	biological_process
WBGene00012480	GO:0008150	biological_process
WBGene00012483	GO:0008150	biological_process
WBGene00001433	GO:0008150	biological_process
WBGene00008566	GO:0009987	cellular process
WBGene00012274	GO:0009987	cellular process
WBGene00012274	GO:0050794	regulation of cellular process
WBGene00012275	GO:0009987	cellular process
WBGene00012275	GO:0010468	regulation of gene expression
WBGene00012275	GO:0051252	regulation of RNA metabolic process
WBGene00012500	GO:0009987	cellular process
WBGene00012500	GO:0010468	regulation of gene expression
WBGene00012500	GO:0051252	regulation of RNA metabolic process
WBGene00012503	GO:0007275	multicellular organism development
WBGene00012503	GO:0010033	response to organic substance
WBGene00012503	GO:0030154	cell differentiation
WBGene00012503	GO:0045944	positive regulation of transcription by RNA polymerase II
WBGene00012503	GO:0048523	negative regulation of cellular process
WBGene00007655	GO:0008150	biological_process
WBGene00007656	GO:0008150	biological_process
WBGene00007661	GO:0045087	innate immune response
WBGene00008908	GO:0043170	macromolecule metabolic process
WBGene00008908	GO:0070085	glycosylation
WBGene00014200	GO:0006508	proteolysis
WBGene00014200	GO:0009987	cellular process
WBGene00014200	GO:0030163	protein catabolic process
WBGene00014200	GO:0036211	protein modification process
WBGene00014200	GO:1901135	carbohydrate derivative metabolic process
WBGene00010805	GO:0008150	biological_process
WBGene00006595	GO:0008150	biological_process
WBGene00001555	GO:0006807	nitrogen compound metabolic process
WBGene00001555	GO:0009056	catabolic process
WBGene00001555	GO:0009987	cellular process
WBGene00001555	GO:0044238	primary metabolic process
WBGene00001555	GO:1901360	organic cyclic compound metabolic process
WBGene00012345	GO:0006807	nitrogen compound metabolic process
WBGene00012345	GO:0009987	cellular process
WBGene00012345	GO:0044238	primary metabolic process
WBGene00012345	GO:1901360	organic cyclic compound metabolic process
WBGene00012732	GO:0009987	cellular process
WBGene00012733	GO:0009987	cellular process
WBGene00012289	GO:0016569	covalent chromatin modification
WBGene00012289	GO:0036211	protein modification process
WBGene00012289	GO:0040029	regulation of gene expression	"Any process that modulates the frequency, rate or extent of gene expression; the process is mitotically or meiotically heritable, or is stably self-propagated in the cytoplasm of a resting cell, and does not entail a change in DNA sequence." [PMID:10521337, PMID:11498582]
WBGene00012740	GO:0016569	covalent chromatin modification
WBGene00012740	GO:0036211	protein modification process
WBGene00012740	GO:0040029	regulation of gene expression	"Any process that modulates the frequency, rate or extent of gene expression; the process is mitotically or meiotically heritable, or is stably self-propagated in the cytoplasm of a resting cell, and does not entail a change in DNA sequence." [PMID:10521337, PMID:11498582]
WBGene00013020	GO:0006807	nitrogen compound metabolic process
WBGene00013020	GO:0009987	cellular process
WBGene00013020	GO:0044238	primary metabolic process
WBGene00013020	GO:0071704	organic substance metabolic process
WBGene00013019	GO:0006807	nitrogen compound metabolic process
WBGene00013019	GO:0009987	cellular process
WBGene00013019	GO:0044238	primary metabolic process
WBGene00013019	GO:0071704	organic substance metabolic process
WBGene00000089	GO:0006807	nitrogen compound metabolic process
WBGene00000089	GO:0044237	cellular metabolic process
WBGene00000089	GO:0044238	primary metabolic process
WBGene00000089	GO:0071704	organic substance metabolic process
WBGene00004445	GO:0008150	biological_process
WBGene00012353	GO:0009987	cellular process
WBGene00194660	GO:0006952	defense response
WBGene00194660	GO:0008340	determination of adult lifespan
WBGene00194660	GO:0009987	cellular process
WBGene00194660	GO:0010628	positive regulation of gene expression
WBGene00194660	GO:0032101	regulation of response to external stimulus
WBGene00194660	GO:0032386	regulation of intracellular transport
WBGene00194660	GO:0036211	protein modification process
WBGene00194660	GO:0043207	response to external biotic stimulus
WBGene00194660	GO:0043900	regulation of multi-organism process
WBGene00194660	GO:0048584	positive regulation of response to stimulus
WBGene00194660	GO:0050794	regulation of cellular process
WBGene00194660	GO:0051050	positive regulation of transport
WBGene00194660	GO:0080134	regulation of response to stress
WBGene00194660	GO:1903827	regulation of cellular protein localization
WBGene00012394	GO:0008610	lipid biosynthetic process
WBGene00012394	GO:0009987	cellular process
WBGene00012394	GO:1901566	organonitrogen compound biosynthetic process
WBGene00012393	GO:0008150	biological_process
WBGene00012390	GO:0008150	biological_process
WBGene00012576	GO:0008150	biological_process
WBGene00012366	GO:0009987	cellular process
WBGene00012366	GO:0044238	primary metabolic process
WBGene00012366	GO:0044283	small molecule biosynthetic process
WBGene00012366	GO:1901137	carbohydrate derivative biosynthetic process
WBGene00012366	GO:1901361	organic cyclic compound catabolic process
WBGene00012366	GO:1901362	organic cyclic compound biosynthetic process
WBGene00012366	GO:1901566	organonitrogen compound biosynthetic process
WBGene00012371	GO:0009987	cellular process
WBGene00012371	GO:0044238	primary metabolic process
WBGene00012371	GO:0044283	small molecule biosynthetic process
WBGene00012371	GO:1901137	carbohydrate derivative biosynthetic process
WBGene00012371	GO:1901361	organic cyclic compound catabolic process
WBGene00012371	GO:1901362	organic cyclic compound biosynthetic process
WBGene00012371	GO:1901566	organonitrogen compound biosynthetic process
WBGene00012369	GO:0008150	biological_process
WBGene00012237	GO:0008150	biological_process
WBGene00012239	GO:0009792	embryo development ending in birth or egg hatching
WBGene00012239	GO:0045944	positive regulation of transcription by RNA polymerase II
WBGene00006616	GO:0009792	embryo development ending in birth or egg hatching
WBGene00006616	GO:0045944	positive regulation of transcription by RNA polymerase II
WBGene00013503	GO:0009792	embryo development ending in birth or egg hatching
WBGene00013503	GO:0045944	positive regulation of transcription by RNA polymerase II
WBGene00195227	GO:0008150	biological_process
WBGene00013505	GO:0031399	regulation of protein modification process
WBGene00013505	GO:0051338	regulation of transferase activity
WBGene00004475	GO:0031399	regulation of protein modification process
WBGene00004475	GO:0051338	regulation of transferase activity
WBGene00013511	GO:0031399	regulation of protein modification process
WBGene00013511	GO:0051338	regulation of transferase activity
WBGene00086553	GO:0031399	regulation of protein modification process
WBGene00086553	GO:0051338	regulation of transferase activity
WBGene00002108	GO:0008150	biological_process
WBGene00002113	GO:0009987	cellular process
WBGene00002113	GO:1901564	organonitrogen compound metabolic process
WBGene00002109	GO:0009987	cellular process
WBGene00002109	GO:1901564	organonitrogen compound metabolic process
WBGene00013512	GO:0009987	cellular process
WBGene00009825	GO:0008150	biological_process
WBGene00013409	GO:0009987	cellular process
WBGene00013404	GO:0009987	cellular process
WBGene00013403	GO:0009987	cellular process
WBGene00002181	GO:0008150	biological_process
WBGene00014698	GO:0045087	innate immune response
WBGene00007991	GO:0045087	innate immune response
WBGene00004202	GO:0045087	innate immune response
WBGene00014100	GO:0045087	innate immune response
WBGene00014102	GO:0001708	cell fate specification
WBGene00014102	GO:0002119	nematode larval development
WBGene00014102	GO:0006355	regulation of transcription	"Any process that modulates the frequency, rate or extent of cellular DNA-templated transcription." [GOC:go_curators, GOC:txnOH]
WBGene00014102	GO:0009968	negative regulation of signal transduction
WBGene00014102	GO:0010604	positive regulation of macromolecule metabolic process
WBGene00014102	GO:0016569	covalent chromatin modification
WBGene00014102	GO:0043066	negative regulation of apoptotic process
WBGene00014102	GO:0044238	primary metabolic process
WBGene00014102	GO:0045935	positive regulation of nucleobase-containing compound metabolic process
WBGene00014102	GO:0048584	positive regulation of response to stimulus
WBGene00014102	GO:0048598	embryonic morphogenesis
WBGene00014102	GO:0048609	multicellular organismal reproductive process
WBGene00014102	GO:0051094	positive regulation of developmental process
WBGene00014102	GO:0080135	regulation of cellular response to stress
WBGene00008185	GO:0001708	cell fate specification
WBGene00008185	GO:0002119	nematode larval development
WBGene00008185	GO:0006355	regulation of transcription	"Any process that modulates the frequency, rate or extent of cellular DNA-templated transcription." [GOC:go_curators, GOC:txnOH]
WBGene00008185	GO:0009968	negative regulation of signal transduction
WBGene00008185	GO:0010604	positive regulation of macromolecule metabolic process
WBGene00008185	GO:0016569	covalent chromatin modification
WBGene00008185	GO:0043066	negative regulation of apoptotic process
WBGene00008185	GO:0044238	primary metabolic process
WBGene00008185	GO:0045935	positive regulation of nucleobase-containing compound metabolic process
WBGene00008185	GO:0048584	positive regulation of response to stimulus
WBGene00008185	GO:0048598	embryonic morphogenesis
WBGene00008185	GO:0048609	multicellular organismal reproductive process
WBGene00008185	GO:0051094	positive regulation of developmental process
WBGene00008185	GO:0080135	regulation of cellular response to stress
WBGene00008184	GO:0001708	cell fate specification
WBGene00008184	GO:0002119	nematode larval development
WBGene00008184	GO:0006355	regulation of transcription	"Any process that modulates the frequency, rate or extent of cellular DNA-templated transcription." [GOC:go_curators, GOC:txnOH]
WBGene00008184	GO:0009968	negative regulation of signal transduction
WBGene00008184	GO:0010604	positive regulation of macromolecule metabolic process
WBGene00008184	GO:0016569	covalent chromatin modification
WBGene00008184	GO:0036211	protein modification process
WBGene00008184	GO:0040011	locomotion
WBGene00008184	GO:0043066	negative regulation of apoptotic process
WBGene00008184	GO:0045935	positive regulation of nucleobase-containing compound metabolic process
WBGene00008184	GO:0048584	positive regulation of response to stimulus
WBGene00008184	GO:0048598	embryonic morphogenesis
WBGene00008184	GO:0048609	multicellular organismal reproductive process
WBGene00008184	GO:0051094	positive regulation of developmental process
WBGene00008184	GO:0080135	regulation of cellular response to stress
WBGene00008187	GO:0001708	cell fate specification
WBGene00008187	GO:0002119	nematode larval development
WBGene00008187	GO:0006355	regulation of transcription	"Any process that modulates the frequency, rate or extent of cellular DNA-templated transcription." [GOC:go_curators, GOC:txnOH]
WBGene00008187	GO:0009968	negative regulation of signal transduction
WBGene00008187	GO:0010604	positive regulation of macromolecule metabolic process
WBGene00008187	GO:0016569	covalent chromatin modification
WBGene00008187	GO:0031325	positive regulation of cellular metabolic process
WBGene00008187	GO:0036211	protein modification process
WBGene00008187	GO:0043066	negative regulation of apoptotic process
WBGene00008187	GO:0048584	positive regulation of response to stimulus
WBGene00008187	GO:0048598	embryonic morphogenesis
WBGene00008187	GO:0048609	multicellular organismal reproductive process
WBGene00008187	GO:0051094	positive regulation of developmental process
WBGene00008187	GO:0051173	positive regulation of nitrogen compound metabolic process
WBGene00008187	GO:0080135	regulation of cellular response to stress
WBGene00008191	GO:0001708	cell fate specification
WBGene00008191	GO:0002119	nematode larval development
WBGene00008191	GO:0006355	regulation of transcription	"Any process that modulates the frequency, rate or extent of cellular DNA-templated transcription." [GOC:go_curators, GOC:txnOH]
WBGene00008191	GO:0009968	negative regulation of signal transduction
WBGene00008191	GO:0010604	positive regulation of macromolecule metabolic process
WBGene00008191	GO:0016569	covalent chromatin modification
WBGene00008191	GO:0031325	positive regulation of cellular metabolic process
WBGene00008191	GO:0036211	protein modification process
WBGene00008191	GO:0043066	negative regulation of apoptotic process
WBGene00008191	GO:0048584	positive regulation of response to stimulus
WBGene00008191	GO:0048598	embryonic morphogenesis
WBGene00008191	GO:0048609	multicellular organismal reproductive process
WBGene00008191	GO:0051094	positive regulation of developmental process
WBGene00008191	GO:0051173	positive regulation of nitrogen compound metabolic process
WBGene00008191	GO:0080135	regulation of cellular response to stress
WBGene00010577	GO:0008150	biological_process
WBGene00009865	GO:0009987	cellular process
WBGene00009865	GO:0044238	primary metabolic process
WBGene00009865	GO:0071704	organic substance metabolic process
WBGene00000241	GO:0009987	cellular process
WBGene00002977	GO:0008150	biological_process
WBGene00013685	GO:0009987	cellular process
WBGene00013197	GO:0009987	cellular process
WBGene00013198	GO:0009987	cellular process
WBGene00010581	GO:0008150	biological_process
WBGene00010580	GO:0009987	cellular process
WBGene00009559	GO:0009987	cellular process
WBGene00004495	GO:0008150	biological_process
WBGene00009557	GO:0006950	response to stress
WBGene00009305	GO:0008150	biological_process
WBGene00006789	GO:0008150	biological_process
WBGene00001488	GO:0008150	biological_process
WBGene00003471	GO:0008150	biological_process
WBGene00016022	GO:0009987	cellular process
WBGene00016810	GO:0009987	cellular process
WBGene00016811	GO:0009987	cellular process
WBGene00016808	GO:0008610	lipid biosynthetic process
WBGene00016808	GO:0009987	cellular process
WBGene00016808	GO:0044283	small molecule biosynthetic process
WBGene00016805	GO:0009987	cellular process
WBGene00016805	GO:0050794	regulation of cellular process
WBGene00020796	GO:0009987	cellular process
WBGene00018586	GO:0009987	cellular process
WBGene00018586	GO:0050794	regulation of cellular process
WBGene00021546	GO:0009987	cellular process
WBGene00021546	GO:0050794	regulation of cellular process
WBGene00019285	GO:0032501	multicellular organismal process
WBGene00206366	GO:0008150	biological_process
WBGene00015409	GO:0008150	biological_process
WBGene00015403	GO:0006807	nitrogen compound metabolic process
WBGene00015403	GO:0009987	cellular process
WBGene00015403	GO:0043170	macromolecule metabolic process
WBGene00015403	GO:1901360	organic cyclic compound metabolic process
WBGene00016077	GO:0006807	nitrogen compound metabolic process
WBGene00016077	GO:0009059	macromolecule biosynthetic process
WBGene00016077	GO:0009987	cellular process
WBGene00016077	GO:0044238	primary metabolic process
WBGene00016077	GO:1901360	organic cyclic compound metabolic process
WBGene00016072	GO:0008150	biological_process
WBGene00021129	GO:0045893	positive regulation of transcription	"Any process that activates or increases the frequency, rate or extent of cellular DNA-templated transcription." [GOC:go_curators, GOC:txnOH]
WBGene00021076	GO:0045893	positive regulation of transcription	"Any process that activates or increases the frequency, rate or extent of cellular DNA-templated transcription." [GOC:go_curators, GOC:txnOH]
WBGene00021074	GO:0008150	biological_process
WBGene00004188	GO:0008150	biological_process
WBGene00021075	GO:0008150	biological_process
WBGene00021094	GO:0008150	biological_process
WBGene00021095	GO:0008150	biological_process
WBGene00021091	GO:0008150	biological_process
WBGene00020205	GO:0009987	cellular process
WBGene00020177	GO:0008150	biological_process
WBGene00020176	GO:0006355	regulation of transcription	"Any process that modulates the frequency, rate or extent of cellular DNA-templated transcription." [GOC:go_curators, GOC:txnOH]
WBGene00020176	GO:0051641	cellular localization
WBGene00020176	GO:0051649	establishment of localization in cell
WBGene00020176	GO:0071705	nitrogen compound transport
WBGene00020175	GO:0006355	regulation of transcription	"Any process that modulates the frequency, rate or extent of cellular DNA-templated transcription." [GOC:go_curators, GOC:txnOH]
WBGene00020175	GO:0051641	cellular localization
WBGene00020175	GO:0051649	establishment of localization in cell
WBGene00020175	GO:0071705	nitrogen compound transport
WBGene00020181	GO:0006810	transport
WBGene00015615	GO:0016192	vesicle-mediated transport
WBGene00015615	GO:0046903	secretion
WBGene00015618	GO:0009987	cellular process
WBGene00015618	GO:0016192	vesicle-mediated transport
WBGene00015618	GO:0046903	secretion
WBGene00018506	GO:0006508	proteolysis
WBGene00018506	GO:0016043	cellular component organization
WBGene00018506	GO:0042886	amide transport
WBGene00018506	GO:0046907	intracellular transport
WBGene00018493	GO:0006508	proteolysis
WBGene00018493	GO:0016043	cellular component organization
WBGene00018493	GO:0042886	amide transport
WBGene00018493	GO:0046907	intracellular transport
WBGene00018500	GO:0006508	proteolysis
WBGene00018500	GO:0006886	intracellular protein transport
WBGene00018500	GO:0016043	cellular component organization
WBGene00018500	GO:0072594	establishment of protein localization to organelle
WBGene00017869	GO:0008150	biological_process
WBGene00017873	GO:0002119	nematode larval development
WBGene00017873	GO:0006807	nitrogen compound metabolic process
WBGene00017873	GO:0009792	embryo development ending in birth or egg hatching
WBGene00017873	GO:0022618	ribonucleoprotein complex assembly
WBGene00017873	GO:0043170	macromolecule metabolic process
WBGene00017873	GO:0044238	primary metabolic process
WBGene00017873	GO:1901360	organic cyclic compound metabolic process
WBGene00021577	GO:0002119	nematode larval development
WBGene00021577	GO:0006807	nitrogen compound metabolic process
WBGene00021577	GO:0009792	embryo development ending in birth or egg hatching
WBGene00021577	GO:0022618	ribonucleoprotein complex assembly
WBGene00021577	GO:0043170	macromolecule metabolic process
WBGene00021577	GO:0044238	primary metabolic process
WBGene00021577	GO:1901360	organic cyclic compound metabolic process
WBGene00020307	GO:0002119	nematode larval development
WBGene00020307	GO:0006807	nitrogen compound metabolic process
WBGene00020307	GO:0009792	embryo development ending in birth or egg hatching
WBGene00020307	GO:0022618	ribonucleoprotein complex assembly
WBGene00020307	GO:0043170	macromolecule metabolic process
WBGene00020307	GO:0044238	primary metabolic process
WBGene00020307	GO:1901360	organic cyclic compound metabolic process
WBGene00020311	GO:0002119	nematode larval development
WBGene00020311	GO:0006807	nitrogen compound metabolic process
WBGene00020311	GO:0009792	embryo development ending in birth or egg hatching
WBGene00020311	GO:0022618	ribonucleoprotein complex assembly
WBGene00020311	GO:0043170	macromolecule metabolic process
WBGene00020311	GO:0044238	primary metabolic process
WBGene00020311	GO:1901360	organic cyclic compound metabolic process
WBGene00020305	GO:0002119	nematode larval development
WBGene00020305	GO:0006807	nitrogen compound metabolic process
WBGene00020305	GO:0009792	embryo development ending in birth or egg hatching
WBGene00020305	GO:0022618	ribonucleoprotein complex assembly
WBGene00020305	GO:0043170	macromolecule metabolic process
WBGene00020305	GO:0044238	primary metabolic process
WBGene00020305	GO:1901360	organic cyclic compound metabolic process
WBGene00019927	GO:0002119	nematode larval development
WBGene00019927	GO:0006807	nitrogen compound metabolic process
WBGene00019927	GO:0009792	embryo development ending in birth or egg hatching
WBGene00019927	GO:0022618	ribonucleoprotein complex assembly
WBGene00019927	GO:0043170	macromolecule metabolic process
WBGene00019927	GO:0044238	primary metabolic process
WBGene00019927	GO:1901360	organic cyclic compound metabolic process
WBGene00019924	GO:0008150	biological_process
WBGene00019923	GO:0008150	biological_process
WBGene00019929	GO:0008150	biological_process
WBGene00019918	GO:0051603	proteolysis involved in cellular protein catabolic process
WBGene00018459	GO:0008150	biological_process
WBGene00020474	GO:0008150	biological_process
WBGene00020740	GO:0008150	biological_process
WBGene00018575	GO:0000122	negative regulation of transcription by RNA polymerase II
WBGene00018575	GO:0051093	negative regulation of developmental process
WBGene00018575	GO:0051241	negative regulation of multicellular organismal process
WBGene00018575	GO:0061062	regulation of nematode larval development
WBGene00023499	GO:0008150	biological_process
WBGene00021970	GO:0009987	cellular process
WBGene00021966	GO:0009987	cellular process
WBGene00021965	GO:0009987	cellular process
WBGene00018974	GO:0009987	cellular process
WBGene00018822	GO:0015711	organic anion transport
WBGene00018822	GO:0071705	nitrogen compound transport
WBGene00018822	GO:0098656	anion transmembrane transport
WBGene00044439	GO:0009987	cellular process
WBGene00045486	GO:0008150	biological_process
WBGene00006464	GO:0008150	biological_process
WBGene00044415	GO:0008150	biological_process
WBGene00044416	GO:0008150	biological_process
WBGene00022562	GO:0008150	biological_process
WBGene00019035	GO:0030003	cellular cation homeostasis
WBGene00019035	GO:0071805	potassium ion transmembrane transport
WBGene00019035	GO:0098657	import into cell
WBGene00019035	GO:0098771	inorganic ion homeostasis
WBGene00019041	GO:0008150	biological_process
WBGene00018443	GO:0008150	biological_process
WBGene00018432	GO:0008150	biological_process
WBGene00206518	GO:0008150	biological_process
WBGene00018106	GO:0008150	biological_process
WBGene00015609	GO:0008150	biological_process
WBGene00015606	GO:0008150	biological_process
WBGene00020360	GO:0008150	biological_process
WBGene00015830	GO:0008150	biological_process
WBGene00015838	GO:0008150	biological_process
WBGene00016720	GO:0008150	biological_process
WBGene00016718	GO:0008150	biological_process
WBGene00016717	GO:0008150	biological_process
WBGene00018668	GO:0008150	biological_process
WBGene00018660	GO:0008150	biological_process
WBGene00235352	GO:0008150	biological_process
WBGene00022691	GO:0008150	biological_process
WBGene00022692	GO:0008150	biological_process
WBGene00016556	GO:0008150	biological_process
WBGene00016555	GO:0008150	biological_process
WBGene00016554	GO:0007049	cell cycle
WBGene00016554	GO:0007088	regulation of mitotic nuclear division
WBGene00016554	GO:0042127	regulation of cell proliferation
WBGene00016554	GO:0045787	positive regulation of cell cycle
WBGene00016554	GO:0071900	regulation of protein serine/threonine kinase activity
WBGene00269394	GO:0007049	cell cycle
WBGene00269394	GO:0007088	regulation of mitotic nuclear division
WBGene00269394	GO:0042127	regulation of cell proliferation
WBGene00269394	GO:0045787	positive regulation of cell cycle
WBGene00269394	GO:0071900	regulation of protein serine/threonine kinase activity
WBGene00019139	GO:0007049	cell cycle
WBGene00019139	GO:0007088	regulation of mitotic nuclear division
WBGene00019139	GO:0042127	regulation of cell proliferation
WBGene00019139	GO:0045787	positive regulation of cell cycle
WBGene00019139	GO:0071900	regulation of protein serine/threonine kinase activity
WBGene00019140	GO:0007049	cell cycle
WBGene00019140	GO:0007088	regulation of mitotic nuclear division
WBGene00019140	GO:0042127	regulation of cell proliferation
WBGene00019140	GO:0045787	positive regulation of cell cycle
WBGene00019140	GO:0071900	regulation of protein serine/threonine kinase activity
WBGene00019141	GO:0007049	cell cycle
WBGene00019141	GO:0007088	regulation of mitotic nuclear division
WBGene00019141	GO:0042127	regulation of cell proliferation
WBGene00019141	GO:0045787	positive regulation of cell cycle
WBGene00019141	GO:0071900	regulation of protein serine/threonine kinase activity
WBGene00019132	GO:0008150	biological_process
WBGene00015014	GO:0008150	biological_process
WBGene00017212	GO:0008150	biological_process
WBGene00020537	GO:0008150	biological_process
WBGene00020532	GO:0008150	biological_process
WBGene00020080	GO:0048598	embryonic morphogenesis
WBGene00016547	GO:0048598	embryonic morphogenesis
WBGene00016546	GO:0048598	embryonic morphogenesis
WBGene00016550	GO:0008150	biological_process
WBGene00016551	GO:0008150	biological_process
WBGene00016544	GO:0008150	biological_process
WBGene00016336	GO:0009987	cellular process
WBGene00016336	GO:0016042	lipid catabolic process
WBGene00016336	GO:1901135	carbohydrate derivative metabolic process
WBGene00016336	GO:1901565	organonitrogen compound catabolic process
WBGene00016341	GO:0006629	lipid metabolic process
WBGene00016341	GO:0009987	cellular process
WBGene00016341	GO:1901135	carbohydrate derivative metabolic process
WBGene00016341	GO:1901564	organonitrogen compound metabolic process
WBGene00016342	GO:0009987	cellular process
WBGene00235164	GO:0006807	nitrogen compound metabolic process
WBGene00235164	GO:0009987	cellular process
WBGene00235164	GO:0044238	primary metabolic process
WBGene00235164	GO:0044281	small molecule metabolic process
WBGene00235164	GO:1901137	carbohydrate derivative biosynthetic process
WBGene00235164	GO:1901362	organic cyclic compound biosynthetic process
WBGene00015112	GO:0008150	biological_process
WBGene00022870	GO:0008150	biological_process
WBGene00022873	GO:0008150	biological_process
WBGene00018384	GO:0008150	biological_process
WBGene00018381	GO:0008150	biological_process
WBGene00018380	GO:0008150	biological_process
WBGene00017521	GO:0008150	biological_process
WBGene00017523	GO:0008150	biological_process
WBGene00017525	GO:0008150	biological_process
WBGene00017528	GO:0008150	biological_process
WBGene00018353	GO:0008150	biological_process
WBGene00044672	GO:0008150	biological_process
WBGene00006882	GO:0008150	biological_process
WBGene00019340	GO:0008150	biological_process
WBGene00019339	GO:0008150	biological_process
WBGene00019335	GO:0008150	biological_process
WBGene00019343	GO:0008150	biological_process
WBGene00005551	GO:0008150	biological_process
WBGene00005550	GO:0008150	biological_process
WBGene00017057	GO:0003008	system process
WBGene00017057	GO:0007154	cell communication
WBGene00017057	GO:0007165	signal transduction
WBGene00017057	GO:0023052	signaling
WBGene00017057	GO:0034220	ion transmembrane transport
WBGene00017057	GO:0042391	regulation of membrane potential
WBGene00005549	GO:0003008	system process
WBGene00005549	GO:0007154	cell communication
WBGene00005549	GO:0007165	signal transduction
WBGene00005549	GO:0023052	signaling
WBGene00005549	GO:0034220	ion transmembrane transport
WBGene00005549	GO:0042391	regulation of membrane potential
WBGene00017706	GO:0008150	biological_process
WBGene00001546	GO:0008150	biological_process
WBGene00018022	GO:0044057	regulation of system process
WBGene00018022	GO:0071805	potassium ion transmembrane transport
WBGene00018023	GO:0044057	regulation of system process
WBGene00018023	GO:0071805	potassium ion transmembrane transport
WBGene00017918	GO:0006807	nitrogen compound metabolic process
WBGene00017918	GO:0009987	cellular process
WBGene00017918	GO:0043170	macromolecule metabolic process
WBGene00017918	GO:0044238	primary metabolic process
WBGene00017918	GO:1901360	organic cyclic compound metabolic process
WBGene00017251	GO:0008150	biological_process
WBGene00017248	GO:0045184	establishment of protein localization
WBGene00017248	GO:0046907	intracellular transport
WBGene00017248	GO:0055085	transmembrane transport
WBGene00017248	GO:0071702	organic substance transport
WBGene00017248	GO:0071705	nitrogen compound transport
WBGene00017247	GO:0045184	establishment of protein localization
WBGene00017247	GO:0046907	intracellular transport
WBGene00017247	GO:0055085	transmembrane transport
WBGene00017247	GO:0071702	organic substance transport
WBGene00017247	GO:0071705	nitrogen compound transport
WBGene00019690	GO:0008150	biological_process
WBGene00044368	GO:0008150	biological_process
WBGene00019689	GO:0008150	biological_process
WBGene00005020	GO:0009987	cellular process
WBGene00005020	GO:0036211	protein modification process
WBGene00086560	GO:0008150	biological_process
WBGene00022711	GO:0008150	biological_process
WBGene00022715	GO:0008150	biological_process
WBGene00020428	GO:0008150	biological_process
WBGene00005807	GO:0008150	biological_process
WBGene00003678	GO:0008150	biological_process
WBGene00016575	GO:0008150	biological_process
WBGene00016574	GO:0008150	biological_process
WBGene00044370	GO:0008150	biological_process
WBGene00016572	GO:0008150	biological_process
WBGene00016577	GO:0008150	biological_process
WBGene00015197	GO:0008150	biological_process
WBGene00015196	GO:0008150	biological_process
WBGene00005543	GO:0040028	regulation of vulval development
WBGene00005543	GO:0051093	negative regulation of developmental process
WBGene00005543	GO:0051241	negative regulation of multicellular organismal process
WBGene00021295	GO:0008150	biological_process
WBGene00021296	GO:0008150	biological_process
WBGene00021288	GO:0008150	biological_process
WBGene00077522	GO:0008150	biological_process
WBGene00021300	GO:0007167	enzyme linked receptor protein signaling pathway
WBGene00021300	GO:0044238	primary metabolic process
WBGene00021300	GO:0044281	small molecule metabolic process
WBGene00021300	GO:1901137	carbohydrate derivative biosynthetic process
WBGene00021300	GO:1901362	organic cyclic compound biosynthetic process
WBGene00021300	GO:1901566	organonitrogen compound biosynthetic process
WBGene00005560	GO:0007167	enzyme linked receptor protein signaling pathway
WBGene00005560	GO:0044238	primary metabolic process
WBGene00005560	GO:0044281	small molecule metabolic process
WBGene00005560	GO:1901137	carbohydrate derivative biosynthetic process
WBGene00005560	GO:1901362	organic cyclic compound biosynthetic process
WBGene00005560	GO:1901566	organonitrogen compound biosynthetic process
WBGene00022565	GO:0008150	biological_process
WBGene00022571	GO:0008150	biological_process
WBGene00022574	GO:0008150	biological_process
WBGene00017180	GO:0007167	enzyme linked receptor protein signaling pathway
WBGene00017180	GO:0044238	primary metabolic process
WBGene00017180	GO:0044281	small molecule metabolic process
WBGene00017180	GO:1901137	carbohydrate derivative biosynthetic process
WBGene00017180	GO:1901362	organic cyclic compound biosynthetic process
WBGene00017180	GO:1901566	organonitrogen compound biosynthetic process
WBGene00017182	GO:0007167	enzyme linked receptor protein signaling pathway
WBGene00017182	GO:0044238	primary metabolic process
WBGene00017182	GO:0044281	small molecule metabolic process
WBGene00017182	GO:1901137	carbohydrate derivative biosynthetic process
WBGene00017182	GO:1901362	organic cyclic compound biosynthetic process
WBGene00017182	GO:1901566	organonitrogen compound biosynthetic process
WBGene00017179	GO:0007167	enzyme linked receptor protein signaling pathway
WBGene00017179	GO:0044238	primary metabolic process
WBGene00017179	GO:0044281	small molecule metabolic process
WBGene00017179	GO:1901137	carbohydrate derivative biosynthetic process
WBGene00017179	GO:1901362	organic cyclic compound biosynthetic process
WBGene00017179	GO:1901566	organonitrogen compound biosynthetic process
WBGene00005575	GO:0008150	biological_process
WBGene00018200	GO:0008150	biological_process
WBGene00018195	GO:0008150	biological_process
WBGene00023427	GO:0008150	biological_process
WBGene00017460	GO:0008150	biological_process
WBGene00017462	GO:0008150	biological_process
WBGene00017451	GO:0008150	biological_process
WBGene00021726	GO:0008150	biological_process
WBGene00017551	GO:0008150	biological_process
WBGene00195072	GO:0008150	biological_process
WBGene00015843	GO:0008150	biological_process
WBGene00195070	GO:0008150	biological_process
WBGene00015851	GO:0008150	biological_process
WBGene00015849	GO:0008150	biological_process
WBGene00015856	GO:0008150	biological_process
WBGene00021718	GO:0002119	nematode larval development
WBGene00021718	GO:0009792	embryo development ending in birth or egg hatching
WBGene00021718	GO:0009887	animal organ morphogenesis
WBGene00021718	GO:0048468	cell development
WBGene00021718	GO:1903311	regulation of mRNA metabolic process
WBGene00021720	GO:0009987	cellular process
WBGene00021720	GO:0031323	regulation of cellular metabolic process
WBGene00021720	GO:0051171	regulation of nitrogen compound metabolic process
WBGene00021720	GO:0060255	regulation of macromolecule metabolic process
WBGene00021720	GO:0080090	regulation of primary metabolic process
WBGene00000647	GO:0031323	regulation of cellular metabolic process
WBGene00000647	GO:0051171	regulation of nitrogen compound metabolic process
WBGene00000647	GO:0060255	regulation of macromolecule metabolic process
WBGene00000647	GO:0080090	regulation of primary metabolic process
WBGene00021117	GO:0008150	biological_process
WBGene00021148	GO:0006810	transport
WBGene00021148	GO:0009987	cellular process
WBGene00021143	GO:0008150	biological_process
WBGene00021142	GO:0008150	biological_process
WBGene00019795	GO:0008150	biological_process
WBGene00019793	GO:0008150	biological_process
WBGene00017587	GO:0008150	biological_process
WBGene00017585	GO:0003006	developmental process involved in reproduction
WBGene00017585	GO:0040029	regulation of gene expression	"Any process that modulates the frequency, rate or extent of gene expression; the process is mitotically or meiotically heritable, or is stably self-propagated in the cytoplasm of a resting cell, and does not entail a change in DNA sequence." [PMID:10521337, PMID:11498582]
WBGene00017585	GO:0045944	positive regulation of transcription by RNA polymerase II
WBGene00017584	GO:0003006	developmental process involved in reproduction
WBGene00017584	GO:0040029	regulation of gene expression	"Any process that modulates the frequency, rate or extent of gene expression; the process is mitotically or meiotically heritable, or is stably self-propagated in the cytoplasm of a resting cell, and does not entail a change in DNA sequence." [PMID:10521337, PMID:11498582]
WBGene00017584	GO:0045944	positive regulation of transcription by RNA polymerase II
WBGene00017589	GO:0003006	developmental process involved in reproduction
WBGene00017589	GO:0040029	regulation of gene expression	"Any process that modulates the frequency, rate or extent of gene expression; the process is mitotically or meiotically heritable, or is stably self-propagated in the cytoplasm of a resting cell, and does not entail a change in DNA sequence." [PMID:10521337, PMID:11498582]
WBGene00017589	GO:0045944	positive regulation of transcription by RNA polymerase II
WBGene00044379	GO:0003006	developmental process involved in reproduction
WBGene00044379	GO:0040029	regulation of gene expression	"Any process that modulates the frequency, rate or extent of gene expression; the process is mitotically or meiotically heritable, or is stably self-propagated in the cytoplasm of a resting cell, and does not entail a change in DNA sequence." [PMID:10521337, PMID:11498582]
WBGene00044379	GO:0045944	positive regulation of transcription by RNA polymerase II
WBGene00016709	GO:0008150	biological_process
WBGene00017406	GO:0008150	biological_process
WBGene00017405	GO:0008150	biological_process
WBGene00017408	GO:0008150	biological_process
WBGene00044380	GO:0008150	biological_process
WBGene00020777	GO:0008150	biological_process
WBGene00020778	GO:0008150	biological_process
WBGene00004821	GO:0043413	macromolecule glycosylation
WBGene00018810	GO:0043413	macromolecule glycosylation
WBGene00015871	GO:0043413	macromolecule glycosylation
WBGene00016773	GO:0008150	biological_process
WBGene00016778	GO:0008150	biological_process
WBGene00018745	GO:0008150	biological_process
WBGene00206374	GO:0010468	regulation of gene expression
WBGene00004467	GO:0031399	regulation of protein modification process
WBGene00004467	GO:0051338	regulation of transferase activity
WBGene00021055	GO:0031399	regulation of protein modification process
WBGene00021055	GO:0051338	regulation of transferase activity
WBGene00020009	GO:0010468	regulation of gene expression
WBGene00020009	GO:0031323	regulation of cellular metabolic process
WBGene00020009	GO:0051171	regulation of nitrogen compound metabolic process
WBGene00020009	GO:0080090	regulation of primary metabolic process
WBGene00020007	GO:0010468	regulation of gene expression
WBGene00020007	GO:0031323	regulation of cellular metabolic process
WBGene00020007	GO:0051171	regulation of nitrogen compound metabolic process
WBGene00020007	GO:0080090	regulation of primary metabolic process
WBGene00019859	GO:0010638	positive regulation of organelle organization
WBGene00019859	GO:0010720	positive regulation of cell development
WBGene00019859	GO:0032956	regulation of actin cytoskeleton organization
WBGene00019859	GO:0044089	positive regulation of cellular component biogenesis
WBGene00017947	GO:0010638	positive regulation of organelle organization
WBGene00017947	GO:0010720	positive regulation of cell development
WBGene00017947	GO:0022603	regulation of anatomical structure morphogenesis
WBGene00017947	GO:0032956	regulation of actin cytoskeleton organization
WBGene00017947	GO:0044089	positive regulation of cellular component biogenesis
WBGene00045297	GO:0007186	G protein-coupled receptor signaling pathway
WBGene00045297	GO:0008340	determination of adult lifespan
WBGene00015815	GO:0007186	G protein-coupled receptor signaling pathway
WBGene00015815	GO:0008340	determination of adult lifespan
WBGene00015300	GO:0009987	cellular process
WBGene00015300	GO:0050794	regulation of cellular process
WBGene00015298	GO:0009987	cellular process
WBGene00015298	GO:0031323	regulation of cellular metabolic process
WBGene00015298	GO:0051235	maintenance of location
WBGene00015298	GO:0060255	regulation of macromolecule metabolic process
WBGene00019222	GO:0008150	biological_process
WBGene00001438	GO:0008150	biological_process
WBGene00022741	GO:0008150	biological_process
WBGene00007036	GO:0008150	biological_process
WBGene00020460	GO:0008150	biological_process
WBGene00003615	GO:0008150	biological_process
WBGene00001948	GO:0008150	biological_process
WBGene00005060	GO:0008150	biological_process
WBGene00019746	GO:0008150	biological_process
WBGene00077490	GO:0008150	biological_process
WBGene00019747	GO:0009987	cellular process
WBGene00019747	GO:0044238	primary metabolic process
WBGene00019747	GO:1901564	organonitrogen compound metabolic process
WBGene00018048	GO:0009987	cellular process
WBGene00018049	GO:0008150	biological_process
WBGene00271414	GO:0008150	biological_process
WBGene00044383	GO:0008150	biological_process
WBGene00020225	GO:0006807	nitrogen compound metabolic process
WBGene00020225	GO:0044238	primary metabolic process
WBGene00020225	GO:0044260	cellular macromolecule metabolic process
WBGene00017369	GO:0006807	nitrogen compound metabolic process
WBGene00017369	GO:0009057	macromolecule catabolic process
WBGene00017369	GO:0044238	primary metabolic process
WBGene00017369	GO:0044248	cellular catabolic process
WBGene00017369	GO:0044260	cellular macromolecule metabolic process
WBGene00006497	GO:0008150	biological_process
WBGene00018271	GO:0008150	biological_process
WBGene00017842	GO:0042221	response to chemical
WBGene00017837	GO:0008150	biological_process
WBGene00016355	GO:0008150	biological_process
WBGene00016352	GO:0001558	regulation of cell growth
WBGene00016352	GO:0007389	pattern specification process
WBGene00016352	GO:0007411	axon guidance
WBGene00016352	GO:0009653	anatomical structure morphogenesis
WBGene00016352	GO:0009792	embryo development ending in birth or egg hatching
WBGene00016352	GO:0010720	positive regulation of cell development
WBGene00016352	GO:0030334	regulation of cell migration
WBGene00016352	GO:0032103	positive regulation of response to external stimulus
WBGene00016352	GO:0040014	regulation of multicellular organism growth
WBGene00016352	GO:0040017	positive regulation of locomotion
WBGene00016352	GO:0043900	regulation of multi-organism process
WBGene00016352	GO:0044057	regulation of system process
WBGene00016352	GO:0048639	positive regulation of developmental growth
WBGene00016352	GO:0050770	regulation of axonogenesis
WBGene00016352	GO:0050795	regulation of behavior
WBGene00016352	GO:0050920	regulation of chemotaxis
WBGene00016352	GO:0051046	regulation of secretion
WBGene00016352	GO:0051093	negative regulation of developmental process
WBGene00016352	GO:0051130	positive regulation of cellular component organization
WBGene00016352	GO:0051241	negative regulation of multicellular organismal process
WBGene00016352	GO:0051962	positive regulation of nervous system development
WBGene00016352	GO:0090066	regulation of anatomical structure size
WBGene00016352	GO:2000241	regulation of reproductive process
WBGene00016358	GO:0007005	mitochondrion organization
WBGene00016358	GO:0061024	membrane organization
WBGene00044298	GO:0007005	mitochondrion organization
WBGene00044298	GO:0061024	membrane organization
WBGene00044767	GO:0007005	mitochondrion organization
WBGene00044767	GO:0061024	membrane organization
WBGene00000609	GO:0008150	biological_process
WBGene00001755	GO:0008150	biological_process
WBGene00019892	GO:0009987	cellular process
WBGene00019892	GO:0043170	macromolecule metabolic process
WBGene00019892	GO:0044238	primary metabolic process
WBGene00019892	GO:1901575	organic substance catabolic process
WBGene00019894	GO:0009987	cellular process
WBGene00019894	GO:0043170	macromolecule metabolic process
WBGene00019894	GO:0044238	primary metabolic process
WBGene00019894	GO:1901575	organic substance catabolic process
WBGene00194986	GO:0009987	cellular process
WBGene00018017	GO:0009987	cellular process
WBGene00018017	GO:0050794	regulation of cellular process
WBGene00044666	GO:0009987	cellular process
WBGene00044666	GO:0050794	regulation of cellular process
WBGene00018018	GO:0009987	cellular process
WBGene00002068	GO:0009987	cellular process
WBGene00044387	GO:0009987	cellular process
WBGene00044386	GO:0008150	biological_process
WBGene00001102	GO:0008150	biological_process
WBGene00015453	GO:0008150	biological_process
WBGene00015459	GO:0010033	response to organic substance
WBGene00015459	GO:0010468	regulation of gene expression
WBGene00015459	GO:0035556	intracellular signal transduction
WBGene00015459	GO:0070887	cellular response to chemical stimulus
WBGene00003402	GO:0010033	response to organic substance
WBGene00003402	GO:0010468	regulation of gene expression
WBGene00003402	GO:0035556	intracellular signal transduction
WBGene00003402	GO:0070887	cellular response to chemical stimulus
WBGene00001588	GO:0010033	response to organic substance
WBGene00001588	GO:0010468	regulation of gene expression
WBGene00001588	GO:0035556	intracellular signal transduction
WBGene00001588	GO:0070887	cellular response to chemical stimulus
WBGene00019022	GO:0008150	biological_process
WBGene00019024	GO:0008150	biological_process
WBGene00019028	GO:0035556	intracellular signal transduction
WBGene00019028	GO:0036211	protein modification process
WBGene00003438	GO:0035556	intracellular signal transduction
WBGene00003438	GO:0036211	protein modification process
WBGene00016161	GO:0008150	biological_process
WBGene00016162	GO:0008150	biological_process
WBGene00016909	GO:0032501	multicellular organismal process
WBGene00016910	GO:0032501	multicellular organismal process
WBGene00016911	GO:0008150	biological_process
WBGene00001806	GO:0008150	biological_process
WBGene00044667	GO:0008150	biological_process
WBGene00006923	GO:0050794	regulation of cellular process
WBGene00017286	GO:0009987	cellular process
WBGene00017285	GO:0009987	cellular process
WBGene00017285	GO:0031503	protein-containing complex localization
WBGene00017285	GO:0034613	cellular protein localization
WBGene00017293	GO:0009987	cellular process
WBGene00006434	GO:0006807	nitrogen compound metabolic process
WBGene00006434	GO:0009987	cellular process
WBGene00006434	GO:0044238	primary metabolic process
WBGene00006434	GO:0071704	organic substance metabolic process
WBGene00017136	GO:0009987	cellular process
WBGene00004701	GO:0009987	cellular process
WBGene00017140	GO:0009987	cellular process
WBGene00017135	GO:0009987	cellular process
WBGene00017133	GO:0006807	nitrogen compound metabolic process
WBGene00017133	GO:0032501	multicellular organismal process
WBGene00017133	GO:0043170	macromolecule metabolic process
WBGene00017133	GO:0044238	primary metabolic process
WBGene00017133	GO:1901360	organic cyclic compound metabolic process
WBGene00017133	GO:1903047	mitotic cell cycle process
WBGene00017143	GO:0006807	nitrogen compound metabolic process
WBGene00017143	GO:0009059	macromolecule biosynthetic process
WBGene00017143	GO:0032501	multicellular organismal process
WBGene00017143	GO:0044238	primary metabolic process
WBGene00017143	GO:0051301	cell division
WBGene00017143	GO:1901360	organic cyclic compound metabolic process
WBGene00017143	GO:1903047	mitotic cell cycle process
WBGene00017219	GO:0008150	biological_process
WBGene00017217	GO:0008150	biological_process
WBGene00000935	GO:0008150	biological_process
WBGene00018961	GO:0009987	cellular process
WBGene00000375	GO:0009987	cellular process
WBGene00000375	GO:0050794	regulation of cellular process
WBGene00022673	GO:0009987	cellular process
WBGene00022673	GO:0050794	regulation of cellular process
WBGene00022674	GO:0009987	cellular process
WBGene00002121	GO:0009987	cellular process
WBGene00001966	GO:0007389	pattern specification process
WBGene00001966	GO:0009987	cellular process
WBGene00001966	GO:0050767	regulation of neurogenesis
WBGene00015889	GO:0008150	biological_process
WBGene00000970	GO:0009987	cellular process
WBGene00006988	GO:0008150	biological_process
WBGene00019118	GO:0008150	biological_process
WBGene00015943	GO:0008150	biological_process
WBGene00015945	GO:0008150	biological_process
WBGene00044668	GO:0006810	transport
WBGene00001958	GO:0006810	transport
WBGene00017325	GO:0008150	biological_process
WBGene00017326	GO:0008150	biological_process
WBGene00019408	GO:0008150	biological_process
WBGene00019406	GO:0008150	biological_process
WBGene00022876	GO:0008150	biological_process
WBGene00022882	GO:0051179	localization
WBGene00000650	GO:0051179	localization
WBGene00022883	GO:0051641	cellular localization
WBGene00019268	GO:0008150	biological_process
WBGene00006933	GO:0009987	cellular process
WBGene00006933	GO:0050794	regulation of cellular process
WBGene00015003	GO:0009987	cellular process
WBGene00015003	GO:0050794	regulation of cellular process
WBGene00000403	GO:0009987	cellular process
WBGene00000403	GO:0050794	regulation of cellular process
WBGene00002085	GO:0009791	post-embryonic development
WBGene00022651	GO:0009791	post-embryonic development
WBGene00020024	GO:0008150	biological_process
WBGene00019190	GO:0008150	biological_process
WBGene00017684	GO:0050794	regulation of cellular process
WBGene00018251	GO:0009987	cellular process
WBGene00018249	GO:0009987	cellular process
WBGene00000771	GO:0050794	regulation of cellular process
WBGene00020783	GO:0009987	cellular process
WBGene00020782	GO:0009987	cellular process
WBGene00017438	GO:0009987	cellular process
WBGene00017441	GO:0006629	lipid metabolic process
WBGene00017441	GO:0009987	cellular process
WBGene00017439	GO:0009987	cellular process
WBGene00017439	GO:0044238	primary metabolic process
WBGene00017439	GO:1901564	organonitrogen compound metabolic process
WBGene00044589	GO:0008150	biological_process
WBGene00016215	GO:0008150	biological_process
WBGene00004860	GO:0008340	determination of adult lifespan
WBGene00016317	GO:0008150	biological_process
WBGene00016318	GO:0008150	biological_process
WBGene00019608	GO:0008150	biological_process
WBGene00019426	GO:0008150	biological_process
WBGene00270303	GO:0009987	cellular process
WBGene00020894	GO:0008150	biological_process
WBGene00043984	GO:0008150	biological_process
WBGene00016972	GO:0008150	biological_process
WBGene00006522	GO:0008150	biological_process
WBGene00017562	GO:0006807	nitrogen compound metabolic process
WBGene00017562	GO:0009987	cellular process
WBGene00017562	GO:0043170	macromolecule metabolic process
WBGene00017562	GO:0044238	primary metabolic process
WBGene00002045	GO:0009987	cellular process
WBGene00018840	GO:0008150	biological_process
WBGene00255600	GO:0008150	biological_process
WBGene00020576	GO:0008150	biological_process
WBGene00001072	GO:0009987	cellular process
WBGene00001072	GO:0050789	regulation of biological process
WBGene00020500	GO:0009987	cellular process
WBGene00020500	GO:0050789	regulation of biological process
WBGene00020498	GO:0009987	cellular process
WBGene00018303	GO:0006807	nitrogen compound metabolic process
WBGene00018303	GO:0009987	cellular process
WBGene00018303	GO:0043170	macromolecule metabolic process
WBGene00044317	GO:0009987	cellular process
WBGene00044317	GO:0043170	macromolecule metabolic process
WBGene00044317	GO:1901564	organonitrogen compound metabolic process
WBGene00018304	GO:0009056	catabolic process
WBGene00018304	GO:0022411	cellular component disassembly
WBGene00020480	GO:0008150	biological_process
WBGene00017953	GO:0032879	regulation of localization
WBGene00017953	GO:0050794	regulation of cellular process
WBGene00016627	GO:0008150	biological_process
WBGene00016632	GO:0008150	biological_process
WBGene00000211	GO:0009987	cellular process
WBGene00000459	GO:0009987	cellular process
WBGene00006605	GO:0009987	cellular process
WBGene00016890	GO:0009987	cellular process
WBGene00016890	GO:0050794	regulation of cellular process
WBGene00016888	GO:0009987	cellular process
WBGene00016888	GO:0050794	regulation of cellular process
WBGene00022853	GO:0009987	cellular process
WBGene00022853	GO:0050794	regulation of cellular process
WBGene00022850	GO:0009987	cellular process
WBGene00017349	GO:0009987	cellular process
WBGene00017347	GO:0009987	cellular process
WBGene00017351	GO:0009987	cellular process
WBGene00001129	GO:0016043	cellular component organization
WBGene00001594	GO:0009987	cellular process
WBGene00003966	GO:0009987	cellular process
WBGene00017127	GO:0031323	regulation of cellular metabolic process
WBGene00017128	GO:0008150	biological_process
WBGene00017968	GO:0008150	biological_process
WBGene00003078	GO:0008150	biological_process
WBGene00016274	GO:0009987	cellular process
WBGene00016277	GO:0009987	cellular process
WBGene00017662	GO:0009987	cellular process
WBGene00003620	GO:0008150	biological_process
WBGene00018393	GO:0009987	cellular process
WBGene00018393	GO:0050794	regulation of cellular process
WBGene00015567	GO:0008150	biological_process
WBGene00015566	GO:0008150	biological_process
WBGene00005133	GO:0008150	biological_process
WBGene00019288	GO:0008150	biological_process
WBGene00017024	GO:0008150	biological_process
WBGene00006703	GO:0008150	biological_process
WBGene00000280	GO:0008150	biological_process
WBGene00044300	GO:0008150	biological_process
WBGene00016183	GO:0006807	nitrogen compound metabolic process
WBGene00016183	GO:0043170	macromolecule metabolic process
WBGene00016183	GO:0044238	primary metabolic process
WBGene00016184	GO:0006807	nitrogen compound metabolic process
WBGene00016184	GO:0043170	macromolecule metabolic process
WBGene00016184	GO:0044238	primary metabolic process
WBGene00004398	GO:0008150	biological_process
WBGene00006600	GO:0000122	negative regulation of transcription by RNA polymerase II
WBGene00006600	GO:0032501	multicellular organismal process
WBGene00006600	GO:0040012	regulation of locomotion
WBGene00006600	GO:0045944	positive regulation of transcription by RNA polymerase II
WBGene00006600	GO:0046662	regulation of oviposition
WBGene00006600	GO:1903998	regulation of eating behavior
WBGene00022892	GO:0008150	biological_process
WBGene00018039	GO:0009987	cellular process
WBGene00006363	GO:0009987	cellular process
WBGene00003044	GO:0009987	cellular process
WBGene00017545	GO:0009987	cellular process
WBGene00003730	GO:0009987	cellular process
WBGene00007044	GO:0009987	cellular process
WBGene00015062	GO:0009987	cellular process
WBGene00015517	GO:0009987	cellular process
WBGene00001615	GO:0009987	cellular process
WBGene00000517	GO:0009987	cellular process
WBGene00011458	GO:0009987	cellular process
WBGene00005809	GO:0009987	cellular process
WBGene00011640	GO:0009987	cellular process
WBGene00002216	GO:0006810	transport
WBGene00002216	GO:0009987	cellular process
WBGene00007014	GO:0008150	biological_process
WBGene00002994	GO:0008150	biological_process
WBGene00011349	GO:0008150	biological_process
WBGene00011348	GO:0008150	biological_process
WBGene00014052	GO:0050794	regulation of cellular process
WBGene00004005	GO:0008150	biological_process
WBGene00001835	GO:0006807	nitrogen compound metabolic process
WBGene00001835	GO:0044237	cellular metabolic process
WBGene00001835	GO:0044238	primary metabolic process
WBGene00001835	GO:0071704	organic substance metabolic process
WBGene00007434	GO:0009987	cellular process
WBGene00010503	GO:0008150	biological_process
WBGene00010502	GO:0009987	cellular process
WBGene00003089	GO:0008150	biological_process
WBGene00008054	GO:0008150	biological_process
WBGene00008051	GO:0009987	cellular process
WBGene00008052	GO:0009987	cellular process
WBGene00008642	GO:0009987	cellular process
WBGene00008640	GO:0009987	cellular process
WBGene00001281	GO:0009987	cellular process
WBGene00004510	GO:0009987	cellular process
WBGene00003743	GO:0008150	biological_process
WBGene00009401	GO:0008150	biological_process
WBGene00009402	GO:0008150	biological_process
WBGene00009403	GO:0008150	biological_process
WBGene00010457	GO:0009987	cellular process
WBGene00010457	GO:0044281	small molecule metabolic process
WBGene00010457	GO:1901564	organonitrogen compound metabolic process
WBGene00010458	GO:0009987	cellular process
WBGene00004304	GO:0009987	cellular process
WBGene00001840	GO:0009987	cellular process
WBGene00009902	GO:0008150	biological_process
WBGene00009901	GO:0008150	biological_process
WBGene00009042	GO:0009987	cellular process
WBGene00006994	GO:0009987	cellular process
WBGene00009045	GO:0009987	cellular process
WBGene00009045	GO:0043170	macromolecule metabolic process
WBGene00009045	GO:0044238	primary metabolic process
WBGene00009045	GO:1901564	organonitrogen compound metabolic process
WBGene00010878	GO:0009987	cellular process
WBGene00010878	GO:0019538	protein metabolic process
WBGene00001523	GO:0009987	cellular process
WBGene00001523	GO:0019538	protein metabolic process
WBGene00004383	GO:0008150	biological_process
WBGene00011761	GO:0008150	biological_process
WBGene00004155	GO:0008150	biological_process
WBGene00012178	GO:0008150	biological_process
WBGene00006059	GO:0008150	biological_process
WBGene00004416	GO:0008150	biological_process
WBGene00010045	GO:0008150	biological_process
WBGene00009202	GO:0008150	biological_process
WBGene00009204	GO:0008150	biological_process
WBGene00006307	GO:0008150	biological_process
WBGene00009207	GO:0009987	cellular process
WBGene00009207	GO:1901564	organonitrogen compound metabolic process
WBGene00011922	GO:0009987	cellular process
WBGene00011922	GO:1901564	organonitrogen compound metabolic process
WBGene00008427	GO:0008150	biological_process
WBGene00007918	GO:0008150	biological_process
WBGene00004194	GO:0008150	biological_process
WBGene00011311	GO:0008150	biological_process
WBGene00004397	GO:0008150	biological_process
WBGene00000220	GO:0008150	biological_process
WBGene00004355	GO:0009987	cellular process
WBGene00007180	GO:0009987	cellular process
WBGene00007180	GO:0048856	anatomical structure development
WBGene00004105	GO:0008150	biological_process
WBGene00007688	GO:0008150	biological_process
WBGene00006514	GO:0009987	cellular process
WBGene00004446	GO:0009987	cellular process
WBGene00004446	GO:0043170	macromolecule metabolic process
WBGene00004446	GO:0044238	primary metabolic process
WBGene00004446	GO:1901564	organonitrogen compound metabolic process
WBGene00011978	GO:0009987	cellular process
WBGene00007421	GO:0009987	cellular process
WBGene00195143	GO:0009987	cellular process
WBGene00195144	GO:0009987	cellular process
WBGene00011966	GO:0008150	biological_process
WBGene00006367	GO:0008150	biological_process
WBGene00014208	GO:0008150	biological_process
WBGene00007225	GO:0008150	biological_process
WBGene00007226	GO:0008150	biological_process
WBGene00007229	GO:0008150	biological_process
WBGene00006520	GO:0009987	cellular process
WBGene00044169	GO:0008150	biological_process
WBGene00007377	GO:0010468	regulation of gene expression
WBGene00007377	GO:0050794	regulation of cellular process
WBGene00007377	GO:0071310	cellular response to organic substance
WBGene00013090	GO:0010468	regulation of gene expression
WBGene00013090	GO:0035556	intracellular signal transduction
WBGene00013090	GO:0071310	cellular response to organic substance
WBGene00006429	GO:0006629	lipid metabolic process
WBGene00006429	GO:0009987	cellular process
WBGene00006429	GO:0044281	small molecule metabolic process
WBGene00010946	GO:0009987	cellular process
WBGene00002199	GO:0009987	cellular process
WBGene00011159	GO:0009987	cellular process
WBGene00011159	GO:0023057	negative regulation of signaling
WBGene00011159	GO:0042127	regulation of cell proliferation
WBGene00011159	GO:0042981	regulation of apoptotic process
WBGene00011159	GO:0043410	positive regulation of MAPK cascade
WBGene00011159	GO:0048585	negative regulation of response to stimulus
WBGene00011168	GO:0009968	negative regulation of signal transduction
WBGene00011168	GO:0009987	cellular process
WBGene00011168	GO:0032502	developmental process
WBGene00011168	GO:0042127	regulation of cell proliferation
WBGene00011168	GO:0043066	negative regulation of apoptotic process
WBGene00011168	GO:0043410	positive regulation of MAPK cascade
WBGene00011164	GO:0008150	biological_process
WBGene00011167	GO:0008150	biological_process
WBGene00001528	GO:0008150	biological_process
WBGene00005028	GO:0008150	biological_process
WBGene00005035	GO:0008150	biological_process
WBGene00005033	GO:0051606	detection of stimulus
WBGene00219291	GO:0008150	biological_process
WBGene00009446	GO:0008150	biological_process
WBGene00008456	GO:0009987	cellular process
WBGene00014248	GO:0009987	cellular process
WBGene00014244	GO:0008150	biological_process
WBGene00014259	GO:0008150	biological_process
WBGene00014256	GO:0016192	vesicle-mediated transport
WBGene00014256	GO:0045184	establishment of protein localization
WBGene00014256	GO:0046907	intracellular transport
WBGene00014256	GO:0071702	organic substance transport
WBGene00014256	GO:0071705	nitrogen compound transport
WBGene00013142	GO:0008150	biological_process
WBGene00003785	GO:0008150	biological_process
WBGene00013146	GO:0008150	biological_process
WBGene00011672	GO:0008150	biological_process
WBGene00007471	GO:0001934	positive regulation of protein phosphorylation
WBGene00007471	GO:0009987	cellular process
WBGene00007471	GO:0010647	positive regulation of cell communication
WBGene00007471	GO:0023056	positive regulation of signaling
WBGene00007471	GO:0023057	negative regulation of signaling
WBGene00007466	GO:0008150	biological_process
WBGene00007464	GO:0008150	biological_process
WBGene00044159	GO:0009987	cellular process
WBGene00044159	GO:0010468	regulation of gene expression
WBGene00086567	GO:0009987	cellular process
WBGene00086567	GO:0010468	regulation of gene expression
WBGene00007328	GO:0009987	cellular process
WBGene00007328	GO:0010468	regulation of gene expression
WBGene00007334	GO:0009987	cellular process
WBGene00011275	GO:0008150	biological_process
WBGene00014128	GO:0008150	biological_process
WBGene00002265	GO:0036211	protein modification process
WBGene00002265	GO:0043413	macromolecule glycosylation
WBGene00002265	GO:0043933	protein-containing complex subunit organization
WBGene00002265	GO:0044283	small molecule biosynthetic process
WBGene00002265	GO:0097435	supramolecular fiber organization
WBGene00002265	GO:1901576	organic substance biosynthetic process
WBGene00009948	GO:0036211	protein modification process
WBGene00009948	GO:0043413	macromolecule glycosylation
WBGene00009948	GO:0043933	protein-containing complex subunit organization
WBGene00009948	GO:0044283	small molecule biosynthetic process
WBGene00009948	GO:0097435	supramolecular fiber organization
WBGene00009948	GO:1901576	organic substance biosynthetic process
WBGene00009947	GO:0019538	protein metabolic process
[truncated: 5,681 more rows]
