# Supplementary material for: Gene function prediction in five model eukaryotes exclusively based on gene relative location through machine learning
Source: Sci Rep. 2022 Jul 8;12:11655. doi: 10.1038/s41598-022-15329-w (PMC9270439; doi:10.1038/s41598-022-15329-w)
Supplement: Supplementary file 5 — Supplementary Table S5. [file 41598_2022_15329_MOESM5_ESM.xls]

## Sheet: Supplementtary_Table_S6_C_elegans_cellular_component
Supplementary Table S6
C. elegans / Cellular component
Predicted associations with a probability above the threshold that maximizes the ratio between the trained and the random model
gene_id	go_id	go_name
WBGene00022276	GO:0044464	cell part
WBGene00022279	GO:0044464	cell part
WBGene00021677	GO:0044464	cell part
WBGene00021681	GO:0005575	cellular_component
WBGene00004274	GO:0044464	cell part
WBGene00255594	GO:0044464	cell part
WBGene00021661	GO:0044464	cell part
WBGene00006385	GO:0005575	cellular_component
WBGene00021024	GO:0005575	cellular_component
WBGene00022036	GO:0016020	membrane
WBGene00022034	GO:0016020	membrane
WBGene00022038	GO:0005575	cellular_component
WBGene00022043	GO:0005575	cellular_component
WBGene00002393	GO:0005575	cellular_component
WBGene00018923	GO:0005575	cellular_component
WBGene00022027	GO:0005575	cellular_component
WBGene00022025	GO:0005575	cellular_component
WBGene00021209	GO:0043227	membrane-bounded organelle
WBGene00004332	GO:0043227	membrane-bounded organelle
WBGene00004028	GO:0005575	cellular_component
WBGene00000623	GO:0005575	cellular_component
WBGene00021212	GO:0005575	cellular_component
WBGene00020281	GO:0005575	cellular_component
WBGene00022517	GO:0005575	cellular_component
WBGene00001678	GO:0005575	cellular_component
WBGene00016930	GO:0005575	cellular_component
WBGene00005002	GO:0005575	cellular_component
WBGene00021328	GO:0005575	cellular_component
WBGene00019911	GO:0044464	cell part
WBGene00022838	GO:0044464	cell part
WBGene00021687	GO:0044424	intracellular part
WBGene00021693	GO:0044424	intracellular part
WBGene00044896	GO:0043227	membrane-bounded organelle
WBGene00044896	GO:0044424	intracellular part
WBGene00019673	GO:0044424	intracellular part
WBGene00022372	GO:0044424	intracellular part
WBGene00022371	GO:0044424	intracellular part
WBGene00022368	GO:0044424	intracellular part
WBGene00004969	GO:0044464	cell part
WBGene00001115	GO:0044464	cell part
WBGene00022270	GO:0005575	cellular_component
WBGene00044358	GO:0005575	cellular_component
WBGene00044348	GO:0005575	cellular_component
WBGene00006702	GO:0005575	cellular_component
WBGene00022153	GO:0044464	cell part
WBGene00022152	GO:0044464	cell part
WBGene00006771	GO:0005575	cellular_component
WBGene00022159	GO:0005575	cellular_component
WBGene00044349	GO:0005575	cellular_component
WBGene00016907	GO:0005575	cellular_component
WBGene00006461	GO:0005575	cellular_component
WBGene00044897	GO:0005575	cellular_component
WBGene00004743	GO:0005575	cellular_component
WBGene00021765	GO:0005575	cellular_component
WBGene00255420	GO:0005575	cellular_component
WBGene00021764	GO:0005575	cellular_component
WBGene00021237	GO:0044464	cell part
WBGene00021351	GO:0044464	cell part
WBGene00235158	GO:0044464	cell part
WBGene00021009	GO:0044464	cell part
WBGene00021008	GO:0044464	cell part
WBGene00021006	GO:0044464	cell part
WBGene00017398	GO:0044464	cell part
WBGene00021458	GO:0044464	cell part
WBGene00000408	GO:0044464	cell part
WBGene00021470	GO:0044464	cell part
WBGene00021476	GO:0044464	cell part
WBGene00021475	GO:0044464	cell part
WBGene00219275	GO:0044464	cell part
WBGene00021477	GO:0044464	cell part
WBGene00021279	GO:0005575	cellular_component
WBGene00021272	GO:0043227	membrane-bounded organelle
WBGene00016949	GO:0044464	cell part
WBGene00006047	GO:0044464	cell part
WBGene00021271	GO:0044464	cell part
WBGene00000800	GO:0005575	cellular_component
WBGene00018230	GO:0005575	cellular_component
WBGene00018233	GO:0005575	cellular_component
WBGene00004043	GO:0044464	cell part
WBGene00004946	GO:0005575	cellular_component
WBGene00022133	GO:0005575	cellular_component
WBGene00020984	GO:0005575	cellular_component
WBGene00021127	GO:0005575	cellular_component
WBGene00004412	GO:0044464	cell part
WBGene00022112	GO:0044424	intracellular part
WBGene00004049	GO:0044464	cell part
WBGene00044894	GO:0044464	cell part
WBGene00021844	GO:0005575	cellular_component
WBGene00003387	GO:0005575	cellular_component
WBGene00019697	GO:0044424	intracellular part
WBGene00003654	GO:0044424	intracellular part
WBGene00016663	GO:0044424	intracellular part
WBGene00219460	GO:0005575	cellular_component
WBGene00003062	GO:0044424	intracellular part
WBGene00003258	GO:0044464	cell part
WBGene00021553	GO:0044424	intracellular part
WBGene00021552	GO:0044424	intracellular part
WBGene00020914	GO:0044464	cell part
WBGene00000036	GO:0044464	cell part
WBGene00021547	GO:0005575	cellular_component
WBGene00021551	GO:0005575	cellular_component
WBGene00019360	GO:0044464	cell part
WBGene00021639	GO:0044464	cell part
WBGene00021640	GO:0044464	cell part
WBGene00021643	GO:0005575	cellular_component
WBGene00021634	GO:0005575	cellular_component
WBGene00044437	GO:0044464	cell part
WBGene00020900	GO:0005575	cellular_component
WBGene00000627	GO:0044464	cell part
WBGene00020903	GO:0044464	cell part
WBGene00004890	GO:0044464	cell part
WBGene00017650	GO:0044464	cell part
WBGene00020467	GO:0044464	cell part
WBGene00016321	GO:0044464	cell part
WBGene00020187	GO:0044464	cell part
WBGene00000013	GO:0044424	intracellular part
WBGene00016835	GO:0044424	intracellular part
WBGene00077599	GO:0043227	membrane-bounded organelle
WBGene00077599	GO:0044424	intracellular part
WBGene00020628	GO:0043227	membrane-bounded organelle
WBGene00020628	GO:0044424	intracellular part
WBGene00020629	GO:0044464	cell part
WBGene00020652	GO:0005575	cellular_component
WBGene00018525	GO:0005575	cellular_component
WBGene00006805	GO:0005575	cellular_component
WBGene00015631	GO:0005575	cellular_component
WBGene00019253	GO:0005575	cellular_component
WBGene00003029	GO:0005575	cellular_component
WBGene00017088	GO:0005575	cellular_component
WBGene00077701	GO:0044464	cell part
WBGene00020032	GO:0005575	cellular_component
WBGene00002137	GO:0044464	cell part
WBGene00004093	GO:0044464	cell part
WBGene00015972	GO:0044464	cell part
WBGene00015971	GO:0044464	cell part
WBGene00015976	GO:0044464	cell part
WBGene00003584	GO:0044464	cell part
WBGene00007001	GO:0044464	cell part
WBGene00016609	GO:0044464	cell part
WBGene00021630	GO:0044424	intracellular part
WBGene00021629	GO:0044464	cell part
WBGene00000045	GO:0044424	intracellular part
WBGene00022834	GO:0044424	intracellular part
WBGene00016562	GO:0044464	cell part
WBGene00016565	GO:0044424	intracellular part
WBGene00020131	GO:0044424	intracellular part
WBGene00044754	GO:0044424	intracellular part
WBGene00022469	GO:0005575	cellular_component
WBGene00044421	GO:0005575	cellular_component
WBGene00017002	GO:0005575	cellular_component
WBGene00017007	GO:0005575	cellular_component
WBGene00017004	GO:0005575	cellular_component
WBGene00017005	GO:0044424	intracellular part
WBGene00015010	GO:0005575	cellular_component
WBGene00015007	GO:0005575	cellular_component
WBGene00006961	GO:0005575	cellular_component
WBGene00021113	GO:0005575	cellular_component
WBGene00021114	GO:0044464	cell part
WBGene00002694	GO:0044464	cell part
WBGene00015691	GO:0044464	cell part
WBGene00019770	GO:0044464	cell part
WBGene00019013	GO:0044464	cell part
WBGene00002034	GO:0044464	cell part
WBGene00017795	GO:0044464	cell part
WBGene00017674	GO:0005575	cellular_component
WBGene00002075	GO:0005575	cellular_component
WBGene00017886	GO:0005575	cellular_component
WBGene00017885	GO:0044464	cell part
WBGene00017887	GO:0044464	cell part
WBGene00003906	GO:0044464	cell part
WBGene00001050	GO:0044464	cell part
WBGene00018791	GO:0044464	cell part
WBGene00016729	GO:0044464	cell part
WBGene00016733	GO:0005575	cellular_component
WBGene00022459	GO:0044464	cell part
WBGene00003132	GO:0044464	cell part
WBGene00022458	GO:0044464	cell part
WBGene00003475	GO:0005575	cellular_component
WBGene00002804	GO:0044464	cell part
WBGene00000272	GO:0044464	cell part
WBGene00015096	GO:0044464	cell part
WBGene00000540	GO:0044464	cell part
WBGene00018598	GO:0044464	cell part
WBGene00195179	GO:0044464	cell part
WBGene00000150	GO:0005575	cellular_component
WBGene00016040	GO:0005575	cellular_component
WBGene00001491	GO:0005575	cellular_component
WBGene00017853	GO:0005575	cellular_component
WBGene00015635	GO:0005575	cellular_component
WBGene00015636	GO:0005575	cellular_component
WBGene00019074	GO:0005575	cellular_component
WBGene00006508	GO:0005575	cellular_component
WBGene00018508	GO:0005575	cellular_component
WBGene00004224	GO:0005575	cellular_component
WBGene00020557	GO:0005575	cellular_component
WBGene00020693	GO:0044464	cell part
WBGene00001973	GO:0044464	cell part
WBGene00003601	GO:0044464	cell part
WBGene00016331	GO:0044464	cell part
WBGene00018005	GO:0044464	cell part
WBGene00018008	GO:0044464	cell part
WBGene00016422	GO:0044464	cell part
WBGene00016419	GO:0044464	cell part
WBGene00001676	GO:0044464	cell part
WBGene00015032	GO:0005575	cellular_component
WBGene00016154	GO:0044424	intracellular part
WBGene00022751	GO:0044424	intracellular part
WBGene00020841	GO:0044424	intracellular part
WBGene00006044	GO:0044424	intracellular part
WBGene00020378	GO:0044464	cell part
WBGene00020377	GO:0044464	cell part
WBGene00020383	GO:0044424	intracellular part
WBGene00020259	GO:0044424	intracellular part
WBGene00016752	GO:0044464	cell part
WBGene00005000	GO:0044464	cell part
WBGene00005171	GO:0043227	membrane-bounded organelle
WBGene00002073	GO:0044464	cell part
WBGene00194703	GO:0044464	cell part
WBGene00018156	GO:0044464	cell part
WBGene00019432	GO:0044464	cell part
WBGene00019430	GO:0044464	cell part
WBGene00000937	GO:0044424	intracellular part
WBGene00016942	GO:0044424	intracellular part
WBGene00001599	GO:0044424	intracellular part
WBGene00006624	GO:0044464	cell part
WBGene00018582	GO:0044464	cell part
WBGene00006645	GO:0044464	cell part
WBGene00044610	GO:0044464	cell part
WBGene00020712	GO:0005575	cellular_component
WBGene00020931	GO:0044464	cell part
WBGene00016494	GO:0005575	cellular_component
WBGene00019322	GO:0005575	cellular_component
WBGene00019248	GO:0005575	cellular_component
WBGene00019247	GO:0005575	cellular_component
WBGene00006423	GO:0005575	cellular_component
WBGene00016743	GO:0044464	cell part
WBGene00016744	GO:0044464	cell part
WBGene00016746	GO:0044464	cell part
WBGene00020398	GO:0044464	cell part
WBGene00016261	GO:0005575	cellular_component
WBGene00010370	GO:0005575	cellular_component
WBGene00012165	GO:0005575	cellular_component
WBGene00009051	GO:0005575	cellular_component
WBGene00009052	GO:0005575	cellular_component
WBGene00001643	GO:0005575	cellular_component
WBGene00001644	GO:0005575	cellular_component
WBGene00006394	GO:0044464	cell part
WBGene00010645	GO:0044464	cell part
WBGene00010873	GO:0043227	membrane-bounded organelle
WBGene00007252	GO:0043226	organelle
WBGene00003622	GO:0043226	organelle
WBGene00007255	GO:0005575	cellular_component
WBGene00007257	GO:0044464	cell part
WBGene00007258	GO:0044464	cell part
WBGene00005131	GO:0044464	cell part
WBGene00008769	GO:0005575	cellular_component
WBGene00003236	GO:0005575	cellular_component
WBGene00001680	GO:0005575	cellular_component
WBGene00008542	GO:0044464	cell part
WBGene00004944	GO:0044464	cell part
WBGene00000638	GO:0044464	cell part
WBGene00012136	GO:0044464	cell part
WBGene00007742	GO:0044464	cell part
WBGene00008421	GO:0044464	cell part
WBGene00008417	GO:0044464	cell part
WBGene00008418	GO:0044464	cell part
WBGene00009140	GO:0044464	cell part
WBGene00004508	GO:0044464	cell part
WBGene00001214	GO:0044464	cell part
WBGene00009142	GO:0044464	cell part
WBGene00009145	GO:0005575	cellular_component
WBGene00009187	GO:0044424	intracellular part
WBGene00008398	GO:0044424	intracellular part
WBGene00009276	GO:0005575	cellular_component
WBGene00010111	GO:0005575	cellular_component
WBGene00003777	GO:0005575	cellular_component
WBGene00011912	GO:0043227	membrane-bounded organelle
WBGene00011913	GO:0005575	cellular_component
WBGene00011914	GO:0044464	cell part
WBGene00011919	GO:0044464	cell part
WBGene00008311	GO:0005575	cellular_component
WBGene00008934	GO:0044464	cell part
WBGene00012113	GO:0044464	cell part
WBGene00012114	GO:0044464	cell part
WBGene00000967	GO:0044464	cell part
WBGene00044094	GO:0044464	cell part
WBGene00013958	GO:0044464	cell part
WBGene00002196	GO:0044464	cell part
WBGene00003788	GO:0044464	cell part
WBGene00003183	GO:0044464	cell part
WBGene00009923	GO:0044464	cell part
WBGene00006531	GO:0044464	cell part
WBGene00008531	GO:0044464	cell part
WBGene00008533	GO:0044464	cell part
WBGene00008648	GO:0044464	cell part
WBGene00008651	GO:0043227	membrane-bounded organelle
WBGene00008384	GO:0044464	cell part
WBGene00010500	GO:0005575	cellular_component
WBGene00006976	GO:0005575	cellular_component
WBGene00010854	GO:0044464	cell part
WBGene00011353	GO:0044464	cell part
WBGene00011352	GO:0044464	cell part
WBGene00000904	GO:0044464	cell part
WBGene00011032	GO:0044464	cell part
WBGene00009670	GO:0044464	cell part
WBGene00010622	GO:0005575	cellular_component
WBGene00006577	GO:0005575	cellular_component
WBGene00003925	GO:0005575	cellular_component
WBGene00007973	GO:0005575	cellular_component
WBGene00007974	GO:0005575	cellular_component
WBGene00003052	GO:0044464	cell part
WBGene00001960	GO:0044464	cell part
WBGene00006618	GO:0044464	cell part
WBGene00009451	GO:0044464	cell part
WBGene00009457	GO:0044464	cell part
WBGene00009458	GO:0044464	cell part
WBGene00009251	GO:0043227	membrane-bounded organelle
WBGene00219283	GO:0005575	cellular_component
WBGene00004901	GO:0005575	cellular_component
WBGene00011629	GO:0005575	cellular_component
WBGene00044684	GO:0005575	cellular_component
WBGene00006641	GO:0005575	cellular_component
WBGene00009959	GO:0005575	cellular_component
WBGene00009962	GO:0005575	cellular_component
WBGene00001568	GO:0005575	cellular_component
WBGene00009346	GO:0044464	cell part
WBGene00050880	GO:0044464	cell part
WBGene00009342	GO:0044464	cell part
WBGene00006532	GO:0044464	cell part
WBGene00009480	GO:0005575	cellular_component
WBGene00009476	GO:0044464	cell part
WBGene00009475	GO:0044464	cell part
WBGene00003182	GO:0044464	cell part
WBGene00014119	GO:0005575	cellular_component
WBGene00010421	GO:0044464	cell part
WBGene00006407	GO:0044464	cell part
WBGene00008779	GO:0044464	cell part
WBGene00008781	GO:0044464	cell part
WBGene00009176	GO:0044464	cell part
WBGene00009178	GO:0044464	cell part
WBGene00002026	GO:0044464	cell part
WBGene00010858	GO:0044464	cell part
WBGene00219313	GO:0044464	cell part
WBGene00044236	GO:0044464	cell part
WBGene00003904	GO:0044464	cell part
WBGene00006681	GO:0044464	cell part
WBGene00009261	GO:0044464	cell part
WBGene00009267	GO:0044464	cell part
WBGene00008063	GO:0044464	cell part
WBGene00004372	GO:0044464	cell part
WBGene00009646	GO:0044464	cell part
WBGene00010611	GO:0005575	cellular_component
WBGene00219285	GO:0044464	cell part
WBGene00002027	GO:0044424	intracellular part
WBGene00011494	GO:0044424	intracellular part
WBGene00003800	GO:0044424	intracellular part
WBGene00007297	GO:0044424	intracellular part
WBGene00002069	GO:0044464	cell part
WBGene00044607	GO:0044464	cell part
WBGene00006352	GO:0005575	cellular_component
WBGene00009158	GO:0005575	cellular_component
WBGene00009164	GO:0044464	cell part
WBGene00003659	GO:0044464	cell part
WBGene00003842	GO:0044464	cell part
WBGene00000640	GO:0044464	cell part
WBGene00003396	GO:0005575	cellular_component
WBGene00003397	GO:0044464	cell part
WBGene00011945	GO:0044424	intracellular part
WBGene00008663	GO:0044424	intracellular part
WBGene00008664	GO:0044464	cell part
WBGene00008667	GO:0044424	intracellular part
WBGene00007156	GO:0044424	intracellular part
WBGene00013700	GO:0044424	intracellular part
WBGene00013702	GO:0005575	cellular_component
WBGene00044243	GO:0043227	membrane-bounded organelle
WBGene00044243	GO:0044424	intracellular part
WBGene00007705	GO:0043227	membrane-bounded organelle
WBGene00007705	GO:0044424	intracellular part
WBGene00007707	GO:0044424	intracellular part
WBGene00007708	GO:0044424	intracellular part
WBGene00002153	GO:0044424	intracellular part
WBGene00007711	GO:0044464	cell part
WBGene00013715	GO:0044464	cell part
WBGene00013711	GO:0005575	cellular_component
WBGene00013892	GO:0005575	cellular_component
WBGene00013891	GO:0005575	cellular_component
WBGene00013893	GO:0005575	cellular_component
WBGene00013894	GO:0005575	cellular_component
WBGene00009743	GO:0005575	cellular_component
WBGene00009744	GO:0005575	cellular_component
WBGene00000843	GO:0005575	cellular_component
WBGene00009112	GO:0005575	cellular_component
WBGene00003847	GO:0005575	cellular_component
WBGene00004444	GO:0044464	cell part
WBGene00013718	GO:0044464	cell part
WBGene00013720	GO:0044464	cell part
WBGene00009509	GO:0044464	cell part
WBGene00077764	GO:0044464	cell part
WBGene00010328	GO:0044424	intracellular part
WBGene00009119	GO:0044424	intracellular part
WBGene00009120	GO:0044424	intracellular part
WBGene00009124	GO:0044424	intracellular part
WBGene00002248	GO:0044424	intracellular part
WBGene00016621	GO:0044424	intracellular part
WBGene00015229	GO:0044464	cell part
WBGene00016390	GO:0044464	cell part
WBGene00015017	GO:0005575	cellular_component
WBGene00044413	GO:0043226	organelle
WBGene00044413	GO:0044464	cell part
WBGene00015019	GO:0044464	cell part
WBGene00018849	GO:0044464	cell part
WBGene00021386	GO:0044464	cell part
WBGene00044289	GO:0044464	cell part
WBGene00077519	GO:0005575	cellular_component
WBGene00020857	GO:0005575	cellular_component
WBGene00000780	GO:0016020	membrane
WBGene00018625	GO:0005575	cellular_component
WBGene00045434	GO:0005575	cellular_component
WBGene00013605	GO:0005575	cellular_component
WBGene00013122	GO:0005575	cellular_component
WBGene00013123	GO:0005575	cellular_component
WBGene00013932	GO:0005575	cellular_component
WBGene00009220	GO:0005575	cellular_component
WBGene00002119	GO:0043227	membrane-bounded organelle
WBGene00013178	GO:0043227	membrane-bounded organelle
WBGene00009751	GO:0043227	membrane-bounded organelle
WBGene00009748	GO:0005575	cellular_component
WBGene00009747	GO:0005575	cellular_component
WBGene00195232	GO:0043227	membrane-bounded organelle
WBGene00005710	GO:0043226	organelle
WBGene00219319	GO:0005575	cellular_component
WBGene00014807	GO:0005575	cellular_component
WBGene00010158	GO:0005575	cellular_component
WBGene00044250	GO:0005575	cellular_component
WBGene00010159	GO:0005575	cellular_component
WBGene00010160	GO:0005575	cellular_component
WBGene00007769	GO:0005575	cellular_component
WBGene00007768	GO:0005575	cellular_component
WBGene00009314	GO:0044464	cell part
WBGene00009315	GO:0044464	cell part
WBGene00077557	GO:0044464	cell part
WBGene00012945	GO:0044464	cell part
WBGene00004275	GO:0044464	cell part
WBGene00011384	GO:0005575	cellular_component
WBGene00011387	GO:0005575	cellular_component
WBGene00012953	GO:0044464	cell part
WBGene00003123	GO:0044424	intracellular part
WBGene00011059	GO:0044424	intracellular part
WBGene00013135	GO:0044424	intracellular part
WBGene00013137	GO:0044424	intracellular part
WBGene00010243	GO:0005575	cellular_component
WBGene00012960	GO:0005575	cellular_component
WBGene00012961	GO:0005575	cellular_component
WBGene00010822	GO:0043227	membrane-bounded organelle
WBGene00010821	GO:0043227	membrane-bounded organelle
WBGene00005858	GO:0005575	cellular_component
WBGene00010819	GO:0005575	cellular_component
WBGene00010817	GO:0005575	cellular_component
WBGene00005525	GO:0005575	cellular_component
WBGene00005527	GO:0043227	membrane-bounded organelle
WBGene00008870	GO:0043227	membrane-bounded organelle
WBGene00011027	GO:0043227	membrane-bounded organelle
WBGene00011030	GO:0005575	cellular_component
WBGene00008787	GO:0005575	cellular_component
WBGene00003672	GO:0005575	cellular_component
WBGene00009614	GO:0005575	cellular_component
WBGene00010164	GO:0005575	cellular_component
WBGene00011650	GO:0005575	cellular_component
WBGene00011657	GO:0005575	cellular_component
WBGene00011655	GO:0005575	cellular_component
WBGene00011779	GO:0005575	cellular_component
WBGene00011780	GO:0016020	membrane
WBGene00008470	GO:0005575	cellular_component
WBGene00008471	GO:0005575	cellular_component
WBGene00008473	GO:0005575	cellular_component
WBGene00008289	GO:0005575	cellular_component
WBGene00008291	GO:0005575	cellular_component
WBGene00003098	GO:0016020	membrane
WBGene00008295	GO:0016020	membrane
WBGene00077508	GO:0016020	membrane
WBGene00010768	GO:0005575	cellular_component
WBGene00006829	GO:0005575	cellular_component
WBGene00004181	GO:0043227	membrane-bounded organelle
WBGene00011582	GO:0005575	cellular_component
WBGene00010399	GO:0005575	cellular_component
WBGene00012040	GO:0044464	cell part
WBGene00012041	GO:0044464	cell part
WBGene00003578	GO:0044464	cell part
WBGene00005048	GO:0005575	cellular_component
WBGene00005835	GO:0005575	cellular_component
WBGene00007094	GO:0044424	intracellular part
WBGene00004231	GO:0044424	intracellular part
WBGene00012479	GO:0044464	cell part
WBGene00012480	GO:0044424	intracellular part
WBGene00012483	GO:0044464	cell part
WBGene00001433	GO:0044464	cell part
WBGene00008566	GO:0044464	cell part
WBGene00012274	GO:0043227	membrane-bounded organelle
WBGene00012274	GO:0044424	intracellular part
WBGene00012275	GO:0043227	membrane-bounded organelle
WBGene00012275	GO:0044424	intracellular part
WBGene00012500	GO:0043227	membrane-bounded organelle
WBGene00012500	GO:0044424	intracellular part
WBGene00012503	GO:0043227	membrane-bounded organelle
WBGene00007655	GO:0005575	cellular_component
WBGene00007656	GO:0005575	cellular_component
WBGene00007661	GO:0005575	cellular_component
WBGene00008908	GO:0016020	membrane
WBGene00014200	GO:0044464	cell part
WBGene00010805	GO:0044464	cell part
WBGene00006595	GO:0044464	cell part
WBGene00001555	GO:0044424	intracellular part
WBGene00012345	GO:0044424	intracellular part
WBGene00012732	GO:0044424	intracellular part
WBGene00012733	GO:0044424	intracellular part
WBGene00012289	GO:0044424	intracellular part
WBGene00012740	GO:0044424	intracellular part
WBGene00013020	GO:0044424	intracellular part
WBGene00013019	GO:0044424	intracellular part
WBGene00000089	GO:0044424	intracellular part
WBGene00004445	GO:0044464	cell part
WBGene00012353	GO:0044464	cell part
WBGene00194660	GO:0005575	cellular_component
WBGene00012394	GO:0043227	membrane-bounded organelle
WBGene00012393	GO:0005575	cellular_component
WBGene00012390	GO:0005575	cellular_component
WBGene00012576	GO:0005575	cellular_component
WBGene00012366	GO:0005575	cellular_component
WBGene00012371	GO:0005575	cellular_component
WBGene00012369	GO:0005575	cellular_component
WBGene00012237	GO:0005575	cellular_component
WBGene00012239	GO:0043227	membrane-bounded organelle
WBGene00006616	GO:0043227	membrane-bounded organelle
WBGene00013503	GO:0005575	cellular_component
WBGene00195227	GO:0005575	cellular_component
WBGene00013505	GO:0005575	cellular_component
WBGene00004475	GO:0005575	cellular_component
WBGene00013511	GO:0005575	cellular_component
WBGene00086553	GO:0005575	cellular_component
WBGene00002108	GO:0005575	cellular_component
WBGene00002113	GO:0005575	cellular_component
WBGene00002109	GO:0005575	cellular_component
WBGene00013512	GO:0005575	cellular_component
WBGene00009825	GO:0005575	cellular_component
WBGene00013409	GO:0044424	intracellular part
WBGene00013404	GO:0044424	intracellular part
WBGene00013403	GO:0044424	intracellular part
WBGene00002181	GO:0044424	intracellular part
WBGene00014698	GO:0005575	cellular_component
WBGene00007991	GO:0005575	cellular_component
WBGene00004202	GO:0005575	cellular_component
WBGene00014100	GO:0005575	cellular_component
WBGene00014102	GO:0005575	cellular_component
WBGene00008185	GO:0005575	cellular_component
WBGene00008184	GO:0005575	cellular_component
WBGene00008187	GO:0005575	cellular_component
WBGene00008191	GO:0005575	cellular_component
WBGene00010577	GO:0005575	cellular_component
WBGene00009865	GO:0044464	cell part
WBGene00000241	GO:0044464	cell part
WBGene00002977	GO:0044464	cell part
WBGene00013685	GO:0044464	cell part
WBGene00013197	GO:0005575	cellular_component
WBGene00013198	GO:0005575	cellular_component
WBGene00010581	GO:0044464	cell part
WBGene00010580	GO:0044464	cell part
WBGene00009559	GO:0044464	cell part
WBGene00004495	GO:0005575	cellular_component
WBGene00009557	GO:0005575	cellular_component
WBGene00009305	GO:0005575	cellular_component
WBGene00006789	GO:0005575	cellular_component
WBGene00001488	GO:0005575	cellular_component
WBGene00003471	GO:0044464	cell part
WBGene00016022	GO:0016020	membrane
WBGene00016810	GO:0044425	membrane part
WBGene00016811	GO:0016020	membrane
WBGene00016811	GO:0044425	membrane part
WBGene00016808	GO:0005575	cellular_component
WBGene00016805	GO:0005575	cellular_component
WBGene00020796	GO:0005575	cellular_component
WBGene00018586	GO:0044464	cell part
WBGene00021546	GO:0044464	cell part
WBGene00019285	GO:0005575	cellular_component
WBGene00206366	GO:0044424	intracellular part
WBGene00015409	GO:0044424	intracellular part
WBGene00015403	GO:0044424	intracellular part
WBGene00016077	GO:0043227	membrane-bounded organelle
WBGene00016077	GO:0044464	cell part
WBGene00016072	GO:0044464	cell part
WBGene00021129	GO:0005575	cellular_component
WBGene00021076	GO:0044422	organelle part
WBGene00021074	GO:0005575	cellular_component
WBGene00004188	GO:0005575	cellular_component
WBGene00021075	GO:0005575	cellular_component
WBGene00021094	GO:0005575	cellular_component
WBGene00021095	GO:0005575	cellular_component
WBGene00021091	GO:0005575	cellular_component
WBGene00020205	GO:0005575	cellular_component
WBGene00020177	GO:0005575	cellular_component
WBGene00020176	GO:0043227	membrane-bounded organelle
WBGene00020176	GO:0044422	organelle part
WBGene00020175	GO:0043227	membrane-bounded organelle
WBGene00020175	GO:0044422	organelle part
WBGene00020181	GO:0044464	cell part
WBGene00015615	GO:0044464	cell part
WBGene00015618	GO:0044464	cell part
WBGene00018506	GO:0044422	organelle part
WBGene00018493	GO:0044422	organelle part
WBGene00018500	GO:0044422	organelle part
WBGene00017869	GO:0005575	cellular_component
WBGene00017873	GO:0005575	cellular_component
WBGene00021577	GO:0005575	cellular_component
WBGene00020307	GO:0005575	cellular_component
WBGene00020311	GO:0005575	cellular_component
WBGene00020305	GO:0005575	cellular_component
WBGene00019927	GO:0005575	cellular_component
WBGene00019924	GO:0005575	cellular_component
WBGene00019923	GO:0005575	cellular_component
WBGene00019929	GO:0005575	cellular_component
WBGene00019918	GO:0005575	cellular_component
WBGene00018459	GO:0005575	cellular_component
WBGene00020474	GO:0005575	cellular_component
WBGene00020740	GO:0005575	cellular_component
WBGene00018575	GO:0005575	cellular_component
WBGene00023499	GO:0005575	cellular_component
WBGene00021970	GO:0005575	cellular_component
WBGene00021966	GO:0043227	membrane-bounded organelle
WBGene00021966	GO:0044422	organelle part
WBGene00021965	GO:0005575	cellular_component
WBGene00018974	GO:0005575	cellular_component
WBGene00018822	GO:0005575	cellular_component
WBGene00044439	GO:0005575	cellular_component
WBGene00045486	GO:0005575	cellular_component
WBGene00006464	GO:0005575	cellular_component
WBGene00044415	GO:0005575	cellular_component
WBGene00044416	GO:0005575	cellular_component
WBGene00022562	GO:0005575	cellular_component
WBGene00019035	GO:0016020	membrane
WBGene00019041	GO:0005575	cellular_component
WBGene00018443	GO:0005575	cellular_component
WBGene00018432	GO:0005575	cellular_component
WBGene00206518	GO:0005575	cellular_component
WBGene00018106	GO:0005575	cellular_component
WBGene00015609	GO:0005575	cellular_component
WBGene00015606	GO:0005575	cellular_component
WBGene00020360	GO:0005575	cellular_component
WBGene00015830	GO:0005575	cellular_component
WBGene00015838	GO:0005575	cellular_component
WBGene00016720	GO:0005575	cellular_component
WBGene00016718	GO:0005575	cellular_component
WBGene00016717	GO:0005575	cellular_component
WBGene00018668	GO:0005575	cellular_component
WBGene00018660	GO:0005575	cellular_component
WBGene00235352	GO:0005575	cellular_component
WBGene00022691	GO:0005575	cellular_component
WBGene00022692	GO:0005575	cellular_component
WBGene00016556	GO:0005575	cellular_component
WBGene00016555	GO:0005575	cellular_component
WBGene00016554	GO:0043227	membrane-bounded organelle
WBGene00269394	GO:0043227	membrane-bounded organelle
WBGene00019139	GO:0043227	membrane-bounded organelle
WBGene00019140	GO:0043227	membrane-bounded organelle
WBGene00019141	GO:0043227	membrane-bounded organelle
WBGene00019132	GO:0005575	cellular_component
WBGene00015014	GO:0005575	cellular_component
WBGene00017212	GO:0005575	cellular_component
WBGene00020537	GO:0005575	cellular_component
WBGene00020532	GO:0005575	cellular_component
WBGene00020080	GO:0005575	cellular_component
WBGene00016547	GO:0005575	cellular_component
WBGene00016546	GO:0005575	cellular_component
WBGene00016550	GO:0005575	cellular_component
WBGene00016551	GO:0005575	cellular_component
WBGene00016544	GO:0005575	cellular_component
WBGene00016336	GO:0005575	cellular_component
WBGene00016341	GO:0005575	cellular_component
WBGene00016342	GO:0005575	cellular_component
WBGene00235164	GO:0005575	cellular_component
WBGene00015112	GO:0005575	cellular_component
WBGene00022870	GO:0005575	cellular_component
WBGene00022873	GO:0005575	cellular_component
WBGene00018384	GO:0005575	cellular_component
WBGene00018381	GO:0005575	cellular_component
WBGene00018380	GO:0005575	cellular_component
WBGene00017521	GO:0005575	cellular_component
WBGene00017523	GO:0005575	cellular_component
WBGene00017525	GO:0005575	cellular_component
WBGene00017528	GO:0005575	cellular_component
WBGene00018353	GO:0005575	cellular_component
WBGene00044672	GO:0005575	cellular_component
WBGene00006882	GO:0005575	cellular_component
WBGene00019340	GO:0005575	cellular_component
WBGene00019339	GO:0005575	cellular_component
WBGene00019335	GO:0005575	cellular_component
WBGene00019343	GO:0005575	cellular_component
WBGene00005551	GO:0005575	cellular_component
WBGene00005550	GO:0005575	cellular_component
WBGene00017057	GO:0016021	integral component of membrane
WBGene00005549	GO:0016021	integral component of membrane
WBGene00017706	GO:0005575	cellular_component
WBGene00001546	GO:0005575	cellular_component
WBGene00018022	GO:0016021	integral component of membrane
WBGene00018023	GO:0016021	integral component of membrane
WBGene00017918	GO:0044422	organelle part
WBGene00017251	GO:0005575	cellular_component
WBGene00017248	GO:0005575	cellular_component
WBGene00017247	GO:0005575	cellular_component
WBGene00019690	GO:0005575	cellular_component
WBGene00044368	GO:0005575	cellular_component
WBGene00019689	GO:0005575	cellular_component
WBGene00005020	GO:0044464	cell part
WBGene00086560	GO:0044422	organelle part
WBGene00022711	GO:0005575	cellular_component
WBGene00022715	GO:0005575	cellular_component
WBGene00020428	GO:0005575	cellular_component
WBGene00005807	GO:0043227	membrane-bounded organelle
WBGene00003678	GO:0043227	membrane-bounded organelle
WBGene00016575	GO:0043227	membrane-bounded organelle
WBGene00016575	GO:0044464	cell part
WBGene00016574	GO:0043227	membrane-bounded organelle
WBGene00016574	GO:0044464	cell part
WBGene00044370	GO:0043227	membrane-bounded organelle
WBGene00044370	GO:0044464	cell part
WBGene00016572	GO:0043227	membrane-bounded organelle
WBGene00016577	GO:0043227	membrane-bounded organelle
WBGene00015197	GO:0005575	cellular_component
WBGene00015196	GO:0005575	cellular_component
WBGene00005543	GO:0044424	intracellular part
WBGene00021295	GO:0044424	intracellular part
WBGene00021296	GO:0005575	cellular_component
WBGene00021288	GO:0005575	cellular_component
WBGene00077522	GO:0005575	cellular_component
WBGene00021300	GO:0016020	membrane
WBGene00005560	GO:0016020	membrane
WBGene00022565	GO:0005575	cellular_component
WBGene00022571	GO:0005575	cellular_component
WBGene00022574	GO:0005575	cellular_component
WBGene00017180	GO:0016020	membrane
WBGene00017182	GO:0005575	cellular_component
WBGene00017179	GO:0005575	cellular_component
WBGene00005575	GO:0005575	cellular_component
WBGene00018200	GO:0005575	cellular_component
WBGene00018195	GO:0005615	extracellular space
WBGene00023427	GO:0005575	cellular_component
WBGene00017460	GO:0005575	cellular_component
WBGene00017462	GO:0005575	cellular_component
WBGene00017451	GO:0005575	cellular_component
WBGene00021726	GO:0005575	cellular_component
WBGene00017551	GO:0005575	cellular_component
WBGene00195072	GO:0005575	cellular_component
WBGene00015843	GO:0005575	cellular_component
WBGene00195070	GO:0005575	cellular_component
WBGene00015851	GO:0005575	cellular_component
WBGene00015849	GO:0005575	cellular_component
WBGene00015856	GO:0005575	cellular_component
WBGene00021718	GO:0043226	organelle
WBGene00021720	GO:0044464	cell part
WBGene00000647	GO:0044464	cell part
WBGene00021117	GO:0044464	cell part
WBGene00021148	GO:0044464	cell part
WBGene00021143	GO:0005575	cellular_component
WBGene00021142	GO:0005575	cellular_component
WBGene00019795	GO:0005575	cellular_component
WBGene00019793	GO:0005575	cellular_component
WBGene00017587	GO:0005575	cellular_component
WBGene00017585	GO:0043227	membrane-bounded organelle
WBGene00017584	GO:0043227	membrane-bounded organelle
WBGene00017589	GO:0043227	membrane-bounded organelle
WBGene00044379	GO:0043227	membrane-bounded organelle
WBGene00016709	GO:0005575	cellular_component
WBGene00017406	GO:0005575	cellular_component
WBGene00017405	GO:0005575	cellular_component
WBGene00017408	GO:0005575	cellular_component
WBGene00044380	GO:0005575	cellular_component
WBGene00020777	GO:0005575	cellular_component
WBGene00020778	GO:0005575	cellular_component
WBGene00004821	GO:0016020	membrane
WBGene00018810	GO:0016020	membrane
WBGene00015871	GO:0005575	cellular_component
WBGene00016773	GO:0005575	cellular_component
WBGene00016778	GO:0005575	cellular_component
WBGene00018745	GO:0043227	membrane-bounded organelle
WBGene00206374	GO:0043227	membrane-bounded organelle
WBGene00206374	GO:0044464	cell part
WBGene00004467	GO:0005575	cellular_component
WBGene00021055	GO:0005575	cellular_component
WBGene00020009	GO:0044464	cell part
WBGene00020007	GO:0044464	cell part
WBGene00019859	GO:0005575	cellular_component
WBGene00017947	GO:0005575	cellular_component
WBGene00045297	GO:0044425	membrane part
WBGene00015815	GO:0044425	membrane part
WBGene00015300	GO:0044464	cell part
WBGene00015298	GO:0043227	membrane-bounded organelle
WBGene00015298	GO:0044464	cell part
WBGene00019222	GO:0044464	cell part
WBGene00001438	GO:0005575	cellular_component
WBGene00022741	GO:0005575	cellular_component
WBGene00007036	GO:0005575	cellular_component
WBGene00020460	GO:0005575	cellular_component
WBGene00003615	GO:0044464	cell part
WBGene00001948	GO:0043227	membrane-bounded organelle
WBGene00001948	GO:0044464	cell part
WBGene00005060	GO:0005575	cellular_component
WBGene00019746	GO:0005575	cellular_component
WBGene00077490	GO:0016020	membrane
WBGene00077490	GO:0016021	integral component of membrane
WBGene00019747	GO:0016021	integral component of membrane
WBGene00018048	GO:0005575	cellular_component
WBGene00018049	GO:0005575	cellular_component
WBGene00271414	GO:0005575	cellular_component
WBGene00044383	GO:0005575	cellular_component
WBGene00020225	GO:0044424	intracellular part
WBGene00017369	GO:0044424	intracellular part
WBGene00006497	GO:0044424	intracellular part
WBGene00018271	GO:0043227	membrane-bounded organelle
WBGene00018271	GO:0044464	cell part
WBGene00017842	GO:0005575	cellular_component
WBGene00017837	GO:0005575	cellular_component
WBGene00016355	GO:0005575	cellular_component
WBGene00016352	GO:0005575	cellular_component
WBGene00016358	GO:0043227	membrane-bounded organelle
WBGene00016358	GO:0044422	organelle part
WBGene00044298	GO:0043227	membrane-bounded organelle
WBGene00044298	GO:0044422	organelle part
WBGene00044767	GO:0043227	membrane-bounded organelle
WBGene00044767	GO:0044422	organelle part
WBGene00000609	GO:0005575	cellular_component
WBGene00001755	GO:0005575	cellular_component
WBGene00019892	GO:0005575	cellular_component
WBGene00019894	GO:0044424	intracellular part
WBGene00194986	GO:0044424	intracellular part
WBGene00018017	GO:0044464	cell part
WBGene00044666	GO:0044464	cell part
WBGene00018018	GO:0044424	intracellular part
WBGene00002068	GO:0044424	intracellular part
WBGene00044387	GO:0044424	intracellular part
WBGene00044386	GO:0044424	intracellular part
WBGene00001102	GO:0044424	intracellular part
WBGene00015453	GO:0043226	organelle
WBGene00015453	GO:0044424	intracellular part
WBGene00015459	GO:0043227	membrane-bounded organelle
WBGene00015459	GO:0044464	cell part
WBGene00003402	GO:0043227	membrane-bounded organelle
WBGene00003402	GO:0044464	cell part
WBGene00001588	GO:0043227	membrane-bounded organelle
WBGene00019022	GO:0005575	cellular_component
WBGene00019024	GO:0005575	cellular_component
WBGene00019028	GO:0043227	membrane-bounded organelle
WBGene00003438	GO:0043227	membrane-bounded organelle
WBGene00016161	GO:0005575	cellular_component
WBGene00016162	GO:0005575	cellular_component
WBGene00016909	GO:0005575	cellular_component
WBGene00016910	GO:0005575	cellular_component
WBGene00016911	GO:0044464	cell part
WBGene00001806	GO:0044464	cell part
WBGene00044667	GO:0044464	cell part
WBGene00006923	GO:0044464	cell part
WBGene00017286	GO:0044464	cell part
WBGene00017285	GO:0005575	cellular_component
WBGene00017293	GO:0005575	cellular_component
WBGene00006434	GO:0044464	cell part
WBGene00017136	GO:0044464	cell part
WBGene00004701	GO:0044464	cell part
WBGene00017140	GO:0044464	cell part
WBGene00017135	GO:0044464	cell part
WBGene00017133	GO:0043227	membrane-bounded organelle
WBGene00017133	GO:0044464	cell part
WBGene00017143	GO:0043227	membrane-bounded organelle
WBGene00017143	GO:0044464	cell part
WBGene00017219	GO:0005575	cellular_component
WBGene00017217	GO:0044464	cell part
WBGene00000935	GO:0044464	cell part
WBGene00018961	GO:0044464	cell part
WBGene00000375	GO:0044464	cell part
WBGene00022673	GO:0044464	cell part
WBGene00022674	GO:0044464	cell part
WBGene00002121	GO:0044424	intracellular part
WBGene00001966	GO:0043227	membrane-bounded organelle
WBGene00001966	GO:0044424	intracellular part
WBGene00015889	GO:0044424	intracellular part
WBGene00000970	GO:0044424	intracellular part
WBGene00006988	GO:0044464	cell part
WBGene00019118	GO:0044464	cell part
WBGene00015943	GO:0005575	cellular_component
WBGene00015945	GO:0044464	cell part
WBGene00044668	GO:0044464	cell part
WBGene00001958	GO:0044464	cell part
WBGene00017325	GO:0005575	cellular_component
WBGene00017326	GO:0005575	cellular_component
WBGene00019408	GO:0005575	cellular_component
WBGene00019406	GO:0005575	cellular_component
WBGene00022876	GO:0005575	cellular_component
WBGene00022882	GO:0005575	cellular_component
WBGene00000650	GO:0005575	cellular_component
WBGene00022883	GO:0044464	cell part
WBGene00019268	GO:0005575	cellular_component
WBGene00006933	GO:0044464	cell part
WBGene00015003	GO:0005575	cellular_component
WBGene00000403	GO:0005575	cellular_component
WBGene00002085	GO:0005575	cellular_component
WBGene00022651	GO:0005575	cellular_component
WBGene00020024	GO:0005575	cellular_component
WBGene00019190	GO:0044464	cell part
WBGene00017684	GO:0044464	cell part
WBGene00018251	GO:0044464	cell part
WBGene00018249	GO:0044464	cell part
WBGene00000771	GO:0044464	cell part
WBGene00020783	GO:0044464	cell part
WBGene00020782	GO:0044464	cell part
WBGene00017438	GO:0044464	cell part
WBGene00017441	GO:0005575	cellular_component
WBGene00017439	GO:0044464	cell part
WBGene00044589	GO:0044464	cell part
WBGene00016215	GO:0005575	cellular_component
WBGene00004860	GO:0005575	cellular_component
WBGene00016317	GO:0005575	cellular_component
WBGene00016318	GO:0005575	cellular_component
WBGene00019608	GO:0044464	cell part
WBGene00019426	GO:0044464	cell part
WBGene00270303	GO:0044464	cell part
WBGene00020894	GO:0044464	cell part
WBGene00043984	GO:0044464	cell part
WBGene00016972	GO:0044464	cell part
WBGene00006522	GO:0044464	cell part
WBGene00017562	GO:0044464	cell part
WBGene00002045	GO:0044424	intracellular part
WBGene00018840	GO:0044424	intracellular part
WBGene00255600	GO:0044424	intracellular part
WBGene00020576	GO:0005575	cellular_component
WBGene00001072	GO:0005575	cellular_component
WBGene00020500	GO:0005575	cellular_component
WBGene00020498	GO:0005575	cellular_component
WBGene00018303	GO:0005575	cellular_component
WBGene00044317	GO:0005575	cellular_component
WBGene00018304	GO:0005575	cellular_component
WBGene00020480	GO:0005575	cellular_component
WBGene00017953	GO:0005575	cellular_component
WBGene00016627	GO:0005575	cellular_component
WBGene00016632	GO:0005575	cellular_component
WBGene00000211	GO:0005575	cellular_component
WBGene00000459	GO:0005575	cellular_component
WBGene00006605	GO:0005575	cellular_component
WBGene00016890	GO:0044464	cell part
WBGene00016888	GO:0044464	cell part
WBGene00022853	GO:0044424	intracellular part
WBGene00022850	GO:0044424	intracellular part
WBGene00017349	GO:0005575	cellular_component
WBGene00017347	GO:0005575	cellular_component
WBGene00017351	GO:0005575	cellular_component
WBGene00001129	GO:0005575	cellular_component
WBGene00001594	GO:0005575	cellular_component
WBGene00003966	GO:0005575	cellular_component
WBGene00017127	GO:0005575	cellular_component
WBGene00017128	GO:0005575	cellular_component
WBGene00017968	GO:0005575	cellular_component
WBGene00003078	GO:0044464	cell part
WBGene00016274	GO:0044464	cell part
WBGene00016277	GO:0044464	cell part
WBGene00017662	GO:0005575	cellular_component
WBGene00003620	GO:0005575	cellular_component
WBGene00018393	GO:0005575	cellular_component
WBGene00015567	GO:0005575	cellular_component
WBGene00015566	GO:0005575	cellular_component
WBGene00005133	GO:0005575	cellular_component
WBGene00019288	GO:0005575	cellular_component
WBGene00017024	GO:0005575	cellular_component
WBGene00006703	GO:0005575	cellular_component
WBGene00000280	GO:0005575	cellular_component
WBGene00044300	GO:0005575	cellular_component
WBGene00016183	GO:0005575	cellular_component
WBGene00016184	GO:0005575	cellular_component
WBGene00004398	GO:0005575	cellular_component
WBGene00006600	GO:0043227	membrane-bounded organelle
WBGene00022892	GO:0005575	cellular_component
WBGene00018039	GO:0005575	cellular_component
WBGene00006363	GO:0005575	cellular_component
WBGene00003044	GO:0005575	cellular_component
WBGene00017545	GO:0005575	cellular_component
WBGene00003730	GO:0044424	intracellular part
WBGene00007044	GO:0044424	intracellular part
WBGene00015062	GO:0044464	cell part
WBGene00015517	GO:0044424	intracellular part
WBGene00001615	GO:0044464	cell part
WBGene00000517	GO:0044464	cell part
WBGene00011458	GO:0044464	cell part
WBGene00005809	GO:0044464	cell part
WBGene00011640	GO:0044464	cell part
WBGene00002216	GO:0044464	cell part
WBGene00007014	GO:0044464	cell part
WBGene00002994	GO:0044464	cell part
WBGene00011349	GO:0044464	cell part
WBGene00011348	GO:0044464	cell part
WBGene00014052	GO:0005575	cellular_component
WBGene00004005	GO:0044464	cell part
WBGene00001835	GO:0044464	cell part
WBGene00007434	GO:0044424	intracellular part
WBGene00010503	GO:0005575	cellular_component
WBGene00010502	GO:0005575	cellular_component
WBGene00003089	GO:0005575	cellular_component
WBGene00008054	GO:0005575	cellular_component
WBGene00008051	GO:0005575	cellular_component
WBGene00008052	GO:0044464	cell part
WBGene00008642	GO:0044464	cell part
WBGene00008640	GO:0044464	cell part
WBGene00001281	GO:0005575	cellular_component
WBGene00004510	GO:0005575	cellular_component
WBGene00003743	GO:0005575	cellular_component
WBGene00009401	GO:0005575	cellular_component
WBGene00009402	GO:0005575	cellular_component
WBGene00009403	GO:0005575	cellular_component
WBGene00010457	GO:0005575	cellular_component
WBGene00010458	GO:0005575	cellular_component
WBGene00004304	GO:0005575	cellular_component
WBGene00001840	GO:0005575	cellular_component
WBGene00009902	GO:0005575	cellular_component
WBGene00009901	GO:0005575	cellular_component
WBGene00009042	GO:0005575	cellular_component
WBGene00006994	GO:0044464	cell part
WBGene00009045	GO:0005575	cellular_component
WBGene00010878	GO:0005575	cellular_component
WBGene00001523	GO:0005575	cellular_component
WBGene00004383	GO:0005575	cellular_component
WBGene00011761	GO:0005575	cellular_component
WBGene00004155	GO:0044424	intracellular part
WBGene00012178	GO:0005575	cellular_component
WBGene00006059	GO:0005575	cellular_component
WBGene00004416	GO:0044424	intracellular part
WBGene00010045	GO:0044424	intracellular part
WBGene00009202	GO:0044424	intracellular part
WBGene00009204	GO:0044424	intracellular part
WBGene00006307	GO:0044424	intracellular part
WBGene00009207	GO:0044424	intracellular part
WBGene00011922	GO:0005575	cellular_component
WBGene00008427	GO:0005575	cellular_component
WBGene00007918	GO:0005575	cellular_component
WBGene00004194	GO:0044424	intracellular part
WBGene00011311	GO:0044424	intracellular part
WBGene00004397	GO:0044464	cell part
WBGene00000220	GO:0044464	cell part
WBGene00004355	GO:0044464	cell part
WBGene00007180	GO:0044464	cell part
WBGene00004105	GO:0044464	cell part
WBGene00007688	GO:0044464	cell part
WBGene00006514	GO:0044464	cell part
WBGene00004446	GO:0044464	cell part
WBGene00011978	GO:0044464	cell part
WBGene00007421	GO:0044464	cell part
WBGene00195143	GO:0005575	cellular_component
WBGene00195144	GO:0005575	cellular_component
WBGene00011966	GO:0005575	cellular_component
WBGene00006367	GO:0005575	cellular_component
WBGene00014208	GO:0044464	cell part
WBGene00007225	GO:0005575	cellular_component
WBGene00007226	GO:0005575	cellular_component
WBGene00007229	GO:0044464	cell part
WBGene00006520	GO:0044464	cell part
WBGene00044169	GO:0044424	intracellular part
WBGene00007377	GO:0044464	cell part
WBGene00013090	GO:0044464	cell part
WBGene00006429	GO:0044464	cell part
WBGene00010946	GO:0044464	cell part
WBGene00002199	GO:0044464	cell part
WBGene00011159	GO:0044464	cell part
WBGene00011168	GO:0016021	integral component of membrane
WBGene00011164	GO:0005575	cellular_component
WBGene00011167	GO:0005575	cellular_component
WBGene00001528	GO:0044464	cell part
WBGene00005028	GO:0005575	cellular_component
WBGene00005035	GO:0044464	cell part
WBGene00005033	GO:0044464	cell part
WBGene00219291	GO:0044464	cell part
WBGene00009446	GO:0044464	cell part
WBGene00008456	GO:0044424	intracellular part
WBGene00014248	GO:0044464	cell part
WBGene00014244	GO:0044464	cell part
WBGene00014259	GO:0044464	cell part
WBGene00014256	GO:0005575	cellular_component
WBGene00013142	GO:0044464	cell part
WBGene00003785	GO:0044464	cell part
WBGene00013146	GO:0044464	cell part
WBGene00011672	GO:0005575	cellular_component
WBGene00007471	GO:0005575	cellular_component
WBGene00007466	GO:0016021	integral component of membrane
WBGene00007464	GO:0005575	cellular_component
WBGene00044159	GO:0044464	cell part
WBGene00086567	GO:0044464	cell part
WBGene00007328	GO:0044464	cell part
WBGene00007334	GO:0044464	cell part
WBGene00011275	GO:0044464	cell part
WBGene00014128	GO:0005575	cellular_component
WBGene00002265	GO:0005575	cellular_component
WBGene00009948	GO:0005575	cellular_component
WBGene00009947	GO:0005575	cellular_component
WBGene00009944	GO:0005575	cellular_component
WBGene00009946	GO:0005575	cellular_component
WBGene00007669	GO:0044464	cell part
WBGene00014170	GO:0044464	cell part
WBGene00206354	GO:0044464	cell part
WBGene00009193	GO:0044464	cell part
WBGene00009365	GO:0044464	cell part
WBGene00005071	GO:0044464	cell part
WBGene00004038	GO:0044464	cell part
WBGene00005352	GO:0044464	cell part
WBGene00011335	GO:0044464	cell part
WBGene00003177	GO:0044464	cell part
WBGene00011334	GO:0043227	membrane-bounded organelle
WBGene00011334	GO:0044464	cell part
WBGene00007022	GO:0005575	cellular_component
WBGene00010831	GO:0044464	cell part
WBGene00007414	GO:0044464	cell part
WBGene00001683	GO:0005575	cellular_component
WBGene00011663	GO:0044464	cell part
WBGene00008482	GO:0044424	intracellular part
WBGene00014058	GO:0044424	intracellular part
WBGene00014064	GO:0043227	membrane-bounded organelle
WBGene00014064	GO:0044464	cell part
WBGene00014041	GO:0043227	membrane-bounded organelle
WBGene00014043	GO:0043227	membrane-bounded organelle
WBGene00014043	GO:0044464	cell part
WBGene00014044	GO:0043227	membrane-bounded organelle
WBGene00014044	GO:0044464	cell part
WBGene00014045	GO:0005575	cellular_component
WBGene00195145	GO:0043227	membrane-bounded organelle
WBGene00195145	GO:0044464	cell part
WBGene00010321	GO:0044424	intracellular part
WBGene00003107	GO:0044424	intracellular part
WBGene00011302	GO:0044424	intracellular part
WBGene00044235	GO:0044424	intracellular part
WBGene00007353	GO:0044424	intracellular part
WBGene00007564	GO:0044424	intracellular part
WBGene00007558	GO:0044424	intracellular part
WBGene00007559	GO:0044424	intracellular part
WBGene00007560	GO:0044424	intracellular part
WBGene00007561	GO:0044464	cell part
WBGene00010894	GO:0044464	cell part
WBGene00000251	GO:0044464	cell part
WBGene00007489	GO:0005575	cellular_component
WBGene00008257	GO:0044464	cell part
WBGene00003404	GO:0044464	cell part
WBGene00003805	GO:0044424	intracellular part
WBGene00011069	GO:0044424	intracellular part
WBGene00011070	GO:0044424	intracellular part
WBGene00003367	GO:0044424	intracellular part
WBGene00010333	GO:0044424	intracellular part
WBGene00009702	GO:0044424	intracellular part
WBGene00005037	GO:0044424	intracellular part
WBGene00009704	GO:0044424	intracellular part
WBGene00009705	GO:0044424	intracellular part
WBGene00010988	GO:0005575	cellular_component
WBGene00000657	GO:0005575	cellular_component
WBGene00009356	GO:0005575	cellular_component
WBGene00009575	GO:0044424	intracellular part
WBGene00009578	GO:0044424	intracellular part
WBGene00009514	GO:0005575	cellular_component
WBGene00011522	GO:0044424	intracellular part
WBGene00011527	GO:0044424	intracellular part
WBGene00011529	GO:0044424	intracellular part
WBGene00000851	GO:0044424	intracellular part
WBGene00011999	GO:0005575	cellular_component
WBGene00007041	GO:0005575	cellular_component
WBGene00007192	GO:0005575	cellular_component
WBGene00007892	GO:0005575	cellular_component
WBGene00007893	GO:0005575	cellular_component
WBGene00044029	GO:0005575	cellular_component
WBGene00012201	GO:0044464	cell part
WBGene00012202	GO:0044464	cell part
WBGene00012203	GO:0044464	cell part
WBGene00044026	GO:0044464	cell part
WBGene00012206	GO:0044464	cell part
WBGene00012207	GO:0044464	cell part
WBGene00007143	GO:0044464	cell part
WBGene00000090	GO:0044464	cell part
WBGene00013387	GO:0044464	cell part
WBGene00010055	GO:0044464	cell part
WBGene00010053	GO:0044464	cell part
WBGene00195146	GO:0044464	cell part
WBGene00219434	GO:0044464	cell part
WBGene00010049	GO:0044464	cell part
WBGene00003791	GO:0044464	cell part
WBGene00013926	GO:0044464	cell part
WBGene00002184	GO:0044424	intracellular part
WBGene00001679	GO:0043227	membrane-bounded organelle
WBGene00001679	GO:0044464	cell part
WBGene00009691	GO:0043227	membrane-bounded organelle
WBGene00009689	GO:0005575	cellular_component
WBGene00009688	GO:0005575	cellular_component
WBGene00009661	GO:0005575	cellular_component
WBGene00001016	GO:0005575	cellular_component
WBGene00219378	GO:0005575	cellular_component
WBGene00005013	GO:0005575	cellular_component
WBGene00009658	GO:0005575	cellular_component
WBGene00012085	GO:0005575	cellular_component
WBGene00010787	GO:0005575	cellular_component
WBGene00003789	GO:0005575	cellular_component
WBGene00012457	GO:0044424	intracellular part
WBGene00012458	GO:0044424	intracellular part
WBGene00012459	GO:0044424	intracellular part
WBGene00044030	GO:0005575	cellular_component
WBGene00012464	GO:0044464	cell part
WBGene00012841	GO:0044422	organelle part
WBGene00013250	GO:0005575	cellular_component
WBGene00013259	GO:0044464	cell part
WBGene00004167	GO:0044464	cell part
WBGene00013260	GO:0044464	cell part
WBGene00002063	GO:0043227	membrane-bounded organelle
WBGene00013270	GO:0043227	membrane-bounded organelle
WBGene00016834	GO:0043227	membrane-bounded organelle
WBGene00016833	GO:0005575	cellular_component
WBGene00016830	GO:0044422	organelle part
WBGene00206479	GO:0044422	organelle part
WBGene00013273	GO:0044422	organelle part
WBGene00013274	GO:0044422	organelle part
WBGene00010220	GO:0005575	cellular_component
WBGene00010218	GO:0005575	cellular_component
WBGene00010217	GO:0005575	cellular_component
WBGene00013284	GO:0005575	cellular_component
WBGene00013287	GO:0016021	integral component of membrane
WBGene00012283	GO:0016021	integral component of membrane
WBGene00012288	GO:0005575	cellular_component
WBGene00044322	GO:0016021	integral component of membrane
WBGene00008840	GO:0016021	integral component of membrane
WBGene00008843	GO:0005575	cellular_component
WBGene00008847	GO:0005575	cellular_component
WBGene00000660	GO:0005575	cellular_component
WBGene00005291	GO:0043227	membrane-bounded organelle
WBGene00009868	GO:0043227	membrane-bounded organelle
WBGene00009869	GO:0005575	cellular_component
WBGene00012583	GO:0043228	non-membrane-bounded organelle
WBGene00012585	GO:0043228	non-membrane-bounded organelle
WBGene00012603	GO:0043228	non-membrane-bounded organelle
WBGene00012590	GO:0043228	non-membrane-bounded organelle
WBGene00012591	GO:0005575	cellular_component
WBGene00044034	GO:0005575	cellular_component
WBGene00012895	GO:0044424	intracellular part
WBGene00044164	GO:0044424	intracellular part
WBGene00012908	GO:0043227	membrane-bounded organelle
WBGene00012908	GO:0044464	cell part
WBGene00009390	GO:0044464	cell part
WBGene00009391	GO:0005575	cellular_component
WBGene00009395	GO:0005575	cellular_component
WBGene00009400	GO:0005575	cellular_component
WBGene00010264	GO:0005575	cellular_component
WBGene00010265	GO:0005575	cellular_component
WBGene00010266	GO:0005575	cellular_component
WBGene00010267	GO:0005575	cellular_component
WBGene00010269	GO:0005575	cellular_component
WBGene00012605	GO:0043227	membrane-bounded organelle
WBGene00000870	GO:0005575	cellular_component
WBGene00003860	GO:0044424	intracellular part
WBGene00008929	GO:0044424	intracellular part
WBGene00004242	GO:0044424	intracellular part
WBGene00009641	GO:0044424	intracellular part
WBGene00014953	GO:0043226	organelle
WBGene00013591	GO:0044424	intracellular part
WBGene00013592	GO:0005575	cellular_component
WBGene00000661	GO:0005575	cellular_component
WBGene00009308	GO:0005575	cellular_component
WBGene00001998	GO:0005575	cellular_component
WBGene00001947	GO:0005575	cellular_component
WBGene00012988	GO:0005575	cellular_component
WBGene00012987	GO:0005575	cellular_component
WBGene00003119	GO:0005575	cellular_component
WBGene00012994	GO:0044464	cell part
WBGene00012995	GO:0044464	cell part
WBGene00013014	GO:0044464	cell part
WBGene00004116	GO:0044424	intracellular part
WBGene00009741	GO:0005575	cellular_component
WBGene00010069	GO:0005575	cellular_component
WBGene00010071	GO:0005575	cellular_component
WBGene00013002	GO:0005575	cellular_component
WBGene00013007	GO:0044424	intracellular part
WBGene00013008	GO:0044424	intracellular part
WBGene00001766	GO:0005575	cellular_component
WBGene00007836	GO:0005575	cellular_component
WBGene00007837	GO:0005575	cellular_component
WBGene00007840	GO:0005575	cellular_component
WBGene00011056	GO:0044464	cell part
WBGene00011053	GO:0043226	organelle
WBGene00001885	GO:0044422	organelle part
WBGene00001917	GO:0044422	organelle part
WBGene00001916	GO:0044422	organelle part
WBGene00002120	GO:0044464	cell part
WBGene00008578	GO:0044464	cell part
WBGene00013096	GO:0044464	cell part
WBGene00012722	GO:0044464	cell part
WBGene00012725	GO:0005575	cellular_component
WBGene00012731	GO:0005575	cellular_component
WBGene00001805	GO:0005575	cellular_component
WBGene00012230	GO:0005575	cellular_component
WBGene00012980	GO:0044464	cell part
WBGene00012983	GO:0044464	cell part
WBGene00012982	GO:0044464	cell part
WBGene00013214	GO:0044464	cell part
WBGene00013215	GO:0044464	cell part
WBGene00013220	GO:0044464	cell part
WBGene00011047	GO:0044464	cell part
WBGene00001371	GO:0044464	cell part
WBGene00013222	GO:0044464	cell part
WBGene00010758	GO:0044464	cell part
WBGene00000972	GO:0044464	cell part
WBGene00010763	GO:0005575	cellular_component
WBGene00010194	GO:0044424	intracellular part
WBGene00010193	GO:0044424	intracellular part
WBGene00007314	GO:0044424	intracellular part
WBGene00003392	GO:0043226	organelle
WBGene00003392	GO:0044464	cell part
WBGene00007249	GO:0043226	organelle
WBGene00007249	GO:0044464	cell part
WBGene00007250	GO:0043226	organelle
WBGene00007250	GO:0044464	cell part
WBGene00007248	GO:0044424	intracellular part
WBGene00007997	GO:0005575	cellular_component
WBGene00000225	GO:0005575	cellular_component
WBGene00006787	GO:0005575	cellular_component
WBGene00010491	GO:0005575	cellular_component
WBGene00007478	GO:0005575	cellular_component
WBGene00007480	GO:0005575	cellular_component
WBGene00013187	GO:0005575	cellular_component
WBGene00013189	GO:0005575	cellular_component
WBGene00013148	GO:0005575	cellular_component
WBGene00010987	GO:0044424	intracellular part
WBGene00013149	GO:0044424	intracellular part
WBGene00013152	GO:0044424	intracellular part
WBGene00013164	GO:0044424	intracellular part
WBGene00004234	GO:0005575	cellular_component
WBGene00001783	GO:0005575	cellular_component
WBGene00021598	GO:0005575	cellular_component
WBGene00003670	GO:0005575	cellular_component
WBGene00021043	GO:0044464	cell part
WBGene00005014	GO:0005575	cellular_component
WBGene00018795	GO:0044464	cell part
WBGene00020540	GO:0005575	cellular_component
WBGene00020546	GO:0043227	membrane-bounded organelle
WBGene00006894	GO:0043227	membrane-bounded organelle
WBGene00189955	GO:0005575	cellular_component
WBGene00018240	GO:0044464	cell part
WBGene00018239	GO:0044424	intracellular part
WBGene00021124	GO:0044464	cell part
WBGene00002230	GO:0044464	cell part
WBGene00021755	GO:0044464	cell part
WBGene00021757	GO:0005575	cellular_component
WBGene00194737	GO:0005575	cellular_component
WBGene00021756	GO:0005575	cellular_component
WBGene00021909	GO:0044464	cell part
WBGene00021906	GO:0005575	cellular_component
WBGene00002269	GO:0005575	cellular_component
WBGene00020561	GO:0005575	cellular_component
WBGene00020564	GO:0005575	cellular_component
WBGene00016029	GO:0005575	cellular_component
WBGene00020551	GO:0005575	cellular_component
WBGene00019332	GO:0005575	cellular_component
WBGene00001392	GO:0005575	cellular_component
WBGene00004388	GO:0005575	cellular_component
WBGene00019334	GO:0005575	cellular_component
WBGene00017763	GO:0005575	cellular_component
WBGene00003969	GO:0005575	cellular_component
WBGene00020459	GO:0005575	cellular_component
WBGene00020450	GO:0005575	cellular_component
WBGene00050914	GO:0005575	cellular_component
WBGene00050913	GO:0044425	membrane part
WBGene00255598	GO:0044424	intracellular part
WBGene00003917	GO:0044464	cell part
WBGene00019029	GO:0044464	cell part
WBGene00022490	GO:0044464	cell part
WBGene00022493	GO:0044464	cell part
WBGene00022484	GO:0005575	cellular_component
WBGene00013840	GO:0005575	cellular_component
WBGene00013838	GO:0005575	cellular_component
WBGene00013845	GO:0005575	cellular_component
WBGene00022477	GO:0005575	cellular_component
WBGene00022321	GO:0005575	cellular_component
WBGene00022338	GO:0005575	cellular_component
WBGene00022337	GO:0005575	cellular_component
WBGene00022336	GO:0005575	cellular_component
WBGene00022348	GO:0005575	cellular_component
WBGene00022335	GO:0005575	cellular_component
WBGene00022350	GO:0005575	cellular_component
WBGene00022054	GO:0005575	cellular_component
WBGene00022055	GO:0005575	cellular_component
WBGene00022056	GO:0005575	cellular_component
WBGene00021256	GO:0016021	integral component of membrane
WBGene00004163	GO:0005575	cellular_component
WBGene00021446	GO:0005575	cellular_component
WBGene00018723	GO:0044464	cell part
WBGene00020116	GO:0044464	cell part
WBGene00005143	GO:0005575	cellular_component
WBGene00021438	GO:0005575	cellular_component
WBGene00002099	GO:0043226	organelle
WBGene00021702	GO:0043226	organelle
WBGene00021704	GO:0005575	cellular_component
WBGene00021705	GO:0043228	non-membrane-bounded organelle
WBGene00016524	GO:0043228	non-membrane-bounded organelle
WBGene00016519	GO:0005575	cellular_component
WBGene00021863	GO:0005575	cellular_component
WBGene00021864	GO:0005575	cellular_component
WBGene00021865	GO:0005575	cellular_component
WBGene00021856	GO:0005575	cellular_component
WBGene00000506	GO:0005575	cellular_component
WBGene00021022	GO:0005575	cellular_component
WBGene00017105	GO:0005575	cellular_component
WBGene00021852	GO:0044424	intracellular part
WBGene00021850	GO:0044424	intracellular part
WBGene00004314	GO:0044424	intracellular part
WBGene00021855	GO:0044464	cell part
WBGene00019212	GO:0005575	cellular_component
WBGene00022177	GO:0005575	cellular_component
WBGene00022179	GO:0005575	cellular_component
WBGene00022180	GO:0005575	cellular_component
WBGene00022167	GO:0005575	cellular_component
WBGene00022166	GO:0005575	cellular_component
WBGene00022188	GO:0005575	cellular_component
WBGene00022190	GO:0005575	cellular_component
WBGene00019260	GO:0005575	cellular_component
WBGene00019996	GO:0005575	cellular_component
WBGene00019997	GO:0005575	cellular_component
WBGene00021916	GO:0044464	cell part
WBGene00006725	GO:0044464	cell part
WBGene00016634	GO:0044464	cell part
WBGene00016633	GO:0044464	cell part
WBGene00020101	GO:0044464	cell part
WBGene00021800	GO:0005575	cellular_component
WBGene00021801	GO:0005575	cellular_component
WBGene00021814	GO:0044424	intracellular part
WBGene00021812	GO:0044424	intracellular part
WBGene00021811	GO:0044424	intracellular part
WBGene00003372	GO:0044464	cell part
WBGene00010304	GO:0044424	intracellular part
WBGene00010302	GO:0043227	membrane-bounded organelle
WBGene00010302	GO:0044464	cell part
WBGene00007921	GO:0044464	cell part
WBGene00007922	GO:0005575	cellular_component
WBGene00007923	GO:0044464	cell part
WBGene00007928	GO:0044424	intracellular part
WBGene00007926	GO:0044424	intracellular part
WBGene00010814	GO:0044464	cell part
WBGene00010809	GO:0044424	intracellular part
WBGene00010811	GO:0044464	cell part
WBGene00000248	GO:0044464	cell part
WBGene00008118	GO:0044464	cell part
WBGene00000885	GO:0043227	membrane-bounded organelle
WBGene00000885	GO:0044464	cell part
WBGene00007579	GO:0044464	cell part
WBGene00003033	GO:0044464	cell part
WBGene00009375	GO:0044464	cell part
WBGene00002267	GO:0044464	cell part
WBGene00007964	GO:0043226	organelle
WBGene00044167	GO:0005575	cellular_component
WBGene00007966	GO:0016020	membrane
WBGene00006575	GO:0005575	cellular_component
WBGene00014202	GO:0005575	cellular_component
WBGene00003930	GO:0005575	cellular_component
WBGene00014204	GO:0005575	cellular_component
WBGene00014205	GO:0005575	cellular_component
WBGene00009501	GO:0005575	cellular_component
WBGene00003748	GO:0005575	cellular_component
WBGene00011214	GO:0005575	cellular_component
WBGene00003423	GO:0043227	membrane-bounded organelle
WBGene00012379	GO:0043227	membrane-bounded organelle
WBGene00007983	GO:0044464	cell part
WBGene00007269	GO:0044464	cell part
WBGene00006830	GO:0044464	cell part
WBGene00007630	GO:0044464	cell part
WBGene00007623	GO:0044424	intracellular part
WBGene00007622	GO:0044424	intracellular part
WBGene00011278	GO:0044424	intracellular part
WBGene00206525	GO:0044424	intracellular part
WBGene00011281	GO:0044424	intracellular part
WBGene00023422	GO:0044424	intracellular part
WBGene00009648	GO:0044424	intracellular part
WBGene00011605	GO:0044424	intracellular part
WBGene00001631	GO:0044464	cell part
WBGene00007137	GO:0043226	organelle
WBGene00002003	GO:0043226	organelle
WBGene00007138	GO:0043226	organelle
WBGene00007139	GO:0043226	organelle
WBGene00011110	GO:0044464	cell part
WBGene00000520	GO:0044464	cell part
WBGene00007789	GO:0005575	cellular_component
WBGene00003590	GO:0005575	cellular_component
WBGene00010155	GO:0044464	cell part
WBGene00004132	GO:0044464	cell part
WBGene00000396	GO:0044464	cell part
WBGene00010909	GO:0044464	cell part
WBGene00009440	GO:0044464	cell part
WBGene00009444	GO:0044464	cell part
WBGene00000145	GO:0044464	cell part
WBGene00000206	GO:0044464	cell part
WBGene00011953	GO:0005575	cellular_component
WBGene00005169	GO:0005575	cellular_component
WBGene00044078	GO:0043227	membrane-bounded organelle
WBGene00011408	GO:0044464	cell part
WBGene00011412	GO:0044464	cell part
WBGene00012146	GO:0044464	cell part
WBGene00007168	GO:0044464	cell part
WBGene00007169	GO:0044464	cell part
WBGene00044636	GO:0044464	cell part
WBGene00007171	GO:0044464	cell part
WBGene00017808	GO:0005575	cellular_component
WBGene00001437	GO:0044464	cell part
WBGene00016452	GO:0044464	cell part
WBGene00016441	GO:0044464	cell part
WBGene00000204	GO:0044464	cell part
WBGene00016439	GO:0044464	cell part
WBGene00004679	GO:0044464	cell part
WBGene00017830	GO:0044464	cell part
WBGene00016139	GO:0044424	intracellular part
WBGene00016166	GO:0044464	cell part
WBGene00016168	GO:0044464	cell part
WBGene00016169	GO:0044464	cell part
WBGene00020096	GO:0044464	cell part
WBGene00020097	GO:0044464	cell part
WBGene00044409	GO:0044464	cell part
WBGene00016682	GO:0005575	cellular_component
WBGene00016674	GO:0005575	cellular_component
WBGene00018802	GO:0044464	cell part
WBGene00021901	GO:0044424	intracellular part
WBGene00001744	GO:0044424	intracellular part
WBGene00019631	GO:0044424	intracellular part
WBGene00019629	GO:0044424	intracellular part
WBGene00019628	GO:0044424	intracellular part
WBGene00019627	GO:0044464	cell part
WBGene00016411	GO:0044464	cell part
WBGene00000229	GO:0044464	cell part
WBGene00001661	GO:0044464	cell part
WBGene00001740	GO:0044424	intracellular part
WBGene00020531	GO:0044424	intracellular part
WBGene00018674	GO:0044424	intracellular part
WBGene00022663	GO:0044464	cell part
WBGene00021311	GO:0044464	cell part
WBGene00001042	GO:0005575	cellular_component
WBGene00020779	GO:0005575	cellular_component
WBGene00017031	GO:0005575	cellular_component
WBGene00017304	GO:0044464	cell part
WBGene00017305	GO:0044464	cell part
WBGene00015468	GO:0044464	cell part
WBGene00001514	GO:0044464	cell part
WBGene00015469	GO:0044464	cell part
WBGene00004481	GO:0044464	cell part
WBGene00015147	GO:0044464	cell part
WBGene00015149	GO:0044464	cell part
WBGene00020019	GO:0044424	intracellular part
WBGene00020018	GO:0044424	intracellular part
WBGene00007016	GO:0005575	cellular_component
WBGene00000115	GO:0005575	cellular_component
WBGene00003252	GO:0044464	cell part
WBGene00016198	GO:0043227	membrane-bounded organelle
WBGene00016198	GO:0044464	cell part
WBGene00016197	GO:0044464	cell part
WBGene00017146	GO:0044424	intracellular part
WBGene00017776	GO:0044424	intracellular part
WBGene00017777	GO:0044424	intracellular part
WBGene00017774	GO:0044424	intracellular part
WBGene00001166	GO:0043226	organelle
WBGene00003796	GO:0043226	organelle
WBGene00000874	GO:0043226	organelle
WBGene00006544	GO:0043226	organelle
WBGene00018254	GO:0005575	cellular_component
WBGene00021532	GO:0044464	cell part
WBGene00016012	GO:0044464	cell part
WBGene00016013	GO:0044464	cell part
WBGene00016014	GO:0044464	cell part
WBGene00016017	GO:0044464	cell part
WBGene00020441	GO:0044464	cell part
WBGene00020437	GO:0005575	cellular_component
WBGene00020436	GO:0005575	cellular_component
WBGene00015979	GO:0044464	cell part
WBGene00015977	GO:0044464	cell part
WBGene00018563	GO:0044464	cell part
WBGene00016981	GO:0044464	cell part
WBGene00015813	GO:0044424	intracellular part
WBGene00002850	GO:0005575	cellular_component
WBGene00015806	GO:0005575	cellular_component
WBGene00015481	GO:0044424	intracellular part
WBGene00020822	GO:0044424	intracellular part
WBGene00017755	GO:0044464	cell part
WBGene00044455	GO:0044464	cell part
WBGene00017756	GO:0005575	cellular_component
WBGene00000044	GO:0005575	cellular_component
WBGene00017646	GO:0044464	cell part
WBGene00002169	GO:0044424	intracellular part
WBGene00018137	GO:0044424	intracellular part
WBGene00018132	GO:0044424	intracellular part
WBGene00022421	GO:0044464	cell part
WBGene00020066	GO:0044464	cell part
WBGene00020067	GO:0044464	cell part
WBGene00003181	GO:0044424	intracellular part
WBGene00020314	GO:0044424	intracellular part
WBGene00020317	GO:0044464	cell part
WBGene00004133	GO:0044464	cell part
WBGene00004340	GO:0044464	cell part
WBGene00017952	GO:0044464	cell part
WBGene00004182	GO:0044464	cell part
WBGene00015544	GO:0044464	cell part
WBGene00019813	GO:0005575	cellular_component
WBGene00022733	GO:0005575	cellular_component
WBGene00003022	GO:0005575	cellular_component
WBGene00022737	GO:0005575	cellular_component
WBGene00003845	GO:0005575	cellular_component
WBGene00015103	GO:0005575	cellular_component
WBGene00044674	GO:0044464	cell part
WBGene00018152	GO:0044424	intracellular part
WBGene00005073	GO:0044464	cell part
WBGene00018150	GO:0044424	intracellular part
WBGene00003176	GO:0044424	intracellular part
WBGene00018154	GO:0044424	intracellular part
WBGene00004417	GO:0044424	intracellular part
WBGene00003890	GO:0044424	intracellular part
WBGene00001748	GO:0044464	cell part
WBGene00017275	GO:0044424	intracellular part
WBGene00017269	GO:0044424	intracellular part
WBGene00020602	GO:0044424	intracellular part
WBGene00020605	GO:0005575	cellular_component
WBGene00044450	GO:0005575	cellular_component
WBGene00003376	GO:0005575	cellular_component
WBGene00019196	GO:0005575	cellular_component
WBGene00001503	GO:0005575	cellular_component
WBGene00002986	GO:0005575	cellular_component
WBGene00194726	GO:0044464	cell part
WBGene00194734	GO:0044464	cell part
WBGene00022816	GO:0005575	cellular_component
WBGene00022817	GO:0005575	cellular_component
WBGene00022662	GO:0044464	cell part
WBGene00000395	GO:0044424	intracellular part
WBGene00015590	GO:0044464	cell part
WBGene00003102	GO:0044424	intracellular part
WBGene00015591	GO:0044464	cell part
WBGene00001209	GO:0044424	intracellular part
WBGene00022798	GO:0005575	cellular_component
WBGene00022799	GO:0005575	cellular_component
WBGene00022796	GO:0005575	cellular_component
WBGene00044634	GO:0043227	membrane-bounded organelle
WBGene00003801	GO:0043226	organelle
WBGene00003801	GO:0044464	cell part
WBGene00016204	GO:0044424	intracellular part
WBGene00000665	GO:0044424	intracellular part
WBGene00002879	GO:0044424	intracellular part
WBGene00045246	GO:0044424	intracellular part
WBGene00044446	GO:0044464	cell part
WBGene00000507	GO:0044464	cell part
WBGene00004125	GO:0044464	cell part
WBGene00018410	GO:0044464	cell part
WBGene00019677	GO:0044424	intracellular part
WBGene00000939	GO:0044464	cell part
WBGene00015753	GO:0044424	intracellular part
WBGene00002011	GO:0044464	cell part
WBGene00017044	GO:0044464	cell part
WBGene00017045	GO:0044464	cell part
WBGene00004187	GO:0044464	cell part
WBGene00004342	GO:0044464	cell part
WBGene00015350	GO:0044464	cell part
WBGene00015348	GO:0044464	cell part
WBGene00015352	GO:0044464	cell part
WBGene00015345	GO:0044464	cell part
WBGene00017322	GO:0044464	cell part
WBGene00017357	GO:0044464	cell part
WBGene00004726	GO:0044464	cell part
WBGene00017360	GO:0044464	cell part
WBGene00017361	GO:0044464	cell part
WBGene00022581	GO:0044464	cell part
WBGene00022582	GO:0005575	cellular_component
WBGene00019879	GO:0044464	cell part
WBGene00044677	GO:0044464	cell part
WBGene00000414	GO:0044464	cell part
WBGene00004175	GO:0044464	cell part
WBGene00016249	GO:0044464	cell part
WBGene00018370	GO:0044464	cell part
WBGene00018367	GO:0044464	cell part
WBGene00001612	GO:0005575	cellular_component
WBGene00015523	GO:0044464	cell part
WBGene00001028	GO:0044464	cell part
WBGene00001443	GO:0044464	cell part
WBGene00015125	GO:0044464	cell part
WBGene00015126	GO:0044464	cell part
WBGene00015130	GO:0044464	cell part
WBGene00022720	GO:0044464	cell part
WBGene00019801	GO:0044464	cell part
WBGene00003253	GO:0044464	cell part
WBGene00019800	GO:0044464	cell part
WBGene00019302	GO:0044464	cell part
WBGene00006975	GO:0044464	cell part
WBGene00018836	GO:0005575	cellular_component
WBGene00018417	GO:0005575	cellular_component
WBGene00018419	GO:0005575	cellular_component
WBGene00018420	GO:0005575	cellular_component
WBGene00018422	GO:0005575	cellular_component
WBGene00014022	GO:0044464	cell part
WBGene00014031	GO:0044464	cell part
WBGene00014029	GO:0044464	cell part
WBGene00014030	GO:0044464	cell part
WBGene00014033	GO:0044464	cell part
WBGene00014037	GO:0044464	cell part
WBGene00001734	GO:0044464	cell part
WBGene00011143	GO:0044464	cell part
WBGene00004269	GO:0005575	cellular_component
WBGene00194871	GO:0005575	cellular_component
WBGene00011298	GO:0005575	cellular_component
WBGene00011300	GO:0005575	cellular_component
WBGene00001749	GO:0005575	cellular_component
WBGene00013978	GO:0005575	cellular_component
WBGene00013985	GO:0005575	cellular_component
WBGene00013988	GO:0005575	cellular_component
WBGene00013984	GO:0005575	cellular_component
WBGene00004223	GO:0005575	cellular_component
WBGene00013848	GO:0005575	cellular_component
WBGene00004391	GO:0005575	cellular_component
WBGene00010795	GO:0005575	cellular_component
WBGene00010796	GO:0005575	cellular_component
WBGene00010453	GO:0005575	cellular_component
WBGene00008042	GO:0005575	cellular_component
WBGene00008039	GO:0005575	cellular_component
WBGene00010574	GO:0005575	cellular_component
WBGene00006576	GO:0005575	cellular_component
WBGene00001689	GO:0005575	cellular_component
WBGene00004343	GO:0005575	cellular_component
WBGene00012059	GO:0005575	cellular_component
WBGene00010040	GO:0044424	intracellular part
WBGene00004980	GO:0005575	cellular_component
WBGene00000268	GO:0005575	cellular_component
WBGene00010132	GO:0005575	cellular_component
WBGene00014222	GO:0043227	membrane-bounded organelle
WBGene00014223	GO:0043227	membrane-bounded organelle
WBGene00014221	GO:0043227	membrane-bounded organelle
WBGene00006755	GO:0043227	membrane-bounded organelle
WBGene00014226	GO:0043227	membrane-bounded organelle
WBGene00000421	GO:0043227	membrane-bounded organelle
WBGene00043992	GO:0044424	intracellular part
WBGene00044227	GO:0044424	intracellular part
WBGene00007401	GO:0044424	intracellular part
WBGene00007406	GO:0044424	intracellular part
WBGene00007403	GO:0044424	intracellular part
WBGene00003572	GO:0044424	intracellular part
WBGene00007399	GO:0044424	intracellular part
WBGene00004097	GO:0044424	intracellular part
WBGene00002064	GO:0043226	organelle
WBGene00002064	GO:0044424	intracellular part
WBGene00001155	GO:0044424	intracellular part
WBGene00011502	GO:0044424	intracellular part
WBGene00006911	GO:0044424	intracellular part
WBGene00003158	GO:0044424	intracellular part
WBGene00014015	GO:0044424	intracellular part
WBGene00000189	GO:0044424	intracellular part
WBGene00003035	GO:0044424	intracellular part
WBGene00014018	GO:0043226	organelle
WBGene00014073	GO:0044464	cell part
WBGene00009593	GO:0044464	cell part
WBGene00009595	GO:0044464	cell part
WBGene00010539	GO:0005575	cellular_component
WBGene00010541	GO:0005575	cellular_component
WBGene00001603	GO:0031982	vesicle
WBGene00003389	GO:0016020	membrane
WBGene00003389	GO:0031982	vesicle
WBGene00007321	GO:0016020	membrane
WBGene00007321	GO:0031982	vesicle
WBGene00011808	GO:0005575	cellular_component
WBGene00011813	GO:0044424	intracellular part
WBGene00011817	GO:0044424	intracellular part
WBGene00014228	GO:0044424	intracellular part
WBGene00014233	GO:0005575	cellular_component
WBGene00195174	GO:0044424	intracellular part
WBGene00011870	GO:0005575	cellular_component
WBGene00011867	GO:0005575	cellular_component
WBGene00011557	GO:0005575	cellular_component
WBGene00044891	GO:0044464	cell part
WBGene00008020	GO:0044424	intracellular part
WBGene00010840	GO:0044464	cell part
WBGene00008422	GO:0044464	cell part
WBGene00000231	GO:0044424	intracellular part
WBGene00008424	GO:0044424	intracellular part
WBGene00006784	GO:0044424	intracellular part
WBGene00001993	GO:0044424	intracellular part
WBGene00012862	GO:0044424	intracellular part
WBGene00012641	GO:0044424	intracellular part
WBGene00012642	GO:0044424	intracellular part
WBGene00001997	GO:0044464	cell part
WBGene00012648	GO:0044464	cell part
WBGene00012652	GO:0044464	cell part
WBGene00012655	GO:0044464	cell part
WBGene00012656	GO:0043226	organelle
WBGene00001478	GO:0043226	organelle
WBGene00012657	GO:0044464	cell part
WBGene00012659	GO:0005575	cellular_component
WBGene00011269	GO:0044424	intracellular part
WBGene00012663	GO:0044424	intracellular part
WBGene00008079	GO:0005575	cellular_component
WBGene00043996	GO:0005575	cellular_component
WBGene00010922	GO:0005575	cellular_component
WBGene00012271	GO:0005575	cellular_component
WBGene00006287	GO:0044464	cell part
WBGene00164986	GO:0044464	cell part
WBGene00004010	GO:0044464	cell part
WBGene00012936	GO:0044464	cell part
WBGene00000519	GO:0044464	cell part
WBGene00012926	GO:0044464	cell part
WBGene00012927	GO:0044464	cell part
WBGene00012929	GO:0044464	cell part
WBGene00012934	GO:0044464	cell part
WBGene00012124	GO:0044464	cell part
WBGene00012939	GO:0044464	cell part
WBGene00003759	GO:0044464	cell part
WBGene00012940	GO:0044464	cell part
WBGene00012942	GO:0044464	cell part
WBGene00004735	GO:0044464	cell part
WBGene00013446	GO:0044464	cell part
WBGene00013439	GO:0005575	cellular_component
WBGene00013437	GO:0005575	cellular_component
WBGene00013436	GO:0005575	cellular_component
WBGene00013435	GO:0005575	cellular_component
WBGene00013433	GO:0005575	cellular_component
WBGene00001633	GO:0043227	membrane-bounded organelle
WBGene00012753	GO:0005575	cellular_component
WBGene00012754	GO:0005575	cellular_component
WBGene00001235	GO:0005575	cellular_component
WBGene00012761	GO:0005575	cellular_component
WBGene00007703	GO:0044464	cell part
WBGene00007021	GO:0044464	cell part
WBGene00007704	GO:0044464	cell part
WBGene00004705	GO:0044464	cell part
WBGene00003826	GO:0044464	cell part
WBGene00013233	GO:0044424	intracellular part
WBGene00013239	GO:0044424	intracellular part
WBGene00013241	GO:0044424	intracellular part
WBGene00013242	GO:0044424	intracellular part
WBGene00000201	GO:0044424	intracellular part
WBGene00006993	GO:0044424	intracellular part
WBGene00013540	GO:0044424	intracellular part
WBGene00006571	GO:0016020	membrane
WBGene00013556	GO:0016020	membrane
WBGene00003414	GO:0016020	membrane
WBGene00023483	GO:0005575	cellular_component
WBGene00013560	GO:0005575	cellular_component
WBGene00004085	GO:0043227	membrane-bounded organelle
WBGene00013561	GO:0044464	cell part
WBGene00013564	GO:0044464	cell part
WBGene00013563	GO:0044464	cell part
WBGene00013029	GO:0044464	cell part
WBGene00194981	GO:0044464	cell part
WBGene00004919	GO:0044464	cell part
WBGene00013037	GO:0044464	cell part
WBGene00013039	GO:0044464	cell part
WBGene00013040	GO:0044464	cell part
WBGene00007030	GO:0044464	cell part
WBGene00004161	GO:0044464	cell part
WBGene00013738	GO:0044464	cell part
WBGene00013915	GO:0044464	cell part
WBGene00044127	GO:0044464	cell part
WBGene00012560	GO:0044464	cell part
WBGene00012547	GO:0044464	cell part
WBGene00012549	GO:0044464	cell part
WBGene00006804	GO:0044464	cell part
WBGene00001457	GO:0044464	cell part
WBGene00014178	GO:0044464	cell part
WBGene00014179	GO:0044464	cell part
WBGene00271703	GO:0044464	cell part
WBGene00004906	GO:0005575	cellular_component
WBGene00010072	GO:0005575	cellular_component
WBGene00004164	GO:0043227	membrane-bounded organelle
WBGene00012718	GO:0044464	cell part
WBGene00006985	GO:0044464	cell part
WBGene00010138	GO:0044464	cell part
WBGene00002229	GO:0044464	cell part
WBGene00012804	GO:0044464	cell part
WBGene00012806	GO:0044464	cell part
WBGene00194870	GO:0044464	cell part
WBGene00001092	GO:0044464	cell part
WBGene00009953	GO:0044464	cell part
WBGene00003047	GO:0005575	cellular_component
WBGene00011399	GO:0005575	cellular_component
WBGene00001035	GO:0005575	cellular_component
WBGene00008714	GO:0005575	cellular_component
WBGene00009730	GO:0005575	cellular_component
WBGene00002185	GO:0044464	cell part
WBGene00013575	GO:0005575	cellular_component
WBGene00013576	GO:0005575	cellular_component
WBGene00013577	GO:0005575	cellular_component
WBGene00011474	GO:0005575	cellular_component
WBGene00011732	GO:0005575	cellular_component
WBGene00011729	GO:0005575	cellular_component
WBGene00001118	GO:0044464	cell part
WBGene00004796	GO:0044464	cell part
WBGene00000878	GO:0044464	cell part
WBGene00012306	GO:0044464	cell part
WBGene00010661	GO:0044464	cell part
WBGene00010664	GO:0044464	cell part
WBGene00003967	GO:0044464	cell part
WBGene00007025	GO:0044464	cell part
WBGene00007065	GO:0044464	cell part
WBGene00021405	GO:0005575	cellular_component
WBGene00021409	GO:0005575	cellular_component
WBGene00235262	GO:0005575	cellular_component
WBGene00015247	GO:0005575	cellular_component
WBGene00000897	GO:0005575	cellular_component
WBGene00219750	GO:0005575	cellular_component
WBGene00021395	GO:0044464	cell part
WBGene00019822	GO:0044464	cell part
WBGene00001728	GO:0044464	cell part
WBGene00020651	GO:0005575	cellular_component
WBGene00017577	GO:0044464	cell part
WBGene00022048	GO:0005575	cellular_component
WBGene00004981	GO:0005575	cellular_component
WBGene00044789	GO:0005575	cellular_component
WBGene00020300	GO:0005575	cellular_component
WBGene00045249	GO:0044464	cell part
WBGene00020297	GO:0044464	cell part
WBGene00235264	GO:0044464	cell part
WBGene00000213	GO:0043227	membrane-bounded organelle
WBGene00021010	GO:0044464	cell part
WBGene00001579	GO:0005575	cellular_component
WBGene00015996	GO:0005575	cellular_component
WBGene00015999	GO:0005575	cellular_component
WBGene00019665	GO:0016020	membrane
WBGene00004427	GO:0016020	membrane
WBGene00019662	GO:0005575	cellular_component
WBGene00019659	GO:0005575	cellular_component
WBGene00018256	GO:0005575	cellular_component
WBGene00021949	GO:0005575	cellular_component
WBGene00018933	GO:0044464	cell part
WBGene00018934	GO:0044424	intracellular part
WBGene00007007	GO:0043227	membrane-bounded organelle
WBGene00007007	GO:0044422	organelle part
WBGene00045299	GO:0005575	cellular_component
WBGene00045298	GO:0005575	cellular_component
WBGene00019072	GO:0005575	cellular_component
WBGene00021925	GO:0044464	cell part
WBGene00021926	GO:0044464	cell part
WBGene00021121	GO:0005575	cellular_component
WBGene00021120	GO:0005575	cellular_component
WBGene00009522	GO:0005575	cellular_component
WBGene00009524	GO:0044422	organelle part
WBGene00018778	GO:0005575	cellular_component
WBGene00000678	GO:0005575	cellular_component
WBGene00022309	GO:0005575	cellular_component
WBGene00022313	GO:0044424	intracellular part
WBGene00044464	GO:0044424	intracellular part
WBGene00016427	GO:0005575	cellular_component
WBGene00021519	GO:0005575	cellular_component
WBGene00021518	GO:0005575	cellular_component
WBGene00021517	GO:0005575	cellular_component
WBGene00001105	GO:0005575	cellular_component
WBGene00019538	GO:0044464	cell part
WBGene00044293	GO:0044464	cell part
WBGene00021507	GO:0005575	cellular_component
WBGene00021410	GO:0044464	cell part
WBGene00000683	GO:0044464	cell part
WBGene00018681	GO:0044424	intracellular part
WBGene00018679	GO:0044424	intracellular part
WBGene00006738	GO:0044424	intracellular part
WBGene00021655	GO:0044424	intracellular part
WBGene00044466	GO:0044424	intracellular part
WBGene00022297	GO:0044464	cell part
WBGene00044467	GO:0044464	cell part
WBGene00019874	GO:0044464	cell part
WBGene00016024	GO:0005575	cellular_component
WBGene00235274	GO:0005575	cellular_component
WBGene00006920	GO:0044464	cell part
WBGene00006912	GO:0044464	cell part
WBGene00219413	GO:0044464	cell part
WBGene00021415	GO:0044464	cell part
WBGene00021417	GO:0044464	cell part
WBGene00021421	GO:0044464	cell part
WBGene00021427	GO:0044464	cell part
WBGene00016668	GO:0005575	cellular_component
WBGene00001705	GO:0005575	cellular_component
WBGene00022095	GO:0005575	cellular_component
WBGene00235294	GO:0005575	cellular_component
WBGene00022382	GO:0005575	cellular_component
WBGene00022379	GO:0005575	cellular_component
WBGene00022374	GO:0044424	intracellular part
WBGene00235350	GO:0044424	intracellular part
WBGene00045397	GO:0044422	organelle part
WBGene00021875	GO:0044422	organelle part
WBGene00043062	GO:0005575	cellular_component
WBGene00044495	GO:0005575	cellular_component
WBGene00021883	GO:0044464	cell part
WBGene00021888	GO:0044464	cell part
WBGene00021897	GO:0044464	cell part
WBGene00219425	GO:0044464	cell part
WBGene00021892	GO:0044464	cell part
WBGene00022067	GO:0043227	membrane-bounded organelle
WBGene00022067	GO:0044464	cell part
WBGene00022064	GO:0005575	cellular_component
WBGene00019766	GO:0005575	cellular_component
WBGene00044469	GO:0005575	cellular_component
WBGene00020833	GO:0005575	cellular_component
WBGene00021086	GO:0005575	cellular_component
WBGene00021082	GO:0005575	cellular_component
WBGene00018324	GO:0005575	cellular_component
WBGene00021952	GO:0005575	cellular_component
WBGene00015249	GO:0005575	cellular_component
WBGene00219410	GO:0005575	cellular_component
WBGene00015413	GO:0044464	cell part
WBGene00015417	GO:0005575	cellular_component
WBGene00001692	GO:0005575	cellular_component
WBGene00019049	GO:0005575	cellular_component
WBGene00019048	GO:0005575	cellular_component
WBGene00019046	GO:0005575	cellular_component
[truncated: 2,197 more rows]
