# Supplementary material for: Gene function prediction in five model eukaryotes exclusively based on gene relative location through machine learning
Source: Sci Rep. 2022 Jul 8;12:11655. doi: 10.1038/s41598-022-15329-w (PMC9270439; doi:10.1038/s41598-022-15329-w)
Supplement: Supplementary file 6 — Supplementary Table S6. [file 41598_2022_15329_MOESM6_ESM.xls]

## Sheet: Supplementtary_Table_S7_C_elegans_molecular_function
Supplementary Table S7
C. elegans / Molecular function
Predicted associations with a probability above the threshold that maximizes the ratio between the trained and the random model
gene_id	go_id	go_name				C. elegans and Molecular Function
WBGene00005543	GO:0017016	Ras GTPase binding				Predicted associations with a probability above the threshold that maximizes the ratio between the trained and the random model
WBGene00021295	GO:0017016	Ras GTPase binding
WBGene00006202	GO:0038022	G protein-coupled olfactory receptor activity
WBGene00006201	GO:0038022	G protein-coupled olfactory receptor activity
WBGene00021987	GO:0008757	S-adenosylmethionine-dependent methyltransferase activity
WBGene00011780	GO:0008194	UDP-glycosyltransferase activity
WBGene00011780	GO:0016758	transferase activity
WBGene00008295	GO:0008194	UDP-glycosyltransferase activity
WBGene00008295	GO:0016758	transferase activity
WBGene00019690	GO:0016758	transferase activity
WBGene00015459	GO:0016301	kinase activity
WBGene00015459	GO:0016773	phosphotransferase activity
WBGene00003402	GO:0016301	kinase activity
WBGene00003402	GO:0016773	phosphotransferase activity
WBGene00003438	GO:0004674	protein serine/threonine kinase activity
WBGene00005291	GO:0004674	protein serine/threonine kinase activity
WBGene00009868	GO:0004674	protein serine/threonine kinase activity
WBGene00012583	GO:0004674	protein serine/threonine kinase activity
WBGene00012585	GO:0004674	protein serine/threonine kinase activity
WBGene00021405	GO:0016758	transferase activity
WBGene00022374	GO:0019900	kinase binding
WBGene00235350	GO:0019900	kinase binding
WBGene00005684	GO:0008194	UDP-glycosyltransferase activity
WBGene00045069	GO:0008194	UDP-glycosyltransferase activity
WBGene00005593	GO:0008194	UDP-glycosyltransferase activity
WBGene00005451	GO:0008194	UDP-glycosyltransferase activity
WBGene00005749	GO:0008194	UDP-glycosyltransferase activity
WBGene00004821	GO:0042802	identical protein binding
WBGene00018810	GO:0042802	identical protein binding
WBGene00021055	GO:0019787	ubiquitin-like protein transferase activity
WBGene00013311	GO:0043168	anion binding
WBGene00022639	GO:0016788	hydrolase activity
WBGene00005284	GO:0016788	hydrolase activity
WBGene00021223	GO:0008233	peptidase activity
WBGene00005883	GO:0008233	peptidase activity
WBGene00019104	GO:0008233	peptidase activity
WBGene00016483	GO:0005102	signaling receptor binding
WBGene00006013	GO:0016810	hydrolase activity
WBGene00018062	GO:0016810	hydrolase activity
WBGene00015072	GO:0016746	transferase activity
WBGene00015073	GO:0016746	transferase activity
WBGene00021731	GO:0016746	transferase activity
WBGene00015682	GO:0016746	transferase activity
WBGene00020890	GO:0016788	hydrolase activity
WBGene00018286	GO:0005102	signaling receptor binding
WBGene00194909	GO:0005102	signaling receptor binding
WBGene00018294	GO:0005102	signaling receptor binding
WBGene00012055	GO:0019904	protein domain specific binding
WBGene00010017	GO:0019904	protein domain specific binding
WBGene00009154	GO:0042802	identical protein binding
WBGene00005795	GO:0042802	identical protein binding
WBGene00050911	GO:0016705	oxidoreductase activity	"Catalysis of an oxidation-reduction (redox) reaction in which hydrogen or electrons are transferred from each of two donors, and molecular oxygen is reduced or incorporated into a donor." [GOC:mah]
WBGene00010005	GO:0008233	peptidase activity
WBGene00009848	GO:0008233	peptidase activity
WBGene00235164	GO:0016491	oxidoreductase activity
WBGene00018384	GO:0005515	protein binding
WBGene00018381	GO:0005515	protein binding
WBGene00019340	GO:0005515	protein binding
WBGene00019339	GO:0005515	protein binding
WBGene00021300	GO:0016829	lyase activity
WBGene00005560	GO:0016829	lyase activity
WBGene00017180	GO:0016829	lyase activity
WBGene00017182	GO:0016829	lyase activity
WBGene00017179	GO:0016829	lyase activity
WBGene00017551	GO:0016491	oxidoreductase activity
WBGene00195072	GO:0016491	oxidoreductase activity
WBGene00015843	GO:0016491	oxidoreductase activity
WBGene00016709	GO:0005515	protein binding
WBGene00015459	GO:0140096	catalytic activity
WBGene00003402	GO:0140096	catalytic activity
WBGene00010220	GO:0005515	protein binding
WBGene00010218	GO:0005515	protein binding
WBGene00010217	GO:0005515	protein binding
WBGene00044322	GO:0005515	protein binding
WBGene00008840	GO:0005515	protein binding
WBGene00007734	GO:0003700	DNA-binding transcription factor activity
WBGene00011416	GO:0003700	DNA-binding transcription factor activity
WBGene00012791	GO:0016740	transferase activity
WBGene00012791	GO:0140096	catalytic activity
WBGene00235094	GO:0005515	protein binding
WBGene00005599	GO:0005515	protein binding
WBGene00005596	GO:0005515	protein binding
WBGene00019648	GO:0005515	protein binding
WBGene00021976	GO:0005515	protein binding
WBGene00004984	GO:0016740	transferase activity
WBGene00004984	GO:0140096	catalytic activity
WBGene00004975	GO:0016740	transferase activity
WBGene00004975	GO:0140096	catalytic activity
WBGene00022606	GO:0016740	transferase activity
WBGene00022606	GO:0140096	catalytic activity
WBGene00044551	GO:0005515	protein binding
WBGene00044342	GO:0005515	protein binding
WBGene00020245	GO:0005515	protein binding
WBGene00011573	GO:0005515	protein binding
WBGene00007784	GO:0005515	protein binding
WBGene00077500	GO:0005515	protein binding
WBGene00003850	GO:0005515	protein binding
WBGene00008219	GO:0005515	protein binding
WBGene00086568	GO:0016740	transferase activity
WBGene00086568	GO:0140096	catalytic activity
WBGene00009134	GO:0016740	transferase activity
WBGene00009134	GO:0140096	catalytic activity
WBGene00011948	GO:0005515	protein binding
WBGene00003717	GO:0016829	lyase activity
WBGene00044653	GO:0016829	lyase activity
WBGene00050911	GO:0140096	catalytic activity
WBGene00006550	GO:0005515	protein binding
WBGene00017224	GO:0005515	protein binding
WBGene00021987	GO:0140096	catalytic activity
WBGene00013391	GO:0016740	transferase activity
WBGene00013391	GO:0140096	catalytic activity
WBGene00012302	GO:0005515	protein binding
WBGene00006966	GO:0005515	protein binding
WBGene00016900	GO:0016491	oxidoreductase activity
WBGene00002119	GO:0005488	binding
WBGene00013178	GO:0005488	binding
WBGene00009751	GO:0005488	binding
WBGene00003578	GO:0005488	binding
WBGene00015409	GO:0005488	binding
WBGene00015403	GO:0005488	binding
WBGene00021129	GO:0005488	binding
WBGene00017585	GO:0005488	binding
WBGene00017837	GO:0005488	binding
WBGene00016355	GO:0005488	binding
WBGene00044767	GO:0005488	binding
WBGene00016830	GO:0005488	binding
WBGene00206479	GO:0005488	binding
WBGene00007478	GO:0005488	binding
WBGene00013189	GO:0005488	binding
WBGene00021705	GO:0005488	binding
WBGene00016524	GO:0005488	binding
WBGene00044495	GO:0003824	catalytic activity
WBGene00013411	GO:0060089	molecular transducer activity
WBGene00010794	GO:0005488	binding
WBGene00013290	GO:0005488	binding
WBGene00005285	GO:0005488	binding
WBGene00012088	GO:0005488	binding
WBGene00013659	GO:0005488	binding
WBGene00005606	GO:0005488	binding
WBGene00017412	GO:0005488	binding
WBGene00004099	GO:0005488	binding
WBGene00000029	GO:0005488	binding
WBGene00000031	GO:0005488	binding
WBGene00015464	GO:0005488	binding
WBGene00001789	GO:0005488	binding
WBGene00020865	GO:0005488	binding
WBGene00002019	GO:0005488	binding
WBGene00011572	GO:0005488	binding
WBGene00011624	GO:0005488	binding
WBGene00011626	GO:0005488	binding
WBGene00010977	GO:0005488	binding
WBGene00010978	GO:0005488	binding
WBGene00010979	GO:0005488	binding
WBGene00012054	GO:0005488	binding
WBGene00019435	GO:0005488	binding
WBGene00021485	GO:0005488	binding
WBGene00010704	GO:0005488	binding
WBGene00008621	GO:0005488	binding
