# Supplementary material for: Gene function prediction in five model eukaryotes exclusively based on gene relative location through machine learning
Source: Sci Rep. 2022 Jul 8;12:11655. doi: 10.1038/s41598-022-15329-w (PMC9270439; doi:10.1038/s41598-022-15329-w)
Supplement: Supplementary file 7 — Supplementary Table S7. [file 41598_2022_15329_MOESM7_ESM.xls]

## Sheet: Supplementtary_Table_S8_D_melanogaster_biological_process
Supplementary Table S8
D. melanogaster and Biological Process
Predicted associations with a probability above the threshold that maximizes the ratio between the trained and the random model
gene_id	go_id	go_name
FBgn0031232	GO:0000377	RNA splicing
FBgn0040718	GO:0000209	protein polyubiquitination
FBgn0040717	GO:0000209	protein polyubiquitination
FBgn0001122	GO:0000209	protein polyubiquitination
FBgn0033526	GO:0000209	protein polyubiquitination
FBgn0035473	GO:0000209	protein polyubiquitination
FBgn0044028	GO:0000209	protein polyubiquitination
FBgn0015774	GO:0000209	protein polyubiquitination
FBgn0262534	GO:0000209	protein polyubiquitination
FBgn0051976	GO:0008033	tRNA processing
FBgn0031224	GO:0008033	tRNA processing
FBgn0031549	GO:0000122	negative regulation of transcription by RNA polymerase II
FBgn0031549	GO:0045944	positive regulation of transcription by RNA polymerase II
FBgn0031550	GO:0000122	negative regulation of transcription by RNA polymerase II
FBgn0031550	GO:0045944	positive regulation of transcription by RNA polymerase II
FBgn0031554	GO:0000122	negative regulation of transcription by RNA polymerase II
FBgn0031554	GO:0045944	positive regulation of transcription by RNA polymerase II
FBgn0042092	GO:0006364	rRNA processing
FBgn0263026	GO:0000381	regulation of alternative mRNA splicing
FBgn0016122	GO:0016567	protein ubiquitination
FBgn0032242	GO:0000398	mRNA splicing
FBgn0065110	GO:0006364	rRNA processing
FBgn0032253	GO:0006364	rRNA processing
FBgn0032258	GO:0006364	rRNA processing
FBgn0032298	GO:0000122	negative regulation of transcription by RNA polymerase II
FBgn0026148	GO:0000122	negative regulation of transcription by RNA polymerase II
FBgn0028850	GO:0045944	positive regulation of transcription by RNA polymerase II
FBgn0266163	GO:0045944	positive regulation of transcription by RNA polymerase II
FBgn0028892	GO:0045944	positive regulation of transcription by RNA polymerase II
FBgn0086707	GO:0042327	positive regulation of phosphorylation
FBgn0284223	GO:0001934	positive regulation of protein phosphorylation
FBgn0021856	GO:0045944	positive regulation of transcription by RNA polymerase II
FBgn0032943	GO:0045944	positive regulation of transcription by RNA polymerase II
FBgn0041245	GO:0045944	positive regulation of transcription by RNA polymerase II
FBgn0033076	GO:0045944	positive regulation of transcription by RNA polymerase II
FBgn0025185	GO:0000122	negative regulation of transcription by RNA polymerase II
FBgn0025185	GO:0045944	positive regulation of transcription by RNA polymerase II
FBgn0033188	GO:0045944	positive regulation of transcription by RNA polymerase II
FBgn0033265	GO:0045944	positive regulation of transcription by RNA polymerase II
FBgn0260390	GO:0045944	positive regulation of transcription by RNA polymerase II
FBgn0033372	GO:0000381	regulation of alternative mRNA splicing
FBgn0050344	GO:0000398	mRNA splicing
FBgn0033558	GO:0006364	rRNA processing
FBgn0050015	GO:0006364	rRNA processing
FBgn0040759	GO:0000398	mRNA splicing
FBgn0053964	GO:0000398	mRNA splicing
FBgn0033760	GO:0000122	negative regulation of transcription by RNA polymerase II
FBgn0033760	GO:0045944	positive regulation of transcription by RNA polymerase II
FBgn0033761	GO:0000122	negative regulation of transcription by RNA polymerase II
FBgn0033761	GO:0045944	positive regulation of transcription by RNA polymerase II
FBgn0262739	GO:0016567	protein ubiquitination
FBgn0264330	GO:0016567	protein ubiquitination
FBgn0015721	GO:0006364	rRNA processing
FBgn0034729	GO:0000398	mRNA splicing
FBgn0034744	GO:0006364	rRNA processing
FBgn0050185	GO:0006364	rRNA processing
FBgn0035229	GO:0016567	protein ubiquitination
FBgn0052487	GO:0045944	positive regulation of transcription by RNA polymerase II
FBgn0040308	GO:0045944	positive regulation of transcription by RNA polymerase II
FBgn0036227	GO:0045944	positive regulation of transcription by RNA polymerase II
FBgn0052102	GO:0000122	negative regulation of transcription by RNA polymerase II
FBgn0036287	GO:0000122	negative regulation of transcription by RNA polymerase II
FBgn0036433	GO:0000122	negative regulation of transcription by RNA polymerase II
FBgn0024889	GO:0045944	positive regulation of transcription by RNA polymerase II
FBgn0262518	GO:0045944	positive regulation of transcription by RNA polymerase II
FBgn0037011	GO:0000122	negative regulation of transcription by RNA polymerase II
FBgn0037012	GO:0000122	negative regulation of transcription by RNA polymerase II
FBgn0024289	GO:0045944	positive regulation of transcription by RNA polymerase II
FBgn0037664	GO:1905269	positive regulation of chromatin organization
FBgn0037672	GO:1905269	positive regulation of chromatin organization
FBgn0266410	GO:1905269	positive regulation of chromatin organization
FBgn0038394	GO:0045944	positive regulation of transcription by RNA polymerase II
FBgn0038395	GO:0045944	positive regulation of transcription by RNA polymerase II
FBgn0262869	GO:0000122	negative regulation of transcription by RNA polymerase II
FBgn0002941	GO:0008033	tRNA processing
FBgn0264326	GO:0045944	positive regulation of transcription by RNA polymerase II
FBgn0051148	GO:0045944	positive regulation of transcription by RNA polymerase II
FBgn0039463	GO:0045944	positive regulation of transcription by RNA polymerase II
FBgn0266411	GO:0008033	tRNA processing
FBgn0266442	GO:0008033	tRNA processing
FBgn0000557	GO:0045944	positive regulation of transcription by RNA polymerase II
FBgn0011822	GO:0045944	positive regulation of transcription by RNA polymerase II
FBgn0266000	GO:0000122	negative regulation of transcription by RNA polymerase II
FBgn0266000	GO:0045944	positive regulation of transcription by RNA polymerase II
FBgn0052762	GO:0000122	negative regulation of transcription by RNA polymerase II
FBgn0029770	GO:0000122	negative regulation of transcription by RNA polymerase II
FBgn0030060	GO:0006364	rRNA processing
FBgn0011661	GO:0006364	rRNA processing
FBgn0052707	GO:0006364	rRNA processing
FBgn0052706	GO:0006364	rRNA processing
FBgn0030894	GO:0045944	positive regulation of transcription by RNA polymerase II
FBgn0031068	GO:0006364	rRNA processing
FBgn0031068	GO:0008033	tRNA processing
FBgn0013323	GO:0006357	regulation of transcription by RNA polymerase II
FBgn0031304	GO:0006367	transcription initiation from RNA polymerase II promoter
FBgn0000579	GO:0006399	tRNA metabolic process
FBgn0000579	GO:0016072	rRNA metabolic process
FBgn0085369	GO:0006357	regulation of transcription by RNA polymerase II
FBgn0031643	GO:0006357	regulation of transcription by RNA polymerase II
FBgn0000318	GO:0006357	regulation of transcription by RNA polymerase II
FBgn0031715	GO:0006357	regulation of transcription by RNA polymerase II
FBgn0031717	GO:0006357	regulation of transcription by RNA polymerase II
FBgn0031857	GO:0098662	inorganic cation transmembrane transport
FBgn0042189	GO:0031400	negative regulation of protein modification process
FBgn0042189	GO:0055065	metal ion homeostasis
FBgn0031951	GO:0001932	regulation of protein phosphorylation
FBgn0031951	GO:0031400	negative regulation of protein modification process
FBgn0031951	GO:0045936	negative regulation of phosphate metabolic process
FBgn0032088	GO:2000113	negative regulation of cellular macromolecule biosynthetic process
FBgn0051717	GO:0045664	regulation of neuron differentiation
FBgn0010407	GO:0045664	regulation of neuron differentiation
FBgn0032200	GO:0045664	regulation of neuron differentiation
FBgn0032204	GO:0006357	regulation of transcription by RNA polymerase II
FBgn0032204	GO:0045893	positive regulation of transcription
FBgn0032296	GO:0006357	regulation of transcription by RNA polymerase II
FBgn0015756	GO:1902275	regulation of chromatin organization
FBgn0003313	GO:0006357	regulation of transcription by RNA polymerase II
FBgn0032390	GO:0006357	regulation of transcription by RNA polymerase II
FBgn0032407	GO:0034470	ncRNA processing
FBgn0032439	GO:0006357	regulation of transcription by RNA polymerase II
FBgn0032448	GO:0006357	regulation of transcription by RNA polymerase II
FBgn0028410	GO:0045892	negative regulation of transcription
FBgn0262356	GO:0006357	regulation of transcription by RNA polymerase II
FBgn0263078	GO:1902275	regulation of chromatin organization
FBgn0032724	GO:1903506	regulation of nucleic acid-templated transcription
FBgn0032790	GO:0006357	regulation of transcription by RNA polymerase II
FBgn0284080	GO:0030261	chromosome condensation
FBgn0033021	GO:0046578	regulation of Ras protein signal transduction
FBgn0263855	GO:0006357	regulation of transcription by RNA polymerase II
FBgn0033164	GO:0006357	regulation of transcription by RNA polymerase II
FBgn0033183	GO:0006357	regulation of transcription by RNA polymerase II
FBgn0015929	GO:0006357	regulation of transcription by RNA polymerase II
FBgn0050349	GO:0006357	regulation of transcription by RNA polymerase II
FBgn0033347	GO:0006357	regulation of transcription by RNA polymerase II
FBgn0053199	GO:0001932	regulation of protein phosphorylation
FBgn0053199	GO:0006357	regulation of transcription by RNA polymerase II
FBgn0259678	GO:0098662	inorganic cation transmembrane transport
FBgn0033443	GO:0098662	inorganic cation transmembrane transport
FBgn0033467	GO:0006357	regulation of transcription by RNA polymerase II
FBgn0028426	GO:0098662	inorganic cation transmembrane transport
FBgn0033508	GO:0098662	inorganic cation transmembrane transport
FBgn0026403	GO:0098662	inorganic cation transmembrane transport
FBgn0250822	GO:0098662	inorganic cation transmembrane transport
FBgn0262836	GO:0098662	inorganic cation transmembrane transport
FBgn0262791	GO:0098662	inorganic cation transmembrane transport
FBgn0033539	GO:0006357	regulation of transcription by RNA polymerase II
FBgn0033540	GO:0006357	regulation of transcription by RNA polymerase II
FBgn0024836	GO:0006357	regulation of transcription by RNA polymerase II
FBgn0033547	GO:0016072	rRNA metabolic process
FBgn0053503	GO:0006357	regulation of transcription by RNA polymerase II
FBgn0033580	GO:0006357	regulation of transcription by RNA polymerase II
FBgn0043010	GO:0043065	positive regulation of apoptotic process
FBgn0033812	GO:0043065	positive regulation of apoptotic process
FBgn0259184	GO:0006357	regulation of transcription by RNA polymerase II
FBgn0040751	GO:0006357	regulation of transcription by RNA polymerase II
FBgn0050197	GO:0006357	regulation of transcription by RNA polymerase II
FBgn0050197	GO:0045892	negative regulation of transcription
FBgn0050467	GO:1902600	proton transmembrane transport
FBgn0001222	GO:0045893	positive regulation of transcription
FBgn0053198	GO:0006357	regulation of transcription by RNA polymerase II
FBgn0053198	GO:0045892	negative regulation of transcription
FBgn0285917	GO:0006357	regulation of transcription by RNA polymerase II
FBgn0285917	GO:0045892	negative regulation of transcription
FBgn0034321	GO:0006357	regulation of transcription by RNA polymerase II
FBgn0034321	GO:0045892	negative regulation of transcription
FBgn0004003	GO:0006357	regulation of transcription by RNA polymerase II
FBgn0261439	GO:0006357	regulation of transcription by RNA polymerase II
FBgn0034626	GO:1903506	regulation of nucleic acid-templated transcription
FBgn0034720	GO:1902275	regulation of chromatin organization
FBgn0034729	GO:0070838	divalent metal ion transport
FBgn0034729	GO:0098662	inorganic cation transmembrane transport
FBgn0034730	GO:0055065	metal ion homeostasis
FBgn0034730	GO:0070838	divalent metal ion transport
FBgn0034730	GO:0072507	divalent inorganic cation homeostasis
FBgn0034730	GO:0098662	inorganic cation transmembrane transport
FBgn0050185	GO:0006399	tRNA metabolic process
FBgn0034897	GO:0001932	regulation of protein phosphorylation
FBgn0050177	GO:1902275	regulation of chromatin organization
FBgn0034910	GO:1902275	regulation of chromatin organization
FBgn0034948	GO:0006357	regulation of transcription by RNA polymerase II
FBgn0050178	GO:0006357	regulation of transcription by RNA polymerase II
FBgn0035000	GO:0006357	regulation of transcription by RNA polymerase II
FBgn0260755	GO:0006357	regulation of transcription by RNA polymerase II
FBgn0260756	GO:0006357	regulation of transcription by RNA polymerase II
FBgn0264574	GO:0045664	regulation of neuron differentiation
FBgn0035186	GO:0006357	regulation of transcription by RNA polymerase II
FBgn0035187	GO:0006357	regulation of transcription by RNA polymerase II
FBgn0026259	GO:0001932	regulation of protein phosphorylation
FBgn0035473	GO:0006511	ubiquitin-dependent protein catabolic process
FBgn0052396	GO:0070838	divalent metal ion transport
FBgn0263973	GO:0070838	divalent metal ion transport
FBgn0002926	GO:0070838	divalent metal ion transport
FBgn0020392	GO:0006357	regulation of transcription by RNA polymerase II
FBgn0020392	GO:0006367	transcription initiation from RNA polymerase II promoter
FBgn0035847	GO:0006357	regulation of transcription by RNA polymerase II
FBgn0035847	GO:0006367	transcription initiation from RNA polymerase II promoter
FBgn0035850	GO:0006357	regulation of transcription by RNA polymerase II
FBgn0035852	GO:1903506	regulation of nucleic acid-templated transcription
FBgn0035854	GO:1903506	regulation of nucleic acid-templated transcription
FBgn0036057	GO:0045666	positive regulation of neuron differentiation
FBgn0011279	GO:0006357	regulation of transcription by RNA polymerase II
FBgn0036282	GO:0006357	regulation of transcription by RNA polymerase II
FBgn0036351	GO:0006357	regulation of transcription by RNA polymerase II
FBgn0036354	GO:0006357	regulation of transcription by RNA polymerase II
FBgn0036376	GO:0006357	regulation of transcription by RNA polymerase II
FBgn0036396	GO:1902275	regulation of chromatin organization
FBgn0013718	GO:0006357	regulation of transcription by RNA polymerase II
FBgn0036415	GO:0006357	regulation of transcription by RNA polymerase II
FBgn0087035	GO:0006357	regulation of transcription by RNA polymerase II
FBgn0036510	GO:0006357	regulation of transcription by RNA polymerase II
FBgn0036569	GO:0006397	mRNA processing
FBgn0262987	GO:0006397	mRNA processing
FBgn0266099	GO:0006399	tRNA metabolic process
FBgn0010223	GO:0010975	regulation of neuron projection development
FBgn0040512	GO:0045664	regulation of neuron differentiation
FBgn0036652	GO:0045664	regulation of neuron differentiation
FBgn0036815	GO:0006357	regulation of transcription by RNA polymerase II
FBgn0036818	GO:0055065	metal ion homeostasis
FBgn0036824	GO:0045892	negative regulation of transcription
FBgn0036893	GO:0006357	regulation of transcription by RNA polymerase II
FBgn0036895	GO:0006357	regulation of transcription by RNA polymerase II
FBgn0262519	GO:0006357	regulation of transcription by RNA polymerase II
FBgn0261574	GO:0001932	regulation of protein phosphorylation
FBgn0036990	GO:0070838	divalent metal ion transport
FBgn0005694	GO:0006357	regulation of transcription by RNA polymerase II
FBgn0037082	GO:0006357	regulation of transcription by RNA polymerase II
FBgn0037085	GO:0006357	regulation of transcription by RNA polymerase II
FBgn0051547	GO:0055065	metal ion homeostasis
FBgn0051547	GO:0072507	divalent inorganic cation homeostasis
FBgn0262125	GO:0006357	regulation of transcription by RNA polymerase II
FBgn0037360	GO:0006357	regulation of transcription by RNA polymerase II
FBgn0284081	GO:0006357	regulation of transcription by RNA polymerase II
FBgn0037443	GO:0006357	regulation of transcription by RNA polymerase II
FBgn0264495	GO:0006357	regulation of transcription by RNA polymerase II
FBgn0037447	GO:0006357	regulation of transcription by RNA polymerase II
FBgn0037469	GO:0006357	regulation of transcription by RNA polymerase II
FBgn0051248	GO:0006357	regulation of transcription by RNA polymerase II
FBgn0037617	GO:0006357	regulation of transcription by RNA polymerase II
FBgn0037811	GO:0006357	regulation of transcription by RNA polymerase II
FBgn0037812	GO:0006357	regulation of transcription by RNA polymerase II
FBgn0051406	GO:0006357	regulation of transcription by RNA polymerase II
FBgn0037873	GO:0006357	regulation of transcription by RNA polymerase II
FBgn0037874	GO:0006357	regulation of transcription by RNA polymerase II
FBgn0086472	GO:0006357	regulation of transcription by RNA polymerase II
FBgn0020910	GO:0006357	regulation of transcription by RNA polymerase II
FBgn0037880	GO:0006357	regulation of transcription by RNA polymerase II
FBgn0037881	GO:0006357	regulation of transcription by RNA polymerase II
FBgn0037918	GO:0006357	regulation of transcription by RNA polymerase II
FBgn0037924	GO:0006357	regulation of transcription by RNA polymerase II
FBgn0037934	GO:0006357	regulation of transcription by RNA polymerase II
FBgn0262364	GO:0006357	regulation of transcription by RNA polymerase II
FBgn0262364	GO:0042325	regulation of phosphorylation
FBgn0038302	GO:1903506	regulation of nucleic acid-templated transcription
FBgn0038549	GO:0006357	regulation of transcription by RNA polymerase II
FBgn0038577	GO:0006357	regulation of transcription by RNA polymerase II
FBgn0038578	GO:0006357	regulation of transcription by RNA polymerase II
FBgn0038589	GO:0006357	regulation of transcription by RNA polymerase II
FBgn0028670	GO:0006357	regulation of transcription by RNA polymerase II
FBgn0038621	GO:0006357	regulation of transcription by RNA polymerase II
FBgn0038771	GO:0006357	regulation of transcription by RNA polymerase II
FBgn0262582	GO:0006357	regulation of transcription by RNA polymerase II
FBgn0259222	GO:0006357	regulation of transcription by RNA polymerase II
FBgn0038845	GO:0055065	metal ion homeostasis
FBgn0038870	GO:0006357	regulation of transcription by RNA polymerase II
FBgn0038871	GO:0006357	regulation of transcription by RNA polymerase II
FBgn0002941	GO:0045892	negative regulation of transcription
FBgn0027526	GO:0043065	positive regulation of apoptotic process
FBgn0027526	GO:0045664	regulation of neuron differentiation
FBgn0039055	GO:0006357	regulation of transcription by RNA polymerase II
FBgn0039059	GO:0006357	regulation of transcription by RNA polymerase II
FBgn0264326	GO:0043066	negative regulation of apoptotic process
FBgn0040600	GO:0006357	regulation of transcription by RNA polymerase II
FBgn0039223	GO:0006357	regulation of transcription by RNA polymerase II
FBgn0045980	GO:0006357	regulation of transcription by RNA polymerase II
FBgn0051357	GO:0006357	regulation of transcription by RNA polymerase II
FBgn0039305	GO:0001932	regulation of protein phosphorylation
FBgn0039306	GO:0001932	regulation of protein phosphorylation
FBgn0039309	GO:0031400	negative regulation of protein modification process
FBgn0039309	GO:0045892	negative regulation of transcription
FBgn0039309	GO:0045936	negative regulation of phosphate metabolic process
FBgn0039500	GO:0006357	regulation of transcription by RNA polymerase II
FBgn0039501	GO:0006357	regulation of transcription by RNA polymerase II
FBgn0010441	GO:0006357	regulation of transcription by RNA polymerase II
FBgn0039505	GO:0006357	regulation of transcription by RNA polymerase II
FBgn0051055	GO:0043410	positive regulation of MAPK cascade
FBgn0083969	GO:0070838	divalent metal ion transport
FBgn0053483	GO:0006357	regulation of transcription by RNA polymerase II
FBgn0039811	GO:0006357	regulation of transcription by RNA polymerase II
FBgn0039861	GO:0006357	regulation of transcription by RNA polymerase II
FBgn0039862	GO:0006357	regulation of transcription by RNA polymerase II
FBgn0003065	GO:0006511	ubiquitin-dependent protein catabolic process
FBgn0039875	GO:0006511	ubiquitin-dependent protein catabolic process
FBgn0019985	GO:0006357	regulation of transcription by RNA polymerase II
FBgn0025639	GO:0006511	ubiquitin-dependent protein catabolic process
FBgn0025639	GO:0045862	positive regulation of proteolysis
FBgn0029531	GO:0045664	regulation of neuron differentiation
FBgn0014411	GO:0006357	regulation of transcription by RNA polymerase II
FBgn0025632	GO:0045892	negative regulation of transcription
FBgn0025624	GO:0006357	regulation of transcription by RNA polymerase II
FBgn0023541	GO:0006357	regulation of transcription by RNA polymerase II
FBgn0023541	GO:0046578	regulation of Ras protein signal transduction
FBgn0029649	GO:0045664	regulation of neuron differentiation
FBgn0029709	GO:0006357	regulation of transcription by RNA polymerase II
FBgn0029895	GO:1903506	regulation of nucleic acid-templated transcription
FBgn0029930	GO:1903506	regulation of nucleic acid-templated transcription
FBgn0030005	GO:0006357	regulation of transcription by RNA polymerase II
FBgn0264975	GO:0034470	ncRNA processing
FBgn0052703	GO:0045893	positive regulation of transcription
FBgn0002948	GO:0006357	regulation of transcription by RNA polymerase II
FBgn0030317	GO:0006357	regulation of transcription by RNA polymerase II
FBgn0250862	GO:0055065	metal ion homeostasis
FBgn0052638	GO:0055065	metal ion homeostasis
FBgn0030456	GO:0006357	regulation of transcription by RNA polymerase II
FBgn0010198	GO:0006357	regulation of transcription by RNA polymerase II
FBgn0030474	GO:0006357	regulation of transcription by RNA polymerase II
FBgn0004367	GO:0006357	regulation of transcription by RNA polymerase II
FBgn0030749	GO:0006357	regulation of transcription by RNA polymerase II
FBgn0030764	GO:0001932	regulation of protein phosphorylation
FBgn0031032	GO:0001932	regulation of protein phosphorylation
FBgn0031033	GO:0001932	regulation of protein phosphorylation
FBgn0031258	GO:0048749	compound eye development
FBgn0015905	GO:0032006	regulation of TOR signaling
FBgn0031304	GO:0006366	transcription by RNA polymerase II
FBgn0031312	GO:0006396	RNA processing
FBgn0031313	GO:0006396	RNA processing
FBgn0261509	GO:0007608	sensory perception of smell
FBgn0031351	GO:0007608	sensory perception of smell
FBgn0000579	GO:0016071	mRNA metabolic process
FBgn0045500	GO:0050909	sensory perception of taste
FBgn0051933	GO:0050909	sensory perception of taste
FBgn0040717	GO:0043161	proteasome-mediated ubiquitin-dependent protein catabolic process
FBgn0031437	GO:0040029	regulation of gene expression
FBgn0025109	GO:0010608	posttranscriptional regulation of gene expression
FBgn0053281	GO:0042981	regulation of apoptotic process
FBgn0053282	GO:0042981	regulation of apoptotic process
FBgn0085369	GO:0010629	negative regulation of gene expression
FBgn0085369	GO:0031327	negative regulation of cellular biosynthetic process
FBgn0085369	GO:0045934	negative regulation of nucleobase-containing compound metabolic process
FBgn0031715	GO:0043484	regulation of RNA splicing
FBgn0031717	GO:0051168	nuclear export
FBgn0031792	GO:0006468	protein phosphorylation
FBgn0028703	GO:0030162	regulation of proteolysis
FBgn0031851	GO:0018193	peptidyl-amino acid modification
FBgn0031857	GO:0015672	monovalent inorganic cation transport
FBgn0031857	GO:0030001	metal ion transport
FBgn0042189	GO:0007088	regulation of mitotic nuclear division
FBgn0042189	GO:0010639	negative regulation of organelle organization
FBgn0042189	GO:0010948	negative regulation of cell cycle process
FBgn0004838	GO:0006396	RNA processing
FBgn0264343	GO:0055080	cation homeostasis
FBgn0264343	GO:0098771	inorganic ion homeostasis
FBgn0267689	GO:0015672	monovalent inorganic cation transport
FBgn0083968	GO:2000112	regulation of cellular macromolecule biosynthetic process
FBgn0054010	GO:0030162	regulation of proteolysis
FBgn0031975	GO:0030162	regulation of proteolysis
FBgn0261020	GO:0018193	peptidyl-amino acid modification
FBgn0001084	GO:0051168	nuclear export
FBgn0051897	GO:0033044	regulation of chromosome organization
FBgn0051897	GO:0051493	regulation of cytoskeleton organization
FBgn0051897	GO:0051783	regulation of nuclear division
FBgn0032088	GO:0010629	negative regulation of gene expression
FBgn0032088	GO:0034249	negative regulation of cellular amide metabolic process
FBgn0032197	GO:0010506	regulation of autophagy
FBgn0051717	GO:0010506	regulation of autophagy
FBgn0051717	GO:0032006	regulation of TOR signaling
FBgn0051717	GO:1902532	negative regulation of intracellular signal transduction
FBgn0010407	GO:0010506	regulation of autophagy
FBgn0010407	GO:0032006	regulation of TOR signaling
FBgn0010407	GO:1902532	negative regulation of intracellular signal transduction
FBgn0032200	GO:0010506	regulation of autophagy
FBgn0032200	GO:0032006	regulation of TOR signaling
FBgn0032200	GO:1902532	negative regulation of intracellular signal transduction
FBgn0032204	GO:0043484	regulation of RNA splicing
FBgn0051870	GO:2000112	regulation of cellular macromolecule biosynthetic process
FBgn0026148	GO:0010608	posttranscriptional regulation of gene expression
FBgn0026148	GO:0031331	positive regulation of cellular catabolic process
FBgn0026148	GO:0040029	regulation of gene expression
FBgn0026148	GO:0051254	positive regulation of RNA metabolic process
FBgn0026148	GO:1903311	regulation of mRNA metabolic process
FBgn0015756	GO:0006355	regulation of transcription
FBgn0015756	GO:0010608	posttranscriptional regulation of gene expression
FBgn0015756	GO:0040029	regulation of gene expression
FBgn0261983	GO:0050909	sensory perception of taste
FBgn0032358	GO:0007605	sensory perception of sound
FBgn0051704	GO:0030162	regulation of proteolysis
FBgn0051704	GO:0032269	negative regulation of cellular protein metabolic process
FBgn0032381	GO:0007608	sensory perception of smell
FBgn0032448	GO:0120035	regulation of plasma membrane bounded cell projection organization
FBgn0032448	GO:1904396	regulation of neuromuscular junction development
FBgn0028410	GO:0040029	regulation of gene expression
FBgn0032494	GO:0042981	regulation of apoptotic process
FBgn0028850	GO:0010558	negative regulation of macromolecule biosynthetic process
FBgn0028850	GO:0010629	negative regulation of gene expression
FBgn0266163	GO:0010629	negative regulation of gene expression
FBgn0045486	GO:0050909	sensory perception of taste
FBgn0086707	GO:0010608	posttranscriptional regulation of gene expression
FBgn0263078	GO:0040029	regulation of gene expression
FBgn0053120	GO:0010608	posttranscriptional regulation of gene expression
FBgn0053120	GO:2000112	regulation of cellular macromolecule biosynthetic process
FBgn0032724	GO:2000112	regulation of cellular macromolecule biosynthetic process
FBgn0032727	GO:0006355	regulation of transcription
FBgn0002031	GO:0016071	mRNA metabolic process
FBgn0032790	GO:0010557	positive regulation of macromolecule biosynthetic process
FBgn0032790	GO:0010628	positive regulation of gene expression
FBgn0042175	GO:0010638	positive regulation of organelle organization
FBgn0042175	GO:1901990	regulation of mitotic cell cycle phase transition
FBgn0032881	GO:0010628	positive regulation of gene expression
FBgn0032881	GO:2000112	regulation of cellular macromolecule biosynthetic process
FBgn0053511	GO:0015672	monovalent inorganic cation transport
FBgn0053511	GO:0030001	metal ion transport
FBgn0284223	GO:0015672	monovalent inorganic cation transport
FBgn0284223	GO:0030001	metal ion transport
FBgn0284223	GO:0045746	negative regulation of Notch signaling pathway
FBgn0284223	GO:0050769	positive regulation of neurogenesis
FBgn0051693	GO:0048749	compound eye development
FBgn0058006	GO:0051493	regulation of cytoskeleton organization
FBgn0033021	GO:1902533	positive regulation of intracellular signal transduction
FBgn0033041	GO:0007608	sensory perception of smell
FBgn0265631	GO:0007608	sensory perception of smell
FBgn0263855	GO:0010608	posttranscriptional regulation of gene expression
FBgn0263855	GO:0040029	regulation of gene expression
FBgn0263855	GO:0050684	regulation of mRNA processing
FBgn0033076	GO:0010558	negative regulation of macromolecule biosynthetic process
FBgn0033076	GO:0010629	negative regulation of gene expression
FBgn0033088	GO:0006396	RNA processing
FBgn0033093	GO:1904396	regulation of neuromuscular junction development
FBgn0028988	GO:0032269	negative regulation of cellular protein metabolic process
FBgn0028988	GO:0052548	regulation of endopeptidase activity
FBgn0033115	GO:0032269	negative regulation of cellular protein metabolic process
FBgn0033115	GO:0052548	regulation of endopeptidase activity
FBgn0050158	GO:0032269	negative regulation of cellular protein metabolic process
FBgn0050158	GO:0052548	regulation of endopeptidase activity
FBgn0053140	GO:0032269	negative regulation of cellular protein metabolic process
FBgn0053140	GO:0052548	regulation of endopeptidase activity
FBgn0260991	GO:0031399	regulation of protein modification process
FBgn0283450	GO:2000112	regulation of cellular macromolecule biosynthetic process
FBgn0033164	GO:0010628	positive regulation of gene expression
FBgn0033164	GO:0051254	positive regulation of RNA metabolic process
FBgn0259678	GO:0015672	monovalent inorganic cation transport
FBgn0259678	GO:0030001	metal ion transport
FBgn0033443	GO:0015672	monovalent inorganic cation transport
FBgn0033443	GO:0030001	metal ion transport
FBgn0028426	GO:0007605	sensory perception of sound
FBgn0028426	GO:0015672	monovalent inorganic cation transport
FBgn0028426	GO:0030001	metal ion transport
FBgn0033508	GO:0015672	monovalent inorganic cation transport
FBgn0033508	GO:0030001	metal ion transport
FBgn0026403	GO:0015672	monovalent inorganic cation transport
FBgn0026403	GO:0030001	metal ion transport
FBgn0250822	GO:0007605	sensory perception of sound
FBgn0250822	GO:0015672	monovalent inorganic cation transport
FBgn0250822	GO:0030001	metal ion transport
FBgn0262836	GO:0015672	monovalent inorganic cation transport
FBgn0262836	GO:0030001	metal ion transport
FBgn0262791	GO:0015672	monovalent inorganic cation transport
FBgn0262791	GO:0030001	metal ion transport
FBgn0033512	GO:0050909	sensory perception of taste
FBgn0001122	GO:0018193	peptidyl-amino acid modification
FBgn0033526	GO:0018193	peptidyl-amino acid modification
FBgn0033544	GO:0031399	regulation of protein modification process
FBgn0033554	GO:0006396	RNA processing
FBgn0033685	GO:0010629	negative regulation of gene expression
FBgn0033712	GO:1905039	carboxylic acid transmembrane transport
FBgn0050042	GO:0007608	sensory perception of smell
FBgn0033726	GO:0007608	sensory perception of smell
FBgn0033904	GO:0006355	regulation of transcription
FBgn0024698	GO:0010629	negative regulation of gene expression
FBgn0022160	GO:2000112	regulation of cellular macromolecule biosynthetic process
FBgn0053463	GO:2000112	regulation of cellular macromolecule biosynthetic process
FBgn0034070	GO:0030162	regulation of proteolysis
FBgn0026533	GO:0006396	RNA processing
FBgn0034345	GO:0010608	posttranscriptional regulation of gene expression
FBgn0034345	GO:0010628	positive regulation of gene expression
FBgn0034345	GO:0031328	positive regulation of cellular biosynthetic process
FBgn0034345	GO:0032270	positive regulation of cellular protein metabolic process
FBgn0034345	GO:0034250	positive regulation of cellular amide metabolic process
FBgn0004003	GO:0040029	regulation of gene expression
FBgn0261439	GO:0010629	negative regulation of gene expression
FBgn0034477	GO:0007608	sensory perception of smell
FBgn0042198	GO:0007608	sensory perception of smell
FBgn0034507	GO:0007608	sensory perception of smell
FBgn0034510	GO:0007608	sensory perception of smell
FBgn0034598	GO:0016071	mRNA metabolic process
FBgn0034626	GO:2000112	regulation of cellular macromolecule biosynthetic process
FBgn0034703	GO:0043161	proteasome-mediated ubiquitin-dependent protein catabolic process
FBgn0034774	GO:0015672	monovalent inorganic cation transport
FBgn0061435	GO:0015672	monovalent inorganic cation transport
FBgn0034822	GO:0050909	sensory perception of taste
FBgn0050185	GO:0016071	mRNA metabolic process
FBgn0034897	GO:0010608	posttranscriptional regulation of gene expression
FBgn0083941	GO:0051223	regulation of protein transport
FBgn0050177	GO:0031399	regulation of protein modification process
FBgn0021895	GO:0010608	posttranscriptional regulation of gene expression
FBgn0021895	GO:0010629	negative regulation of gene expression
FBgn0034915	GO:0010608	posttranscriptional regulation of gene expression
FBgn0034915	GO:0010629	negative regulation of gene expression
FBgn0024234	GO:0010608	posttranscriptional regulation of gene expression
FBgn0024234	GO:0010629	negative regulation of gene expression
FBgn0034919	GO:0010629	negative regulation of gene expression
FBgn0011236	GO:0010629	negative regulation of gene expression
FBgn0011236	GO:0016071	mRNA metabolic process
FBgn0034924	GO:0010557	positive regulation of macromolecule biosynthetic process
FBgn0034924	GO:0010608	posttranscriptional regulation of gene expression
FBgn0034924	GO:0016071	mRNA metabolic process
FBgn0034924	GO:0031328	positive regulation of cellular biosynthetic process
FBgn0034924	GO:0040029	regulation of gene expression
FBgn0034924	GO:2000112	regulation of cellular macromolecule biosynthetic process
FBgn0035000	GO:0045935	positive regulation of nucleobase-containing compound metabolic process
FBgn0266439	GO:0006497	protein lipidation
FBgn0259707	GO:0006355	regulation of transcription
FBgn0035046	GO:0010628	positive regulation of gene expression
FBgn0035168	GO:0050909	sensory perception of taste
FBgn0004636	GO:0010608	posttranscriptional regulation of gene expression
FBgn0004636	GO:0040029	regulation of gene expression
FBgn0263246	GO:0006470	protein dephosphorylation
FBgn0052283	GO:0006497	protein lipidation
FBgn0052283	GO:0046488	phosphatidylinositol metabolic process
FBgn0026259	GO:0010608	posttranscriptional regulation of gene expression
FBgn0026259	GO:0040029	regulation of gene expression
FBgn0035512	GO:0051493	regulation of cytoskeleton organization
FBgn0035539	GO:0010506	regulation of autophagy
FBgn0085295	GO:0046942	carboxylic acid transport
FBgn0035574	GO:0046942	carboxylic acid transport
FBgn0035642	GO:2000112	regulation of cellular macromolecule biosynthetic process
FBgn0052409	GO:0006355	regulation of transcription
FBgn0052412	GO:0006355	regulation of transcription
FBgn0052413	GO:0006355	regulation of transcription
FBgn0035833	GO:0048749	compound eye development
FBgn0035844	GO:0010608	posttranscriptional regulation of gene expression
FBgn0035844	GO:2000112	regulation of cellular macromolecule biosynthetic process
FBgn0035852	GO:2000112	regulation of cellular macromolecule biosynthetic process
FBgn0035854	GO:0010608	posttranscriptional regulation of gene expression
FBgn0035854	GO:2000112	regulation of cellular macromolecule biosynthetic process
FBgn0035857	GO:0006417	regulation of translation
FBgn0035998	GO:0043161	proteasome-mediated ubiquitin-dependent protein catabolic process
FBgn0035998	GO:0070647	protein modification by small protein conjugation or removal
FBgn0266101	GO:0043161	proteasome-mediated ubiquitin-dependent protein catabolic process
FBgn0266101	GO:0070647	protein modification by small protein conjugation or removal
FBgn0261553	GO:0018193	peptidyl-amino acid modification
FBgn0036235	GO:0010608	posttranscriptional regulation of gene expression
FBgn0036235	GO:0030162	regulation of proteolysis
FBgn0036240	GO:0010608	posttranscriptional regulation of gene expression
FBgn0041096	GO:0010608	posttranscriptional regulation of gene expression
FBgn0036403	GO:0031399	regulation of protein modification process
FBgn0036403	GO:0051783	regulation of nuclear division
FBgn0036427	GO:2000112	regulation of cellular macromolecule biosynthetic process
FBgn0036487	GO:2000112	regulation of cellular macromolecule biosynthetic process
FBgn0087035	GO:0006468	protein phosphorylation
FBgn0036538	GO:1904396	regulation of neuromuscular junction development
FBgn0010223	GO:0006468	protein phosphorylation
FBgn0010223	GO:1904396	regulation of neuromuscular junction development
FBgn0040512	GO:0010720	positive regulation of cell development
FBgn0036652	GO:0010720	positive regulation of cell development
FBgn0036796	GO:0018193	peptidyl-amino acid modification
FBgn0036893	GO:0043484	regulation of RNA splicing
FBgn0036895	GO:0043484	regulation of RNA splicing
FBgn0036895	GO:1903311	regulation of mRNA metabolic process
FBgn0003124	GO:0032269	negative regulation of cellular protein metabolic process
FBgn0003124	GO:0052548	regulation of endopeptidase activity
FBgn0036974	GO:0032269	negative regulation of cellular protein metabolic process
FBgn0036974	GO:0052548	regulation of endopeptidase activity
FBgn0036975	GO:0032269	negative regulation of cellular protein metabolic process
FBgn0036975	GO:0052548	regulation of endopeptidase activity
FBgn0037011	GO:0007088	regulation of mitotic nuclear division
FBgn0037012	GO:0007088	regulation of mitotic nuclear division
FBgn0264561	GO:0001745	compound eye morphogenesis
FBgn0037100	GO:0010628	positive regulation of gene expression
FBgn0037100	GO:0051254	positive regulation of RNA metabolic process
FBgn0000560	GO:0031399	regulation of protein modification process
FBgn0000560	GO:2000112	regulation of cellular macromolecule biosynthetic process
FBgn0020280	GO:0010557	positive regulation of macromolecule biosynthetic process
FBgn0020280	GO:0010628	positive regulation of gene expression
FBgn0250839	GO:0040029	regulation of gene expression
FBgn0037341	GO:0010608	posttranscriptional regulation of gene expression
FBgn0037365	GO:0006355	regulation of transcription
FBgn0024289	GO:0010629	negative regulation of gene expression
FBgn0037549	GO:1901990	regulation of mitotic cell cycle phase transition
FBgn0037561	GO:0007605	sensory perception of sound
FBgn0259992	GO:0040029	regulation of gene expression
FBgn0037664	GO:0006355	regulation of transcription
FBgn0037672	GO:0006355	regulation of transcription
FBgn0014022	GO:0010506	regulation of autophagy
FBgn0014022	GO:1903311	regulation of mRNA metabolic process
FBgn0037709	GO:0045934	negative regulation of nucleobase-containing compound metabolic process
FBgn0037788	GO:0006355	regulation of transcription
FBgn0037788	GO:0010557	positive regulation of macromolecule biosynthetic process
FBgn0037788	GO:0010628	positive regulation of gene expression
FBgn0037788	GO:0010769	regulation of cell morphogenesis involved in differentiation
FBgn0037788	GO:0031328	positive regulation of cellular biosynthetic process
FBgn0037788	GO:0034250	positive regulation of cellular amide metabolic process
FBgn0037788	GO:0050768	negative regulation of neurogenesis
FBgn0037788	GO:0060828	regulation of canonical Wnt signaling pathway
FBgn0037788	GO:0120035	regulation of plasma membrane bounded cell projection organization
FBgn0037788	GO:1904396	regulation of neuromuscular junction development
FBgn0051477	GO:0007088	regulation of mitotic nuclear division
FBgn0051477	GO:0033044	regulation of chromosome organization
FBgn0051477	GO:0050767	regulation of neurogenesis
FBgn0051477	GO:1901990	regulation of mitotic cell cycle phase transition
FBgn0001321	GO:0007088	regulation of mitotic nuclear division
FBgn0001321	GO:0033044	regulation of chromosome organization
FBgn0001321	GO:0050767	regulation of neurogenesis
FBgn0001321	GO:1901990	regulation of mitotic cell cycle phase transition
FBgn0040238	GO:0006355	regulation of transcription
FBgn0037838	GO:0008213	protein alkylation
FBgn0265271	GO:0010558	negative regulation of macromolecule biosynthetic process
FBgn0265271	GO:0010629	negative regulation of gene expression
FBgn0262364	GO:0018193	peptidyl-amino acid modification
FBgn0016672	GO:0006355	regulation of transcription
FBgn0038196	GO:0010628	positive regulation of gene expression
FBgn0038198	GO:0010628	positive regulation of gene expression
FBgn0038198	GO:0051223	regulation of protein transport
FBgn0038201	GO:0010628	positive regulation of gene expression
FBgn0038201	GO:0110053	regulation of actin filament organization
FBgn0038202	GO:0010628	positive regulation of gene expression
FBgn0038202	GO:0051493	regulation of cytoskeleton organization
FBgn0038202	GO:0120035	regulation of plasma membrane bounded cell projection organization
FBgn0003862	GO:0006366	transcription by RNA polymerase II
FBgn0262127	GO:1901990	regulation of mitotic cell cycle phase transition
FBgn0038294	GO:0030162	regulation of proteolysis
FBgn0260659	GO:0030162	regulation of proteolysis
FBgn0038300	GO:0010608	posttranscriptional regulation of gene expression
FBgn0038300	GO:0030162	regulation of proteolysis
FBgn0038300	GO:0032269	negative regulation of cellular protein metabolic process
FBgn0038301	GO:0010608	posttranscriptional regulation of gene expression
FBgn0038301	GO:0030162	regulation of proteolysis
FBgn0038301	GO:0032269	negative regulation of cellular protein metabolic process
FBgn0038302	GO:0010608	posttranscriptional regulation of gene expression
FBgn0038302	GO:0010629	negative regulation of gene expression
FBgn0038302	GO:0030162	regulation of proteolysis
FBgn0038302	GO:2000112	regulation of cellular macromolecule biosynthetic process
FBgn0266599	GO:0018193	peptidyl-amino acid modification
FBgn0038341	GO:2000112	regulation of cellular macromolecule biosynthetic process
FBgn0263023	GO:0006355	regulation of transcription
FBgn0263023	GO:0010608	posttranscriptional regulation of gene expression
FBgn0263023	GO:0040029	regulation of gene expression
FBgn0263023	GO:0051254	positive regulation of RNA metabolic process
FBgn0263023	GO:0051493	regulation of cytoskeleton organization
FBgn0017567	GO:0006355	regulation of transcription
FBgn0017567	GO:0010608	posttranscriptional regulation of gene expression
FBgn0017567	GO:0040029	regulation of gene expression
FBgn0017567	GO:0051493	regulation of cytoskeleton organization
FBgn0017567	GO:1903311	regulation of mRNA metabolic process
FBgn0038371	GO:0010608	posttranscriptional regulation of gene expression
FBgn0026059	GO:2000112	regulation of cellular macromolecule biosynthetic process
FBgn0038405	GO:0006355	regulation of transcription
FBgn0086370	GO:0006355	regulation of transcription
FBgn0086370	GO:0040029	regulation of gene expression
FBgn0262562	GO:0006355	regulation of transcription
FBgn0038545	GO:0006355	regulation of transcription
FBgn0038590	GO:0016071	mRNA metabolic process
FBgn0038589	GO:0016071	mRNA metabolic process
FBgn0038589	GO:0051783	regulation of nuclear division
FBgn0261019	GO:0010608	posttranscriptional regulation of gene expression
FBgn0261019	GO:0016071	mRNA metabolic process
FBgn0038609	GO:0055080	cation homeostasis
FBgn0038609	GO:0098771	inorganic ion homeostasis
FBgn0028670	GO:0055080	cation homeostasis
FBgn0028670	GO:0098771	inorganic ion homeostasis
FBgn0259704	GO:0042981	regulation of apoptotic process
FBgn0259704	GO:1904396	regulation of neuromuscular junction development
FBgn0010768	GO:0042981	regulation of apoptotic process
FBgn0010768	GO:1904396	regulation of neuromuscular junction development
FBgn0038685	GO:0042981	regulation of apoptotic process
FBgn0038685	GO:1904396	regulation of neuromuscular junction development
FBgn0038750	GO:0051223	regulation of protein transport
FBgn0038750	GO:0051493	regulation of cytoskeleton organization
FBgn0038750	GO:1904396	regulation of neuromuscular junction development
FBgn0038771	GO:0046942	carboxylic acid transport
FBgn0038845	GO:0007605	sensory perception of sound
FBgn0038847	GO:0007605	sensory perception of sound
FBgn0051189	GO:0007605	sensory perception of sound
FBgn0041229	GO:0050909	sensory perception of taste
FBgn0038976	GO:1904396	regulation of neuromuscular junction development
FBgn0038977	GO:1904396	regulation of neuromuscular junction development
FBgn0003676	GO:1904396	regulation of neuromuscular junction development
FBgn0039049	GO:1905039	carboxylic acid transmembrane transport
FBgn0039059	GO:0050767	regulation of neurogenesis
FBgn0039113	GO:0043484	regulation of RNA splicing
FBgn0039115	GO:0043484	regulation of RNA splicing
FBgn0039118	GO:0043484	regulation of RNA splicing
FBgn0039118	GO:1903311	regulation of mRNA metabolic process
FBgn0039124	GO:0010628	positive regulation of gene expression
FBgn0039124	GO:0051254	positive regulation of RNA metabolic process
FBgn0039125	GO:0010628	positive regulation of gene expression
FBgn0039125	GO:0051254	positive regulation of RNA metabolic process
FBgn0263398	GO:0010506	regulation of autophagy
FBgn0263398	GO:0010608	posttranscriptional regulation of gene expression
FBgn0263398	GO:0010629	negative regulation of gene expression
FBgn0011785	GO:0010608	posttranscriptional regulation of gene expression
FBgn0039182	GO:0010608	posttranscriptional regulation of gene expression
FBgn0000036	GO:0007268	chemical synaptic transmission
FBgn0000036	GO:0098655	cation transmembrane transport
FBgn0039280	GO:0006355	regulation of transcription
FBgn0259152	GO:0006355	regulation of transcription
FBgn0039298	GO:0010608	posttranscriptional regulation of gene expression
FBgn0039305	GO:2000112	regulation of cellular macromolecule biosynthetic process
FBgn0039306	GO:2000112	regulation of cellular macromolecule biosynthetic process
FBgn0039309	GO:0043408	regulation of MAPK cascade
FBgn0039309	GO:1902532	negative regulation of intracellular signal transduction
FBgn0066101	GO:0006497	protein lipidation
FBgn0066101	GO:0018193	peptidyl-amino acid modification
FBgn0066101	GO:0043543	protein acylation
FBgn0039366	GO:0006497	protein lipidation
FBgn0039366	GO:0018193	peptidyl-amino acid modification
FBgn0039366	GO:0043543	protein acylation
FBgn0262576	GO:0010558	negative regulation of macromolecule biosynthetic process
FBgn0262576	GO:0010629	negative regulation of gene expression
FBgn0262576	GO:0048749	compound eye development
FBgn0002592	GO:0010558	negative regulation of macromolecule biosynthetic process
FBgn0002592	GO:0010629	negative regulation of gene expression
FBgn0002592	GO:0048749	compound eye development
FBgn0002592	GO:0050767	regulation of neurogenesis
FBgn0002629	GO:0048749	compound eye development
FBgn0002629	GO:0050767	regulation of neurogenesis
FBgn0002632	GO:0010558	negative regulation of macromolecule biosynthetic process
FBgn0002632	GO:0010629	negative regulation of gene expression
FBgn0002632	GO:0048749	compound eye development
FBgn0002632	GO:0050767	regulation of neurogenesis
FBgn0051055	GO:0055080	cation homeostasis
FBgn0039599	GO:0043484	regulation of RNA splicing
FBgn0039599	GO:1903311	regulation of mRNA metabolic process
FBgn0015622	GO:0006470	protein dephosphorylation
FBgn0039774	GO:0018193	peptidyl-amino acid modification
FBgn0039778	GO:0018193	peptidyl-amino acid modification
FBgn0039780	GO:0018193	peptidyl-amino acid modification
FBgn0039787	GO:0018193	peptidyl-amino acid modification
FBgn0039788	GO:0018193	peptidyl-amino acid modification
FBgn0004606	GO:0001745	compound eye morphogenesis
FBgn0004606	GO:0048749	compound eye development
FBgn0024288	GO:0018193	peptidyl-amino acid modification
FBgn0085376	GO:0098656	anion transmembrane transport
FBgn0085376	GO:0098660	inorganic ion transmembrane transport
FBgn0003065	GO:0018193	peptidyl-amino acid modification
FBgn0017545	GO:0032006	regulation of TOR signaling
FBgn0017545	GO:1902533	positive regulation of intracellular signal transduction
FBgn0011822	GO:0050767	regulation of neurogenesis
FBgn0025639	GO:0031331	positive regulation of cellular catabolic process
FBgn0025639	GO:0045732	positive regulation of protein catabolic process
FBgn0029531	GO:0050768	negative regulation of neurogenesis
FBgn0014411	GO:0010638	positive regulation of organelle organization
FBgn0023541	GO:0010557	positive regulation of macromolecule biosynthetic process
FBgn0023541	GO:0031328	positive regulation of cellular biosynthetic process
FBgn0023541	GO:0045935	positive regulation of nucleobase-containing compound metabolic process
FBgn0029649	GO:0001745	compound eye morphogenesis
FBgn0029649	GO:0007268	chemical synaptic transmission
FBgn0029649	GO:0042981	regulation of apoptotic process
FBgn0029649	GO:0048749	compound eye development
FBgn0029649	GO:0050768	negative regulation of neurogenesis
FBgn0029649	GO:0120035	regulation of plasma membrane bounded cell projection organization
FBgn0029649	GO:1901990	regulation of mitotic cell cycle phase transition
FBgn0029649	GO:1902532	negative regulation of intracellular signal transduction
FBgn0029718	GO:0051783	regulation of nuclear division
FBgn0025615	GO:0051783	regulation of nuclear division
FBgn0029754	GO:0006396	RNA processing
FBgn0029754	GO:0016071	mRNA metabolic process
FBgn0029895	GO:0018193	peptidyl-amino acid modification
FBgn0029895	GO:2000112	regulation of cellular macromolecule biosynthetic process
FBgn0029897	GO:0010608	posttranscriptional regulation of gene expression
FBgn0029930	GO:0010608	posttranscriptional regulation of gene expression
FBgn0029930	GO:0040029	regulation of gene expression
FBgn0029930	GO:2000112	regulation of cellular macromolecule biosynthetic process
FBgn0000233	GO:0008213	protein alkylation
FBgn0000233	GO:0018193	peptidyl-amino acid modification
FBgn0030186	GO:0010638	positive regulation of organelle organization
FBgn0030186	GO:0051493	regulation of cytoskeleton organization
FBgn0011770	GO:0015672	monovalent inorganic cation transport
FBgn0011770	GO:0030001	metal ion transport
FBgn0011770	GO:0051493	regulation of cytoskeleton organization
FBgn0052683	GO:0051493	regulation of cytoskeleton organization
FBgn0027359	GO:0001745	compound eye morphogenesis
FBgn0027359	GO:0048749	compound eye development
FBgn0030395	GO:0120035	regulation of plasma membrane bounded cell projection organization
FBgn0030396	GO:0120035	regulation of plasma membrane bounded cell projection organization
FBgn0030400	GO:0120035	regulation of plasma membrane bounded cell projection organization
FBgn0011837	GO:0060828	regulation of canonical Wnt signaling pathway
FBgn0030418	GO:0045746	negative regulation of Notch signaling pathway
FBgn0029133	GO:0007608	sensory perception of smell
FBgn0053239	GO:0019220	regulation of phosphate metabolic process
FBgn0053239	GO:0031399	regulation of protein modification process
FBgn0040871	GO:0019220	regulation of phosphate metabolic process
FBgn0040871	GO:0031399	regulation of protein modification process
FBgn0052591	GO:1904396	regulation of neuromuscular junction development
FBgn0030614	GO:0032787	monocarboxylic acid metabolic process
FBgn0030735	GO:1904396	regulation of neuromuscular junction development
FBgn0011826	GO:0006470	protein dephosphorylation
FBgn0284222	GO:0010629	negative regulation of gene expression
FBgn0024941	GO:2000112	regulation of cellular macromolecule biosynthetic process
FBgn0030803	GO:0010608	posttranscriptional regulation of gene expression
FBgn0030803	GO:2000112	regulation of cellular macromolecule biosynthetic process
FBgn0031003	GO:0046942	carboxylic acid transport
FBgn0031041	GO:0042981	regulation of apoptotic process
FBgn0087008	GO:0010608	posttranscriptional regulation of gene expression
FBgn0087008	GO:0032269	negative regulation of cellular protein metabolic process
FBgn0087008	GO:0034249	negative regulation of cellular amide metabolic process
FBgn0031062	GO:0001745	compound eye morphogenesis
FBgn0027334	GO:0007608	sensory perception of smell
FBgn0031106	GO:0007608	sensory perception of smell
FBgn0031107	GO:0007608	sensory perception of smell
FBgn0031157	GO:0007605	sensory perception of sound
FBgn0031213	GO:0008593	regulation of Notch signaling pathway
FBgn0031245	GO:0007169	transmembrane receptor protein tyrosine kinase signaling pathway
FBgn0031245	GO:0007188	adenylate cyclase-modulating G protein-coupled receptor signaling pathway
FBgn0031245	GO:0010468	regulation of gene expression
FBgn0031258	GO:0022416	chaeta development
FBgn0031258	GO:0051960	regulation of nervous system development
FBgn0031265	GO:0010468	regulation of gene expression
FBgn0031265	GO:0010556	regulation of macromolecule biosynthetic process
FBgn0031265	GO:0051252	regulation of RNA metabolic process
FBgn0021874	GO:0010468	regulation of gene expression
FBgn0021874	GO:0010556	regulation of macromolecule biosynthetic process
FBgn0021874	GO:0051252	regulation of RNA metabolic process
FBgn0031281	GO:0006464	cellular protein modification process
FBgn0031283	GO:0006464	cellular protein modification process
FBgn0016926	GO:0006464	cellular protein modification process
FBgn0031304	GO:0016310	phosphorylation
FBgn0051935	GO:0006869	lipid transport
FBgn0086758	GO:0010631	epithelial cell migration
FBgn0086758	GO:0035220	wing disc development
FBgn0000579	GO:0090305	nucleic acid phosphodiester bond hydrolysis
FBgn0045500	GO:0008049	male courtship behavior
FBgn0051933	GO:0008049	male courtship behavior
FBgn0040718	GO:0010498	proteasomal protein catabolic process
FBgn0031413	GO:0008285	negative regulation of cell proliferation
FBgn0031418	GO:0010468	regulation of gene expression
FBgn0031418	GO:0010604	positive regulation of macromolecule metabolic process
FBgn0031418	GO:0031325	positive regulation of cellular metabolic process
FBgn0031418	GO:0051173	positive regulation of nitrogen compound metabolic process
FBgn0031419	GO:0010604	positive regulation of macromolecule metabolic process
FBgn0031419	GO:0031325	positive regulation of cellular metabolic process
FBgn0031419	GO:0051173	positive regulation of nitrogen compound metabolic process
FBgn0031437	GO:0010556	regulation of macromolecule biosynthetic process
FBgn0031437	GO:0031329	regulation of cellular catabolic process
FBgn0025109	GO:0010556	regulation of macromolecule biosynthetic process
FBgn0025109	GO:0051246	regulation of protein metabolic process
FBgn0031533	GO:0048193	Golgi vesicle transport
FBgn0031654	GO:0051603	proteolysis involved in cellular protein catabolic process
FBgn0031655	GO:0051603	proteolysis involved in cellular protein catabolic process
FBgn0031715	GO:0071103	DNA conformation change
FBgn0031736	GO:0006464	cellular protein modification process
FBgn0031765	GO:0006464	cellular protein modification process
FBgn0028703	GO:0032268	regulation of cellular protein metabolic process
FBgn0051632	GO:0010468	regulation of gene expression
FBgn0051632	GO:0010556	regulation of macromolecule biosynthetic process
FBgn0264343	GO:2000027	regulation of animal organ morphogenesis
FBgn0031950	GO:0006464	cellular protein modification process
FBgn0031951	GO:0006464	cellular protein modification process
FBgn0031951	GO:0033043	regulation of organelle organization
FBgn0083968	GO:0010468	regulation of gene expression
FBgn0054010	GO:0032268	regulation of cellular protein metabolic process
FBgn0031975	GO:0032268	regulation of cellular protein metabolic process
FBgn0032029	GO:0006464	cellular protein modification process
FBgn0001084	GO:0015833	peptide transport
FBgn0032050	GO:0051603	proteolysis involved in cellular protein catabolic process
FBgn0032053	GO:0006464	cellular protein modification process
FBgn0032065	GO:0006464	cellular protein modification process
FBgn0261627	GO:0006464	cellular protein modification process
FBgn0085211	GO:0015833	peptide transport
FBgn0051874	GO:0015833	peptide transport
FBgn0032197	GO:0010468	regulation of gene expression
FBgn0051717	GO:0010468	regulation of gene expression
FBgn0051717	GO:0010556	regulation of macromolecule biosynthetic process
FBgn0051717	GO:0031324	negative regulation of cellular metabolic process
FBgn0010407	GO:0008285	negative regulation of cell proliferation
FBgn0010407	GO:0010468	regulation of gene expression
FBgn0010407	GO:0010556	regulation of macromolecule biosynthetic process
FBgn0010407	GO:0016311	dephosphorylation
FBgn0010407	GO:0045596	negative regulation of cell differentiation
FBgn0032200	GO:0008285	negative regulation of cell proliferation
FBgn0032200	GO:0010468	regulation of gene expression
FBgn0032200	GO:0010556	regulation of macromolecule biosynthetic process
FBgn0032200	GO:0016311	dephosphorylation
FBgn0032200	GO:0045596	negative regulation of cell differentiation
FBgn0032210	GO:0051603	proteolysis involved in cellular protein catabolic process
FBgn0032210	GO:0070646	protein modification by small protein removal
FBgn0005322	GO:0051603	proteolysis involved in cellular protein catabolic process
FBgn0005322	GO:0070646	protein modification by small protein removal
FBgn0032213	GO:0051603	proteolysis involved in cellular protein catabolic process
FBgn0032213	GO:0070646	protein modification by small protein removal
FBgn0032258	GO:0009451	RNA modification
FBgn0051870	GO:0051052	regulation of DNA metabolic process
FBgn0026148	GO:0033043	regulation of organelle organization
FBgn0026148	GO:0051052	regulation of DNA metabolic process
FBgn0015756	GO:0031329	regulation of cellular catabolic process
FBgn0264442	GO:0007346	regulation of mitotic cell cycle
FBgn0264442	GO:0010564	regulation of cell cycle process
FBgn0032390	GO:0016070	RNA metabolic process
FBgn0042126	GO:0015849	organic acid transport
FBgn0042126	GO:0042886	amide transport
FBgn0032397	GO:0015849	organic acid transport
FBgn0032397	GO:0042886	amide transport
FBgn0259176	GO:0015711	organic anion transport
FBgn0032448	GO:0048639	positive regulation of developmental growth
FBgn0032448	GO:0051130	positive regulation of cellular component organization
FBgn0032448	GO:0060284	regulation of cell development
FBgn0015399	GO:0007188	adenylate cyclase-modulating G protein-coupled receptor signaling pathway
FBgn0015399	GO:0019935	cyclic-nucleotide-mediated signaling
FBgn0032490	GO:0050829	defense response to Gram-negative bacterium
FBgn0015271	GO:0016070	RNA metabolic process
FBgn0028940	GO:0006897	endocytosis
FBgn0003255	GO:0006897	endocytosis
FBgn0027348	GO:0006897	endocytosis
FBgn0028850	GO:0031324	negative regulation of cellular metabolic process
FBgn0028850	GO:0051172	negative regulation of nitrogen compound metabolic process
FBgn0028863	GO:0019233	sensory perception of pain
FBgn0051735	GO:0008045	motor neuron axon guidance
FBgn0266459	GO:0008045	motor neuron axon guidance
FBgn0028520	GO:0008045	motor neuron axon guidance
FBgn0028897	GO:0006464	cellular protein modification process
FBgn0001994	GO:0006464	cellular protein modification process
FBgn0045486	GO:0008049	male courtship behavior
FBgn0032637	GO:0051603	proteolysis involved in cellular protein catabolic process
FBgn0086707	GO:0032268	regulation of cellular protein metabolic process
FBgn0086707	GO:0034248	regulation of cellular amide metabolic process
FBgn0086707	GO:0051173	positive regulation of nitrogen compound metabolic process
FBgn0263079	GO:0007283	spermatogenesis
FBgn0263078	GO:0007283	spermatogenesis
FBgn0263078	GO:0010604	positive regulation of macromolecule metabolic process
FBgn0263078	GO:0031325	positive regulation of cellular metabolic process
FBgn0263078	GO:0051173	positive regulation of nitrogen compound metabolic process
FBgn0032724	GO:0006464	cellular protein modification process
FBgn0032724	GO:0010468	regulation of gene expression
FBgn0002021	GO:0051246	regulation of protein metabolic process
FBgn0086443	GO:0016070	RNA metabolic process
FBgn0032780	GO:0007265	Ras protein signal transduction
FBgn0032781	GO:0007265	Ras protein signal transduction
FBgn0042175	GO:0045787	positive regulation of cell cycle
FBgn0032881	GO:0031325	positive regulation of cellular metabolic process
FBgn0032881	GO:0051173	positive regulation of nitrogen compound metabolic process
FBgn0067311	GO:0010604	positive regulation of macromolecule metabolic process
FBgn0067311	GO:0031325	positive regulation of cellular metabolic process
FBgn0067311	GO:0051173	positive regulation of nitrogen compound metabolic process
FBgn0284223	GO:0008284	positive regulation of cell proliferation
FBgn0041245	GO:0010647	positive regulation of cell communication
FBgn0053865	GO:0006334	nucleosome assembly
FBgn0032986	GO:0043604	amide biosynthetic process
FBgn0262117	GO:0006464	cellular protein modification process
FBgn0033015	GO:0006464	cellular protein modification process
FBgn0033015	GO:0009967	positive regulation of signal transduction
FBgn0033015	GO:0010468	regulation of gene expression
FBgn0022288	GO:0007476	imaginal disc-derived wing morphogenesis
FBgn0033047	GO:0071103	DNA conformation change
FBgn0263855	GO:0007391	dorsal closure
FBgn0263855	GO:0007435	salivary gland morphogenesis
FBgn0263855	GO:0007476	imaginal disc-derived wing morphogenesis
FBgn0263855	GO:0010604	positive regulation of macromolecule metabolic process
FBgn0263855	GO:0031325	positive regulation of cellular metabolic process
FBgn0263855	GO:0051173	positive regulation of nitrogen compound metabolic process
FBgn0263855	GO:0051246	regulation of protein metabolic process
FBgn0263855	GO:0071103	DNA conformation change
FBgn0033076	GO:0031324	negative regulation of cellular metabolic process
FBgn0033076	GO:0051172	negative regulation of nitrogen compound metabolic process
FBgn0260991	GO:0010468	regulation of gene expression
FBgn0283450	GO:0010468	regulation of gene expression
FBgn0050499	GO:0006605	protein targeting
FBgn0050499	GO:0033365	protein localization to organelle
FBgn0004133	GO:0006605	protein targeting
FBgn0004133	GO:0033365	protein localization to organelle
FBgn0263077	GO:0015833	peptide transport
FBgn0263077	GO:0033365	protein localization to organelle
FBgn0013307	GO:0008593	regulation of Notch signaling pathway
FBgn0025360	GO:0010648	negative regulation of cell communication
FBgn0033324	GO:0050830	defense response to Gram-positive bacterium
FBgn0053199	GO:0007346	regulation of mitotic cell cycle
FBgn0053199	GO:0031324	negative regulation of cellular metabolic process
FBgn0033373	GO:0010468	regulation of gene expression
FBgn0033375	GO:0010468	regulation of gene expression
FBgn0033378	GO:1902531	regulation of intracellular signal transduction
FBgn0033382	GO:1902531	regulation of intracellular signal transduction
FBgn0041087	GO:0007424	open tracheal system development
FBgn0017558	GO:0007424	open tracheal system development
FBgn0033421	GO:0050804	modulation of chemical synaptic transmission
FBgn0033539	GO:0007476	imaginal disc-derived wing morphogenesis
FBgn0033544	GO:0010468	regulation of gene expression
FBgn0033544	GO:0010556	regulation of macromolecule biosynthetic process
FBgn0033544	GO:0051252	regulation of RNA metabolic process
FBgn0033549	GO:0051603	proteolysis involved in cellular protein catabolic process
FBgn0033588	GO:0008582	regulation of synaptic growth at neuromuscular junction
FBgn0054054	GO:0055088	lipid homeostasis
FBgn0010621	GO:0022618	ribonucleoprotein complex assembly
FBgn0033712	GO:0042886	amide transport
FBgn0033810	GO:0008284	positive regulation of cell proliferation
FBgn0033815	GO:0060284	regulation of cell development
FBgn0261041	GO:0051603	proteolysis involved in cellular protein catabolic process
FBgn0000662	GO:0051603	proteolysis involved in cellular protein catabolic process
FBgn0002643	GO:0010468	regulation of gene expression
FBgn0002643	GO:0010556	regulation of macromolecule biosynthetic process
FBgn0085471	GO:0007606	sensory perception of chemical stimulus
FBgn0085473	GO:0007606	sensory perception of chemical stimulus
FBgn0085214	GO:0007606	sensory perception of chemical stimulus
FBgn0024698	GO:0031324	negative regulation of cellular metabolic process
FBgn0024698	GO:0051172	negative regulation of nitrogen compound metabolic process
FBgn0027596	GO:0072657	protein localization to membrane
FBgn0033983	GO:0072657	protein localization to membrane
FBgn0034012	GO:0034622	cellular protein-containing complex assembly
FBgn0034013	GO:0034622	cellular protein-containing complex assembly
FBgn0011660	GO:0034622	cellular protein-containing complex assembly
FBgn0034030	GO:0099003	vesicle-mediated transport in synapse
FBgn0034032	GO:0099003	vesicle-mediated transport in synapse
FBgn0050466	GO:0099003	vesicle-mediated transport in synapse
FBgn0022160	GO:0022416	chaeta development
FBgn0022160	GO:0051052	regulation of DNA metabolic process
FBgn0053463	GO:0010468	regulation of gene expression
FBgn0053463	GO:0019219	regulation of nucleobase-containing compound metabolic process
FBgn0053463	GO:0022416	chaeta development
FBgn0053463	GO:0032103	positive regulation of response to external stimulus
FBgn0034050	GO:0022416	chaeta development
FBgn0034050	GO:0051603	proteolysis involved in cellular protein catabolic process
FBgn0034057	GO:0016310	phosphorylation
FBgn0034070	GO:0032268	regulation of cellular protein metabolic process
FBgn0034082	GO:0008045	motor neuron axon guidance
FBgn0053459	GO:0007606	sensory perception of chemical stimulus
FBgn0024315	GO:0016310	phosphorylation
FBgn0085486	GO:0006464	cellular protein modification process
FBgn0262513	GO:0006464	cellular protein modification process
FBgn0262513	GO:0016310	phosphorylation
FBgn0050461	GO:0016485	protein processing
FBgn0265538	GO:0006913	nucleocytoplasmic transport
FBgn0265538	GO:0017038	protein import
FBgn0263076	GO:0007391	dorsal closure
FBgn0001222	GO:0051246	regulation of protein metabolic process
FBgn0053198	GO:0009967	positive regulation of signal transduction
FBgn0285917	GO:0009967	positive regulation of signal transduction
FBgn0034321	GO:0009967	positive regulation of signal transduction
FBgn0034329	GO:0050830	defense response to Gram-positive bacterium
FBgn0050120	GO:0010468	regulation of gene expression
FBgn0050120	GO:0032268	regulation of cellular protein metabolic process
FBgn0261439	GO:0031324	negative regulation of cellular metabolic process
FBgn0034592	GO:0016070	RNA metabolic process
FBgn0050389	GO:0010468	regulation of gene expression
FBgn0050389	GO:0016070	RNA metabolic process
FBgn0050389	GO:0051246	regulation of protein metabolic process
FBgn0034598	GO:0010468	regulation of gene expression
FBgn0034598	GO:0051246	regulation of protein metabolic process
FBgn0003891	GO:0030334	regulation of cell migration
FBgn0034626	GO:0010468	regulation of gene expression
FBgn0053225	GO:0008049	male courtship behavior
FBgn0034703	GO:0010468	regulation of gene expression
FBgn0034709	GO:0010468	regulation of gene expression
FBgn0034709	GO:0010498	proteasomal protein catabolic process
FBgn0034709	GO:0010604	positive regulation of macromolecule metabolic process
FBgn0034709	GO:0031325	positive regulation of cellular metabolic process
FBgn0034709	GO:0051173	positive regulation of nitrogen compound metabolic process
FBgn0034709	GO:0051252	regulation of RNA metabolic process
FBgn0034710	GO:0010468	regulation of gene expression
FBgn0034710	GO:0010604	positive regulation of macromolecule metabolic process
FBgn0034710	GO:0031325	positive regulation of cellular metabolic process
FBgn0034710	GO:0051173	positive regulation of nitrogen compound metabolic process
FBgn0034710	GO:0051252	regulation of RNA metabolic process
FBgn0034710	GO:0051603	proteolysis involved in cellular protein catabolic process
FBgn0259179	GO:0030334	regulation of cell migration
FBgn0034821	GO:0008049	male courtship behavior
FBgn0034822	GO:0008049	male courtship behavior
FBgn0034850	GO:0048193	Golgi vesicle transport
FBgn0034870	GO:0015833	peptide transport
FBgn0034871	GO:0007606	sensory perception of chemical stimulus
FBgn0034871	GO:0015833	peptide transport
FBgn0261786	GO:0015833	peptide transport
FBgn0034877	GO:0051252	regulation of RNA metabolic process
FBgn0034897	GO:0007435	salivary gland morphogenesis
FBgn0050177	GO:1902903	regulation of supramolecular fiber organization
FBgn0021895	GO:0031324	negative regulation of cellular metabolic process
FBgn0021895	GO:0034248	regulation of cellular amide metabolic process
FBgn0021895	GO:0051172	negative regulation of nitrogen compound metabolic process
FBgn0034915	GO:0000280	nuclear division
FBgn0034915	GO:0031324	negative regulation of cellular metabolic process
FBgn0034915	GO:0034248	regulation of cellular amide metabolic process
FBgn0034915	GO:0051172	negative regulation of nitrogen compound metabolic process
FBgn0024234	GO:0000280	nuclear division
FBgn0024234	GO:0031324	negative regulation of cellular metabolic process
FBgn0024234	GO:0034248	regulation of cellular amide metabolic process
FBgn0024234	GO:0051172	negative regulation of nitrogen compound metabolic process
FBgn0034919	GO:0031324	negative regulation of cellular metabolic process
FBgn0034919	GO:0051172	negative regulation of nitrogen compound metabolic process
FBgn0034924	GO:0019219	regulation of nucleobase-containing compound metabolic process
FBgn0034924	GO:0051173	positive regulation of nitrogen compound metabolic process
FBgn0035000	GO:0010604	positive regulation of macromolecule metabolic process
FBgn0010414	GO:0016310	phosphorylation
FBgn0035046	GO:0007424	open tracheal system development
FBgn0035057	GO:0008593	regulation of Notch signaling pathway
FBgn0035140	GO:0006464	cellular protein modification process
FBgn0035145	GO:0006464	cellular protein modification process
FBgn0035186	GO:0060284	regulation of cell development
FBgn0035187	GO:0060284	regulation of cell development
FBgn0013753	GO:0007346	regulation of mitotic cell cycle
FBgn0054025	GO:0050804	modulation of chemical synaptic transmission
FBgn0052487	GO:0055088	lipid homeostasis
FBgn0035423	GO:0006464	cellular protein modification process
FBgn0026259	GO:0010605	negative regulation of macromolecule metabolic process
FBgn0026259	GO:0045787	positive regulation of cell cycle
FBgn0027552	GO:0010468	regulation of gene expression
FBgn0027552	GO:0010556	regulation of macromolecule biosynthetic process
FBgn0052259	GO:0006464	cellular protein modification process
FBgn0053514	GO:0010468	regulation of gene expression
FBgn0035539	GO:0010468	regulation of gene expression
FBgn0035539	GO:0010604	positive regulation of macromolecule metabolic process
FBgn0035539	GO:0051173	positive regulation of nitrogen compound metabolic process
FBgn0019662	GO:0006605	protein targeting
FBgn0035769	GO:0006605	protein targeting
FBgn0035770	GO:0006605	protein targeting
FBgn0052368	GO:0015833	peptide transport
FBgn0035833	GO:0007476	imaginal disc-derived wing morphogenesis
FBgn0035844	GO:0019219	regulation of nucleobase-containing compound metabolic process
FBgn0264478	GO:0071103	DNA conformation change
FBgn0020392	GO:0007283	spermatogenesis
FBgn0020392	GO:0010604	positive regulation of macromolecule metabolic process
FBgn0035847	GO:0007283	spermatogenesis
FBgn0035847	GO:0010604	positive regulation of macromolecule metabolic process
FBgn0035850	GO:0007283	spermatogenesis
FBgn0035852	GO:0010468	regulation of gene expression
FBgn0035903	GO:0010468	regulation of gene expression
FBgn0035903	GO:0010556	regulation of macromolecule biosynthetic process
FBgn0035934	GO:0007450	dorsal/ventral pattern formation
FBgn0035934	GO:0035222	wing disc pattern formation
FBgn0044328	GO:0007169	transmembrane receptor protein tyrosine kinase signaling pathway
FBgn0036044	GO:0007169	transmembrane receptor protein tyrosine kinase signaling pathway
FBgn0036057	GO:0010647	positive regulation of cell communication
FBgn0036126	GO:0019752	carboxylic acid metabolic process
FBgn0036235	GO:0032268	regulation of cellular protein metabolic process
FBgn0036240	GO:0010556	regulation of macromolecule biosynthetic process
FBgn0036240	GO:0051246	regulation of protein metabolic process
FBgn0041096	GO:0010556	regulation of macromolecule biosynthetic process
FBgn0041096	GO:0051246	regulation of protein metabolic process
FBgn0264848	GO:0006464	cellular protein modification process
FBgn0036294	GO:0006464	cellular protein modification process
FBgn0260945	GO:0010468	regulation of gene expression
FBgn0260945	GO:0010556	regulation of macromolecule biosynthetic process
FBgn0036346	GO:0008045	motor neuron axon guidance
FBgn0036350	GO:0010468	regulation of gene expression
FBgn0036350	GO:0010556	regulation of macromolecule biosynthetic process
FBgn0036351	GO:0009891	positive regulation of biosynthetic process
FBgn0036351	GO:0010604	positive regulation of macromolecule metabolic process
FBgn0036354	GO:0010604	positive regulation of macromolecule metabolic process
FBgn0036396	GO:0051246	regulation of protein metabolic process
FBgn0036427	GO:0010468	regulation of gene expression
FBgn0036433	GO:0051052	regulation of DNA metabolic process
FBgn0262893	GO:0010468	regulation of gene expression
FBgn0262893	GO:0010556	regulation of macromolecule biosynthetic process
FBgn0041160	GO:0006464	cellular protein modification process
FBgn0036538	GO:0006464	cellular protein modification process
FBgn0264908	GO:0006464	cellular protein modification process
FBgn0000489	GO:0006464	cellular protein modification process
FBgn0036552	GO:0016311	dephosphorylation
FBgn0263602	GO:0060284	regulation of cell development
FBgn0263602	GO:2000027	regulation of animal organ morphogenesis
FBgn0036587	GO:0019233	sensory perception of pain
FBgn0010223	GO:0007283	spermatogenesis
FBgn0010223	GO:0045995	regulation of embryonic development
FBgn0010223	GO:1902903	regulation of supramolecular fiber organization
FBgn0036814	GO:0055088	lipid homeostasis
FBgn0036815	GO:0055088	lipid homeostasis
FBgn0036832	GO:0090305	nucleic acid phosphodiester bond hydrolysis
FBgn0085285	GO:0010605	negative regulation of macromolecule metabolic process
FBgn0036848	GO:0010648	negative regulation of cell communication
FBgn0260857	GO:0007480	imaginal disc-derived leg morphogenesis
FBgn0036890	GO:0051603	proteolysis involved in cellular protein catabolic process
FBgn0036893	GO:0051603	proteolysis involved in cellular protein catabolic process
FBgn0261361	GO:0019935	cyclic-nucleotide-mediated signaling
FBgn0020887	GO:0010468	regulation of gene expression
FBgn0020887	GO:0010556	regulation of macromolecule biosynthetic process
FBgn0036980	GO:0031349	positive regulation of defense response
FBgn0036980	GO:0045088	regulation of innate immune response
FBgn0036980	GO:0050778	positive regulation of immune response
FBgn0036990	GO:0051603	proteolysis involved in cellular protein catabolic process
FBgn0036991	GO:0051603	proteolysis involved in cellular protein catabolic process
FBgn0037011	GO:0010631	epithelial cell migration
FBgn0037012	GO:0010631	epithelial cell migration
FBgn0037078	GO:0010468	regulation of gene expression
FBgn0037094	GO:0006464	cellular protein modification process
FBgn0000560	GO:0010468	regulation of gene expression
FBgn0004179	GO:0030865	cortical cytoskeleton organization
FBgn0020280	GO:0031325	positive regulation of cellular metabolic process
FBgn0020280	GO:0051173	positive regulation of nitrogen compound metabolic process
FBgn0020280	GO:0051252	regulation of RNA metabolic process
FBgn0004913	GO:0010468	regulation of gene expression
FBgn0004913	GO:0010604	positive regulation of macromolecule metabolic process
FBgn0004913	GO:0031325	positive regulation of cellular metabolic process
FBgn0004913	GO:0051173	positive regulation of nitrogen compound metabolic process
FBgn0004913	GO:0051252	regulation of RNA metabolic process
FBgn0250839	GO:0010556	regulation of macromolecule biosynthetic process
FBgn0250839	GO:0031329	regulation of cellular catabolic process
FBgn0250839	GO:0051252	regulation of RNA metabolic process
FBgn0051547	GO:0007169	transmembrane receptor protein tyrosine kinase signaling pathway
FBgn0037341	GO:0031326	regulation of cellular biosynthetic process
FBgn0037341	GO:0034248	regulation of cellular amide metabolic process
FBgn0037345	GO:0010468	regulation of gene expression
FBgn0037345	GO:0010556	regulation of macromolecule biosynthetic process
FBgn0024289	GO:0031324	negative regulation of cellular metabolic process
FBgn0024289	GO:0051172	negative regulation of nitrogen compound metabolic process
FBgn0262982	GO:0007283	spermatogenesis
FBgn0004174	GO:0007283	spermatogenesis
FBgn0037517	GO:0006897	endocytosis
FBgn0037518	GO:0006897	endocytosis
FBgn0042101	GO:0006897	endocytosis
FBgn0051473	GO:0016310	phosphorylation
FBgn0266410	GO:0007043	cell-cell junction assembly
FBgn0037683	GO:0006464	cellular protein modification process
FBgn0014022	GO:0006464	cellular protein modification process
FBgn0014022	GO:0010468	regulation of gene expression
FBgn0037702	GO:0006464	cellular protein modification process
FBgn0037702	GO:0010468	regulation of gene expression
FBgn0037702	GO:0051252	regulation of RNA metabolic process
FBgn0037709	GO:0010468	regulation of gene expression
FBgn0037709	GO:0010605	negative regulation of macromolecule metabolic process
FBgn0037709	GO:0051252	regulation of RNA metabolic process
FBgn0003886	GO:0051603	proteolysis involved in cellular protein catabolic process
FBgn0037764	GO:0006633	fatty acid biosynthetic process
FBgn0262104	GO:0006633	fatty acid biosynthetic process
FBgn0037788	GO:0007346	regulation of mitotic cell cycle
FBgn0037881	GO:0034248	regulation of cellular amide metabolic process
FBgn0265271	GO:0031324	negative regulation of cellular metabolic process
FBgn0265271	GO:0051172	negative regulation of nitrogen compound metabolic process
FBgn0265271	GO:0051252	regulation of RNA metabolic process
FBgn0262364	GO:0010604	positive regulation of macromolecule metabolic process
FBgn0262364	GO:0031325	positive regulation of cellular metabolic process
FBgn0262364	GO:0051173	positive regulation of nitrogen compound metabolic process
FBgn0051358	GO:0006464	cellular protein modification process
FBgn0038043	GO:0051603	proteolysis involved in cellular protein catabolic process
FBgn0086687	GO:0051603	proteolysis involved in cellular protein catabolic process
FBgn0087021	GO:0008045	motor neuron axon guidance
FBgn0085412	GO:0006464	cellular protein modification process
FBgn0267383	GO:0006464	cellular protein modification process
FBgn0038196	GO:0009967	positive regulation of signal transduction
FBgn0038196	GO:0031325	positive regulation of cellular metabolic process
FBgn0038196	GO:0051173	positive regulation of nitrogen compound metabolic process
FBgn0038196	GO:0051252	regulation of RNA metabolic process
FBgn0038198	GO:0009967	positive regulation of signal transduction
FBgn0038198	GO:0009968	negative regulation of signal transduction
FBgn0038198	GO:0031325	positive regulation of cellular metabolic process
FBgn0038198	GO:0032386	regulation of intracellular transport
FBgn0038198	GO:0051173	positive regulation of nitrogen compound metabolic process
FBgn0038201	GO:0031325	positive regulation of cellular metabolic process
FBgn0038201	GO:0031344	regulation of cell projection organization
FBgn0038201	GO:0051173	positive regulation of nitrogen compound metabolic process
FBgn0038202	GO:0031325	positive regulation of cellular metabolic process
FBgn0038202	GO:0051130	positive regulation of cellular component organization
FBgn0038202	GO:0051173	positive regulation of nitrogen compound metabolic process
FBgn0038202	GO:1902903	regulation of supramolecular fiber organization
FBgn0038294	GO:0032268	regulation of cellular protein metabolic process
FBgn0260659	GO:0032268	regulation of cellular protein metabolic process
FBgn0038301	GO:0019219	regulation of nucleobase-containing compound metabolic process
FBgn0038302	GO:0031324	negative regulation of cellular metabolic process
FBgn0038302	GO:0032268	regulation of cellular protein metabolic process
FBgn0038302	GO:0051172	negative regulation of nitrogen compound metabolic process
FBgn0038325	GO:0048193	Golgi vesicle transport
FBgn0038341	GO:0010468	regulation of gene expression
FBgn0038341	GO:0051252	regulation of RNA metabolic process
FBgn0263023	GO:0032271	regulation of protein polymerization
FBgn0263023	GO:0051052	regulation of DNA metabolic process
FBgn0263023	GO:1902903	regulation of supramolecular fiber organization
FBgn0017567	GO:0032271	regulation of protein polymerization
FBgn0017567	GO:0051052	regulation of DNA metabolic process
FBgn0017567	GO:1902903	regulation of supramolecular fiber organization
FBgn0038371	GO:0010556	regulation of macromolecule biosynthetic process
FBgn0038394	GO:0007391	dorsal closure
FBgn0038394	GO:0007435	salivary gland morphogenesis
FBgn0038394	GO:0034248	regulation of cellular amide metabolic process
FBgn0038395	GO:0034248	regulation of cellular amide metabolic process
FBgn0026059	GO:0051052	regulation of DNA metabolic process
FBgn0020493	GO:0022618	ribonucleoprotein complex assembly
FBgn0038473	GO:0022618	ribonucleoprotein complex assembly
FBgn0038478	GO:0006464	cellular protein modification process
FBgn0261019	GO:0010556	regulation of macromolecule biosynthetic process
FBgn0261019	GO:0033043	regulation of organelle organization
FBgn0038649	GO:0019935	cyclic-nucleotide-mediated signaling
FBgn0260399	GO:0019935	cyclic-nucleotide-mediated signaling
FBgn0038651	GO:0019935	cyclic-nucleotide-mediated signaling
FBgn0016120	GO:0043604	amide biosynthetic process
FBgn0025680	GO:0031349	positive regulation of defense response
FBgn0025680	GO:0045088	regulation of innate immune response
FBgn0025680	GO:0050778	positive regulation of immune response
FBgn0283536	GO:0006820	anion transport
FBgn0038733	GO:0006633	fatty acid biosynthetic process
FBgn0038749	GO:0016311	dephosphorylation
FBgn0038750	GO:0051046	regulation of secretion
FBgn0038750	GO:0051960	regulation of nervous system development
FBgn0038750	GO:1902903	regulation of supramolecular fiber organization
FBgn0038771	GO:0010604	positive regulation of macromolecule metabolic process
FBgn0262582	GO:0006869	lipid transport
FBgn0262582	GO:0015711	organic anion transport
FBgn0038783	GO:0006869	lipid transport
FBgn0038783	GO:0015711	organic anion transport
FBgn0259222	GO:0034248	regulation of cellular amide metabolic process
FBgn0259222	GO:1902531	regulation of intracellular signal transduction
FBgn0265606	GO:0050804	modulation of chemical synaptic transmission
FBgn0266674	GO:0099003	vesicle-mediated transport in synapse
FBgn0038866	GO:0055088	lipid homeostasis
FBgn0038874	GO:0051960	regulation of nervous system development
FBgn0038874	GO:0055088	lipid homeostasis
FBgn0041229	GO:0008049	male courtship behavior
FBgn0038956	GO:0016310	phosphorylation
FBgn0260942	GO:0055088	lipid homeostasis
FBgn0266409	GO:0006464	cellular protein modification process
FBgn0039016	GO:0006464	cellular protein modification process
FBgn0263143	GO:0006464	cellular protein modification process
FBgn0263143	GO:0008593	regulation of Notch signaling pathway
FBgn0086253	GO:0006464	cellular protein modification process
FBgn0086253	GO:0008593	regulation of Notch signaling pathway
FBgn0039026	GO:0006464	cellular protein modification process
FBgn0039026	GO:0008593	regulation of Notch signaling pathway
FBgn0039022	GO:0006464	cellular protein modification process
FBgn0039022	GO:0008593	regulation of Notch signaling pathway
FBgn0027526	GO:0008285	negative regulation of cell proliferation
FBgn0039055	GO:0051960	regulation of nervous system development
FBgn0039059	GO:0035222	wing disc pattern formation
FBgn0265042	GO:0035222	wing disc pattern formation
FBgn0264326	GO:0009968	negative regulation of signal transduction
FBgn0264326	GO:0051603	proteolysis involved in cellular protein catabolic process
FBgn0040227	GO:0031349	positive regulation of defense response
FBgn0040227	GO:0032103	positive regulation of response to external stimulus
FBgn0039101	GO:0031349	positive regulation of defense response
FBgn0039101	GO:0032103	positive regulation of response to external stimulus
FBgn0042106	GO:0031349	positive regulation of defense response
FBgn0042106	GO:0032103	positive regulation of response to external stimulus
FBgn0027512	GO:0010647	positive regulation of cell communication
FBgn0027512	GO:0031349	positive regulation of defense response
FBgn0027512	GO:0032103	positive regulation of response to external stimulus
FBgn0051148	GO:0034248	regulation of cellular amide metabolic process
FBgn0053111	GO:0010468	regulation of gene expression
FBgn0053111	GO:0010604	positive regulation of macromolecule metabolic process
FBgn0053111	GO:0031325	positive regulation of cellular metabolic process
FBgn0053111	GO:0051173	positive regulation of nitrogen compound metabolic process
FBgn0053111	GO:0051252	regulation of RNA metabolic process
FBgn0260634	GO:0010468	regulation of gene expression
FBgn0260634	GO:0010604	positive regulation of macromolecule metabolic process
FBgn0260634	GO:0031325	positive regulation of cellular metabolic process
FBgn0260634	GO:0051173	positive regulation of nitrogen compound metabolic process
FBgn0260634	GO:0051252	regulation of RNA metabolic process
FBgn0039145	GO:0010468	regulation of gene expression
FBgn0039145	GO:0034248	regulation of cellular amide metabolic process
FBgn0039152	GO:0048193	Golgi vesicle transport
FBgn0039153	GO:0048193	Golgi vesicle transport
FBgn0026317	GO:0048193	Golgi vesicle transport
FBgn0263398	GO:0031324	negative regulation of cellular metabolic process
FBgn0263398	GO:0051172	negative regulation of nitrogen compound metabolic process
FBgn0011785	GO:0010605	negative regulation of macromolecule metabolic process
FBgn0011785	GO:0031324	negative regulation of cellular metabolic process
FBgn0011785	GO:0031329	regulation of cellular catabolic process
FBgn0011785	GO:0051172	negative regulation of nitrogen compound metabolic process
FBgn0039182	GO:0010605	negative regulation of macromolecule metabolic process
FBgn0039182	GO:0031324	negative regulation of cellular metabolic process
FBgn0039182	GO:0051172	negative regulation of nitrogen compound metabolic process
FBgn0039223	GO:0007480	imaginal disc-derived leg morphogenesis
FBgn0039298	GO:0010556	regulation of macromolecule biosynthetic process
FBgn0039298	GO:0051246	regulation of protein metabolic process
FBgn0039305	GO:0010468	regulation of gene expression
FBgn0039305	GO:0019219	regulation of nucleobase-containing compound metabolic process
FBgn0039306	GO:0010468	regulation of gene expression
FBgn0039306	GO:0019219	regulation of nucleobase-containing compound metabolic process
FBgn0039331	GO:0072657	protein localization to membrane
FBgn0039354	GO:0010468	regulation of gene expression
FBgn0039354	GO:0019219	regulation of nucleobase-containing compound metabolic process
FBgn0039366	GO:0006605	protein targeting
FBgn0039369	GO:0006605	protein targeting
FBgn0039370	GO:0006605	protein targeting
FBgn0039371	GO:0006605	protein targeting
FBgn0000206	GO:0051960	regulation of nervous system development
FBgn0000206	GO:0060284	regulation of cell development
FBgn0262576	GO:0007450	dorsal/ventral pattern formation
FBgn0262576	GO:0035222	wing disc pattern formation
FBgn0262576	GO:0051172	negative regulation of nitrogen compound metabolic process
FBgn0262576	GO:0051960	regulation of nervous system development
FBgn0002592	GO:0007450	dorsal/ventral pattern formation
FBgn0002592	GO:0035222	wing disc pattern formation
FBgn0002592	GO:0051172	negative regulation of nitrogen compound metabolic process
FBgn0002629	GO:0007169	transmembrane receptor protein tyrosine kinase signaling pathway
FBgn0002629	GO:0010468	regulation of gene expression
FBgn0002629	GO:0010556	regulation of macromolecule biosynthetic process
FBgn0002632	GO:0007169	transmembrane receptor protein tyrosine kinase signaling pathway
FBgn0002632	GO:0051172	negative regulation of nitrogen compound metabolic process
FBgn0262473	GO:0033365	protein localization to organelle
FBgn0039463	GO:0046530	photoreceptor cell differentiation
FBgn0039481	GO:0051130	positive regulation of cellular component organization
FBgn0265274	GO:0010604	positive regulation of macromolecule metabolic process
FBgn0265274	GO:0051173	positive regulation of nitrogen compound metabolic process
FBgn0265274	GO:0051960	regulation of nervous system development
FBgn0265274	GO:0060284	regulation of cell development
FBgn0265274	GO:2000027	regulation of animal organ morphogenesis
FBgn0039630	GO:0051603	proteolysis involved in cellular protein catabolic process
FBgn0039632	GO:0051603	proteolysis involved in cellular protein catabolic process
FBgn0041588	GO:0015931	nucleobase-containing compound transport
FBgn0028692	GO:0015931	nucleobase-containing compound transport
FBgn0267104	GO:0006464	cellular protein modification process
FBgn0040623	GO:0006464	cellular protein modification process
FBgn0001281	GO:0006464	cellular protein modification process
FBgn0266411	GO:0019233	sensory perception of pain
FBgn0039749	GO:0007169	transmembrane receptor protein tyrosine kinase signaling pathway
FBgn0039749	GO:0019935	cyclic-nucleotide-mediated signaling
FBgn0039757	GO:0006633	fatty acid biosynthetic process
FBgn0039764	GO:0043604	amide biosynthetic process
FBgn0039778	GO:0019752	carboxylic acid metabolic process
FBgn0000557	GO:0009896	positive regulation of catabolic process
FBgn0017545	GO:0051960	regulation of nervous system development
FBgn0039915	GO:0006464	cellular protein modification process
FBgn0005558	GO:0010468	regulation of gene expression
FBgn0005558	GO:0010556	regulation of macromolecule biosynthetic process
FBgn0005558	GO:0051252	regulation of RNA metabolic process
FBgn0013749	GO:0050804	modulation of chemical synaptic transmission
FBgn0053653	GO:0030100	regulation of endocytosis
FBgn0053653	GO:0048639	positive regulation of developmental growth
FBgn0053653	GO:0051129	negative regulation of cellular component organization
FBgn0011822	GO:0022416	chaeta development
FBgn0025639	GO:0051961	negative regulation of nervous system development
FBgn0040337	GO:0034622	cellular protein-containing complex assembly
FBgn0025394	GO:0015833	peptide transport
FBgn0053513	GO:0015833	peptide transport
FBgn0014411	GO:0010604	positive regulation of macromolecule metabolic process
FBgn0014411	GO:0051173	positive regulation of nitrogen compound metabolic process
FBgn0023512	GO:0010468	regulation of gene expression
FBgn0023512	GO:0010556	regulation of macromolecule biosynthetic process
FBgn0023508	GO:0010468	regulation of gene expression
FBgn0023508	GO:0010556	regulation of macromolecule biosynthetic process
FBgn0029596	GO:0006464	cellular protein modification process
FBgn0029649	GO:0007391	dorsal closure
FBgn0029649	GO:0007450	dorsal/ventral pattern formation
FBgn0029649	GO:0007476	imaginal disc-derived wing morphogenesis
FBgn0029649	GO:0007560	imaginal disc morphogenesis
FBgn0029649	GO:0008045	motor neuron axon guidance
FBgn0029649	GO:0008593	regulation of Notch signaling pathway
FBgn0029649	GO:0022416	chaeta development
FBgn0029649	GO:0035222	wing disc pattern formation
FBgn0029649	GO:2000027	regulation of animal organ morphogenesis
FBgn0029718	GO:0010468	regulation of gene expression
FBgn0029718	GO:0010556	regulation of macromolecule biosynthetic process
FBgn0025615	GO:0010468	regulation of gene expression
FBgn0025615	GO:0010556	regulation of macromolecule biosynthetic process
FBgn0266000	GO:0051052	regulation of DNA metabolic process
FBgn0029810	GO:0051603	proteolysis involved in cellular protein catabolic process
FBgn0029895	GO:0010468	regulation of gene expression
FBgn0029897	GO:0010556	regulation of macromolecule biosynthetic process
FBgn0029914	GO:0006464	cellular protein modification process
FBgn0030000	GO:0000904	cell morphogenesis involved in differentiation
FBgn0265464	GO:0010468	regulation of gene expression
FBgn0265464	GO:0010556	regulation of macromolecule biosynthetic process
FBgn0052706	GO:0090305	nucleic acid phosphodiester bond hydrolysis
FBgn0052703	GO:0048592	eye morphogenesis
FBgn0030186	GO:0032271	regulation of protein polymerization
FBgn0030186	GO:1902903	regulation of supramolecular fiber organization
FBgn0027359	GO:0046530	photoreceptor cell differentiation
FBgn0262685	GO:0019233	sensory perception of pain
FBgn0266421	GO:0008045	motor neuron axon guidance
FBgn0266421	GO:0016310	phosphorylation
FBgn0266421	GO:0016311	dephosphorylation
FBgn0266421	GO:0051603	proteolysis involved in cellular protein catabolic process
FBgn0030395	GO:0051960	regulation of nervous system development
FBgn0030395	GO:2000027	regulation of animal organ morphogenesis
FBgn0030396	GO:0051960	regulation of nervous system development
FBgn0030396	GO:2000027	regulation of animal organ morphogenesis
FBgn0030400	GO:0051960	regulation of nervous system development
FBgn0030400	GO:2000027	regulation of animal organ morphogenesis
FBgn0030409	GO:0034622	cellular protein-containing complex assembly
FBgn0030418	GO:0010468	regulation of gene expression
FBgn0010303	GO:0010648	negative regulation of cell communication
FBgn0250862	GO:0010468	regulation of gene expression
FBgn0250862	GO:0010556	regulation of macromolecule biosynthetic process
FBgn0250862	GO:0051252	regulation of RNA metabolic process
FBgn0052638	GO:0010468	regulation of gene expression
FBgn0052638	GO:0010556	regulation of macromolecule biosynthetic process
FBgn0052638	GO:0051252	regulation of RNA metabolic process
FBgn0052591	GO:0051960	regulation of nervous system development
FBgn0030610	GO:0051246	regulation of protein metabolic process
FBgn0030743	GO:0010468	regulation of gene expression
FBgn0030743	GO:0010605	negative regulation of macromolecule metabolic process
FBgn0030743	GO:0031324	negative regulation of cellular metabolic process
FBgn0030743	GO:0051172	negative regulation of nitrogen compound metabolic process
FBgn0030743	GO:0051252	regulation of RNA metabolic process
FBgn0011742	GO:0006464	cellular protein modification process
FBgn0030764	GO:0030865	cortical cytoskeleton organization
FBgn0030791	GO:0010468	regulation of gene expression
FBgn0030791	GO:0010556	regulation of macromolecule biosynthetic process
FBgn0024941	GO:0010468	regulation of gene expression
FBgn0024941	GO:0010647	positive regulation of cell communication
FBgn0030803	GO:0009967	positive regulation of signal transduction
FBgn0030803	GO:0034248	regulation of cellular amide metabolic process
FBgn0053252	GO:0009967	positive regulation of signal transduction
FBgn0030836	GO:0046530	photoreceptor cell differentiation
FBgn0030894	GO:0016070	RNA metabolic process
FBgn0030894	GO:0060284	regulation of cell development
FBgn0008635	GO:0010468	regulation of gene expression
FBgn0008635	GO:0010556	regulation of macromolecule biosynthetic process
FBgn0022355	GO:0010468	regulation of gene expression
FBgn0022355	GO:0010556	regulation of macromolecule biosynthetic process
FBgn0052547	GO:0031326	regulation of cellular biosynthetic process
FBgn0052547	GO:0031347	regulation of defense response
FBgn0031037	GO:0006605	protein targeting
FBgn0031039	GO:0006605	protein targeting
FBgn0087008	GO:0006464	cellular protein modification process
FBgn0031049	GO:0016311	dephosphorylation
FBgn0031051	GO:0016311	dephosphorylation
FBgn0026175	GO:0060284	regulation of cell development
FBgn0031168	GO:0006869	lipid transport
FBgn0039944	GO:0016070	RNA metabolic process
FBgn0003559	GO:0016070	RNA metabolic process
FBgn0031208	GO:0007167	enzyme linked receptor protein signaling pathway
FBgn0031208	GO:0051726	regulation of cell cycle
FBgn0002931	GO:0010646	regulation of cell communication
FBgn0031220	GO:0055085	transmembrane transport
FBgn0051976	GO:0016192	vesicle-mediated transport
FBgn0031245	GO:0051171	regulation of nitrogen compound metabolic process
FBgn0031245	GO:0080090	regulation of primary metabolic process
FBgn0031258	GO:0007507	heart development
FBgn0031258	GO:0048523	negative regulation of cellular process
FBgn0031258	GO:0048569	post-embryonic animal organ development
FBgn0031258	GO:0048584	positive regulation of response to stimulus
FBgn0031258	GO:0051094	positive regulation of developmental process
FBgn0031258	GO:0051128	regulation of cellular component organization
FBgn0015905	GO:0044267	cellular protein metabolic process
FBgn0002543	GO:0006508	proteolysis
FBgn0002543	GO:0030163	protein catabolic process
FBgn0263320	GO:0006508	proteolysis
FBgn0263320	GO:0030163	protein catabolic process
FBgn0261509	GO:0050907	detection of chemical stimulus involved in sensory perception
FBgn0051935	GO:0050907	detection of chemical stimulus involved in sensory perception
FBgn0031351	GO:0050907	detection of chemical stimulus involved in sensory perception
FBgn0086758	GO:0071702	organic substance transport
FBgn0031357	GO:0055085	transmembrane transport
FBgn0031357	GO:0071702	organic substance transport
FBgn0000579	GO:0055085	transmembrane transport
FBgn0000579	GO:0071702	organic substance transport
FBgn0041249	GO:0007600	sensory perception
FBgn0045500	GO:0072347	response to anesthetic
FBgn0051933	GO:0072347	response to anesthetic
FBgn0051682	GO:0006508	proteolysis
FBgn0264979	GO:0006508	proteolysis
FBgn0042187	GO:0006508	proteolysis
FBgn0031418	GO:0042127	regulation of cell proliferation
FBgn0031418	GO:0080090	regulation of primary metabolic process
FBgn0031419	GO:0080090	regulation of primary metabolic process
FBgn0031437	GO:0048523	negative regulation of cellular process
FBgn0031437	GO:0051171	regulation of nitrogen compound metabolic process
FBgn0031437	GO:0080090	regulation of primary metabolic process
FBgn0031469	GO:0044267	cellular protein metabolic process
FBgn0031470	GO:0044267	cellular protein metabolic process
FBgn0031484	GO:0007292	female gamete generation
FBgn0025109	GO:0007292	female gamete generation
FBgn0053281	GO:0010646	regulation of cell communication
FBgn0053281	GO:0042127	regulation of cell proliferation
FBgn0053282	GO:0010646	regulation of cell communication
FBgn0053282	GO:0042127	regulation of cell proliferation
FBgn0031533	GO:0016197	endosomal transport
FBgn0266670	GO:0043412	macromolecule modification
FBgn0051954	GO:0090304	nucleic acid metabolic process
FBgn0031545	GO:0090304	nucleic acid metabolic process
FBgn0051774	GO:0008298	intracellular mRNA localization
FBgn0031596	GO:0007411	axon guidance
FBgn0031606	GO:0044267	cellular protein metabolic process
FBgn0031631	GO:0048584	positive regulation of response to stimulus
FBgn0262467	GO:0043603	cellular amide metabolic process
FBgn0262467	GO:0044271	cellular nitrogen compound biosynthetic process
FBgn0031664	GO:0018130	heterocycle biosynthetic process
FBgn0031664	GO:0019438	aromatic compound biosynthetic process
FBgn0031664	GO:0044271	cellular nitrogen compound biosynthetic process
FBgn0031664	GO:1901362	organic cyclic compound biosynthetic process
FBgn0083962	GO:0018130	heterocycle biosynthetic process
FBgn0083962	GO:0019438	aromatic compound biosynthetic process
FBgn0083962	GO:0044271	cellular nitrogen compound biosynthetic process
FBgn0083962	GO:1901362	organic cyclic compound biosynthetic process
FBgn0031670	GO:0007030	Golgi organization
FBgn0054011	GO:0036211	protein modification process
FBgn0001942	GO:0007010	cytoskeleton organization
FBgn0001942	GO:0051276	chromosome organization
FBgn0031762	GO:0007010	cytoskeleton organization
FBgn0031762	GO:0043412	macromolecule modification
FBgn0031765	GO:0006796	phosphate-containing compound metabolic process
FBgn0031774	GO:0031323	regulation of cellular metabolic process
FBgn0031774	GO:0051171	regulation of nitrogen compound metabolic process
FBgn0031774	GO:0060255	regulation of macromolecule metabolic process
FBgn0031774	GO:0080090	regulation of primary metabolic process
FBgn0266521	GO:0051128	regulation of cellular component organization
FBgn0031814	GO:0043412	macromolecule modification
FBgn0031822	GO:0043412	macromolecule modification
FBgn0031857	GO:0098657	import into cell
FBgn0042189	GO:0035150	regulation of tube size
FBgn0051632	GO:0031323	regulation of cellular metabolic process
FBgn0051632	GO:0048523	negative regulation of cellular process
FBgn0051632	GO:0051128	regulation of cellular component organization
FBgn0051632	GO:0051171	regulation of nitrogen compound metabolic process
FBgn0051632	GO:0080090	regulation of primary metabolic process
FBgn0031872	GO:0051276	chromosome organization
FBgn0031877	GO:0043412	macromolecule modification
FBgn0263026	GO:0010646	regulation of cell communication
FBgn0263026	GO:0048523	negative regulation of cellular process
FBgn0263027	GO:0040003	chitin-based cuticle development
FBgn0031896	GO:0048522	positive regulation of cellular process
FBgn0264343	GO:0042127	regulation of cell proliferation
FBgn0051909	GO:0030182	neuron differentiation
FBgn0051909	GO:0042127	regulation of cell proliferation
FBgn0051909	GO:0048534	hematopoietic or lymphoid organ development
FBgn0051909	GO:0048569	post-embryonic animal organ development
FBgn0031908	GO:0043412	macromolecule modification
FBgn0031936	GO:0006836	neurotransmitter transport
FBgn0267689	GO:0006836	neurotransmitter transport
FBgn0083968	GO:0048523	negative regulation of cellular process
FBgn0083968	GO:0051171	regulation of nitrogen compound metabolic process
FBgn0083968	GO:0080090	regulation of primary metabolic process
FBgn0051902	GO:0031323	regulation of cellular metabolic process
FBgn0051902	GO:0048523	negative regulation of cellular process
FBgn0051902	GO:0051171	regulation of nitrogen compound metabolic process
FBgn0051902	GO:0060255	regulation of macromolecule metabolic process
FBgn0051902	GO:0080090	regulation of primary metabolic process
FBgn0267488	GO:0044267	cellular protein metabolic process
FBgn0003607	GO:0019439	aromatic compound catabolic process
FBgn0003607	GO:0043412	macromolecule modification
FBgn0003607	GO:0044270	cellular nitrogen compound catabolic process
FBgn0003607	GO:0046700	heterocycle catabolic process
FBgn0003607	GO:1901361	organic cyclic compound catabolic process
FBgn0003607	GO:1901565	organonitrogen compound catabolic process
FBgn0001084	GO:0032880	regulation of protein localization
FBgn0001084	GO:0050658	RNA transport
FBgn0001084	GO:0060341	regulation of cellular localization
FBgn0051897	GO:0032886	regulation of microtubule-based process
FBgn0051897	GO:0048522	positive regulation of cellular process
FBgn0032050	GO:0006796	phosphate-containing compound metabolic process
FBgn0032050	GO:0043412	macromolecule modification
FBgn0032053	GO:0019693	ribose phosphate metabolic process
FBgn0032053	GO:0090407	organophosphate biosynthetic process
FBgn0016122	GO:0006732	coenzyme metabolic process
FBgn0016122	GO:0019693	ribose phosphate metabolic process
FBgn0032088	GO:0080090	regulation of primary metabolic process
FBgn0032161	GO:0030258	lipid modification
FBgn0032168	GO:0040003	chitin-based cuticle development
FBgn0011272	GO:0007498	mesoderm development
FBgn0024320	GO:1901565	organonitrogen compound catabolic process
FBgn0032197	GO:0048522	positive regulation of cellular process
FBgn0032197	GO:0051171	regulation of nitrogen compound metabolic process
FBgn0032197	GO:0080090	regulation of primary metabolic process
FBgn0051717	GO:0006796	phosphate-containing compound metabolic process
FBgn0051717	GO:0043412	macromolecule modification
FBgn0051717	GO:0048522	positive regulation of cellular process
FBgn0051717	GO:0050890	cognition
FBgn0051717	GO:0051171	regulation of nitrogen compound metabolic process
FBgn0051717	GO:0080090	regulation of primary metabolic process
FBgn0051717	GO:0080135	regulation of cellular response to stress
FBgn0010407	GO:0009892	negative regulation of metabolic process
FBgn0010407	GO:0043412	macromolecule modification
FBgn0010407	GO:0048522	positive regulation of cellular process
FBgn0010407	GO:0050890	cognition
FBgn0010407	GO:0051171	regulation of nitrogen compound metabolic process
FBgn0010407	GO:0051241	negative regulation of multicellular organismal process
FBgn0010407	GO:0080090	regulation of primary metabolic process
FBgn0010407	GO:0080135	regulation of cellular response to stress
FBgn0032200	GO:0009892	negative regulation of metabolic process
FBgn0032200	GO:0043412	macromolecule modification
FBgn0032200	GO:0048522	positive regulation of cellular process
FBgn0032200	GO:0050890	cognition
FBgn0032200	GO:0051171	regulation of nitrogen compound metabolic process
FBgn0032200	GO:0051241	negative regulation of multicellular organismal process
FBgn0032200	GO:0080090	regulation of primary metabolic process
FBgn0032200	GO:0080135	regulation of cellular response to stress
FBgn0032219	GO:0018130	heterocycle biosynthetic process
FBgn0032219	GO:0019438	aromatic compound biosynthetic process
FBgn0032219	GO:0044271	cellular nitrogen compound biosynthetic process
FBgn0032219	GO:1901362	organic cyclic compound biosynthetic process
FBgn0019932	GO:0018130	heterocycle biosynthetic process
FBgn0019932	GO:0019438	aromatic compound biosynthetic process
FBgn0019932	GO:0044271	cellular nitrogen compound biosynthetic process
FBgn0019932	GO:1901362	organic cyclic compound biosynthetic process
FBgn0019932	GO:1901566	organonitrogen compound biosynthetic process
FBgn0004106	GO:0036211	protein modification process
FBgn0004106	GO:0044267	cellular protein metabolic process
FBgn0065110	GO:0043412	macromolecule modification
FBgn0065110	GO:0048522	positive regulation of cellular process
FBgn0032253	GO:0043412	macromolecule modification
FBgn0032253	GO:0048522	positive regulation of cellular process
FBgn0032259	GO:0043412	macromolecule modification
FBgn0032296	GO:0044267	cellular protein metabolic process
FBgn0032298	GO:1901565	organonitrogen compound catabolic process
FBgn0051870	GO:1901565	organonitrogen compound catabolic process
FBgn0262599	GO:0006839	mitochondrial transport
FBgn0032322	GO:0007292	female gamete generation
FBgn0026148	GO:0051276	chromosome organization
FBgn0015756	GO:0007010	cytoskeleton organization
FBgn0015756	GO:0007292	female gamete generation
FBgn0015756	GO:0048285	organelle fission
FBgn0015756	GO:0048522	positive regulation of cellular process
FBgn0015756	GO:0051276	chromosome organization
FBgn0003313	GO:0007423	sensory organ development
FBgn0003313	GO:0048523	negative regulation of cellular process
FBgn0051704	GO:0043086	negative regulation of catalytic activity
FBgn0032390	GO:0016569	covalent chromatin modification
FBgn0042126	GO:0006836	neurotransmitter transport
FBgn0032397	GO:0006836	neurotransmitter transport
FBgn0032414	GO:0006508	proteolysis
FBgn0032439	GO:0042127	regulation of cell proliferation
FBgn0032448	GO:0001558	regulation of cell growth
FBgn0032448	GO:0002831	regulation of response to biotic stimulus
FBgn0032448	GO:0032101	regulation of response to external stimulus
FBgn0032448	GO:0080134	regulation of response to stress
FBgn0032454	GO:0032101	regulation of response to external stimulus
FBgn0032485	GO:0044265	cellular macromolecule catabolic process
FBgn0032485	GO:0044270	cellular nitrogen compound catabolic process
FBgn0015271	GO:0009059	macromolecule biosynthetic process
FBgn0054003	GO:0042742	defense response to bacterium
FBgn0266163	GO:0007417	central nervous system development
FBgn0266163	GO:0042127	regulation of cell proliferation
FBgn0266163	GO:0048523	negative regulation of cellular process
FBgn0266163	GO:0098722	asymmetric stem cell division
FBgn0028892	GO:0007417	central nervous system development
FBgn0028892	GO:0042127	regulation of cell proliferation
FBgn0028892	GO:0098722	asymmetric stem cell division
FBgn0020371	GO:0007417	central nervous system development
FBgn0020371	GO:0060429	epithelium development
FBgn0024734	GO:0048522	positive regulation of cellular process
FBgn0001994	GO:0010646	regulation of cell communication
FBgn0001994	GO:0048523	negative regulation of cellular process
FBgn0032582	GO:0048523	negative regulation of cellular process
FBgn0020415	GO:0007444	imaginal disc development
FBgn0020415	GO:0009057	macromolecule catabolic process
FBgn0020415	GO:0040003	chitin-based cuticle development
FBgn0020415	GO:0042737	drug catabolic process
FBgn0020415	GO:1901565	organonitrogen compound catabolic process
FBgn0005677	GO:0007444	imaginal disc development
FBgn0005677	GO:0009057	macromolecule catabolic process
FBgn0005677	GO:0040003	chitin-based cuticle development
FBgn0005677	GO:0042737	drug catabolic process
FBgn0005677	GO:1901565	organonitrogen compound catabolic process
FBgn0032586	GO:0007444	imaginal disc development
FBgn0032586	GO:0040003	chitin-based cuticle development
FBgn0053552	GO:0043412	macromolecule modification
FBgn0032601	GO:0007010	cytoskeleton organization
FBgn0032601	GO:0070925	organelle assembly
FBgn0045486	GO:0072347	response to anesthetic
FBgn0032637	GO:0002697	regulation of immune effector process
FBgn0032637	GO:0042127	regulation of cell proliferation
FBgn0032637	GO:0048522	positive regulation of cellular process
FBgn0032637	GO:0048523	negative regulation of cellular process
FBgn0032643	GO:0048522	positive regulation of cellular process
FBgn0041184	GO:0007010	cytoskeleton organization
FBgn0041184	GO:0051276	chromosome organization
FBgn0263079	GO:0032101	regulation of response to external stimulus
FBgn0263078	GO:0048523	negative regulation of cellular process
FBgn0263078	GO:0080090	regulation of primary metabolic process
FBgn0053120	GO:0051171	regulation of nitrogen compound metabolic process
FBgn0053120	GO:0080090	regulation of primary metabolic process
FBgn0002021	GO:0031323	regulation of cellular metabolic process
FBgn0002021	GO:0044267	cellular protein metabolic process
FBgn0002031	GO:0018130	heterocycle biosynthetic process
FBgn0002031	GO:0044271	cellular nitrogen compound biosynthetic process
FBgn0086443	GO:0018130	heterocycle biosynthetic process
FBgn0086443	GO:0044271	cellular nitrogen compound biosynthetic process
FBgn0032790	GO:0010646	regulation of cell communication
FBgn0032790	GO:0048522	positive regulation of cellular process
FBgn0005672	GO:1901362	organic cyclic compound biosynthetic process
FBgn0032851	GO:0009059	macromolecule biosynthetic process
FBgn0042175	GO:0022603	regulation of anatomical structure morphogenesis
FBgn0032881	GO:0080090	regulation of primary metabolic process
FBgn0067311	GO:0080090	regulation of primary metabolic process
FBgn0284223	GO:0098657	import into cell
FBgn0041245	GO:0023056	positive regulation of signaling
FBgn0051693	GO:0002009	morphogenesis of an epithelium
FBgn0032986	GO:0034645	cellular macromolecule biosynthetic process
FBgn0284080	GO:0007010	cytoskeleton organization
FBgn0284080	GO:0045216	cell-cell junction organization
FBgn0033015	GO:0051171	regulation of nitrogen compound metabolic process
FBgn0033015	GO:0080090	regulation of primary metabolic process
FBgn0033027	GO:0048522	positive regulation of cellular process
FBgn0022288	GO:0007399	nervous system development
FBgn0263855	GO:0044089	positive regulation of cellular component biogenesis
FBgn0028988	GO:0043086	negative regulation of catalytic activity
FBgn0033115	GO:0043086	negative regulation of catalytic activity
FBgn0050158	GO:0043086	negative regulation of catalytic activity
FBgn0053140	GO:0043086	negative regulation of catalytic activity
FBgn0260991	GO:0007411	axon guidance
FBgn0260991	GO:0048522	positive regulation of cellular process
FBgn0260991	GO:0051726	regulation of cell cycle
FBgn0283450	GO:0048522	positive regulation of cellular process
FBgn0283450	GO:0051171	regulation of nitrogen compound metabolic process
FBgn0283450	GO:0080090	regulation of primary metabolic process
FBgn0015929	GO:0048522	positive regulation of cellular process
FBgn0033188	GO:0048523	negative regulation of cellular process
FBgn0085460	GO:0000281	mitotic cytokinesis
FBgn0085460	GO:0019932	second-messenger-mediated signaling
FBgn0013307	GO:0023057	negative regulation of signaling
FBgn0013307	GO:0048523	negative regulation of cellular process
FBgn0025360	GO:0023057	negative regulation of signaling
FBgn0002531	GO:0040003	chitin-based cuticle development
FBgn0033316	GO:0009966	regulation of signal transduction
FBgn0033316	GO:0044267	cellular protein metabolic process
FBgn0033316	GO:0048523	negative regulation of cellular process
FBgn0033321	GO:0006508	proteolysis
FBgn0033322	GO:0006508	proteolysis
FBgn0033324	GO:0006508	proteolysis
FBgn0033324	GO:0009057	macromolecule catabolic process
FBgn0033324	GO:1901565	organonitrogen compound catabolic process
FBgn0050350	GO:0007010	cytoskeleton organization
FBgn0053199	GO:0010646	regulation of cell communication
FBgn0033369	GO:0055085	transmembrane transport
FBgn0033369	GO:0071702	organic substance transport
FBgn0033369	GO:0071705	nitrogen compound transport
FBgn0033372	GO:0055085	transmembrane transport
FBgn0033372	GO:0071702	organic substance transport
FBgn0033372	GO:0071705	nitrogen compound transport
FBgn0033373	GO:0051171	regulation of nitrogen compound metabolic process
FBgn0033373	GO:0080090	regulation of primary metabolic process
FBgn0033375	GO:0080090	regulation of primary metabolic process
FBgn0050339	GO:0009966	regulation of signal transduction
FBgn0050000	GO:0009966	regulation of signal transduction
FBgn0050005	GO:0009966	regulation of signal transduction
FBgn0033437	GO:0009966	regulation of signal transduction
FBgn0260474	GO:0009966	regulation of signal transduction
FBgn0260474	GO:0023057	negative regulation of signaling
FBgn0260474	GO:0048523	negative regulation of cellular process
FBgn0260474	GO:0048585	negative regulation of response to stimulus
FBgn0033439	GO:0009966	regulation of signal transduction
FBgn0033439	GO:0023057	negative regulation of signaling
FBgn0033439	GO:0048523	negative regulation of cellular process
FBgn0033439	GO:0048585	negative regulation of response to stimulus
FBgn0010316	GO:0009966	regulation of signal transduction
FBgn0010316	GO:0023057	negative regulation of signaling
FBgn0010316	GO:0048523	negative regulation of cellular process
FBgn0010316	GO:0048585	negative regulation of response to stimulus
FBgn0000448	GO:0032886	regulation of microtubule-based process
FBgn0033521	GO:0042737	drug catabolic process
FBgn0026386	GO:0040003	chitin-based cuticle development
FBgn0011556	GO:0006508	proteolysis
FBgn0054054	GO:0044057	regulation of system process
FBgn0033648	GO:0048569	post-embryonic animal organ development
FBgn0010621	GO:0048477	oogenesis
FBgn0010621	GO:0048534	hematopoietic or lymphoid organ development
FBgn0053964	GO:0007292	female gamete generation
FBgn0050042	GO:0040003	chitin-based cuticle development
FBgn0033726	GO:0040003	chitin-based cuticle development
FBgn0033729	GO:0040003	chitin-based cuticle development
FBgn0061360	GO:0009059	macromolecule biosynthetic process
FBgn0061360	GO:1901362	organic cyclic compound biosynthetic process
FBgn0033760	GO:0034654	nucleobase-containing compound biosynthetic process
FBgn0033761	GO:0034654	nucleobase-containing compound biosynthetic process
FBgn0033763	GO:1901362	organic cyclic compound biosynthetic process
FBgn0043010	GO:0006974	cellular response to DNA damage stimulus
FBgn0043010	GO:0043902	positive regulation of multi-organism process
FBgn0033812	GO:0043902	positive regulation of multi-organism process
FBgn0033812	GO:0044271	cellular nitrogen compound biosynthetic process
FBgn0033815	GO:0022603	regulation of anatomical structure morphogenesis
FBgn0033815	GO:0034645	cellular macromolecule biosynthetic process
FBgn0033815	GO:0044271	cellular nitrogen compound biosynthetic process
FBgn0033817	GO:0022603	regulation of anatomical structure morphogenesis
FBgn0033817	GO:0045595	regulation of cell differentiation
FBgn0033817	GO:0051128	regulation of cellular component organization
FBgn0033851	GO:0009059	macromolecule biosynthetic process
FBgn0033851	GO:0034654	nucleobase-containing compound biosynthetic process
FBgn0033865	GO:0040003	chitin-based cuticle development
FBgn0033868	GO:0040003	chitin-based cuticle development
FBgn0261041	GO:0040003	chitin-based cuticle development
FBgn0000662	GO:0040003	chitin-based cuticle development
FBgn0053155	GO:0044267	cellular protein metabolic process
FBgn0002643	GO:0048522	positive regulation of cellular process
FBgn0002643	GO:0051171	regulation of nitrogen compound metabolic process
FBgn0002643	GO:0080090	regulation of primary metabolic process
FBgn0259184	GO:0048522	positive regulation of cellular process
FBgn0040751	GO:0048522	positive regulation of cellular process
FBgn0033904	GO:0044267	cellular protein metabolic process
FBgn0033904	GO:0048522	positive regulation of cellular process
FBgn0261270	GO:0007005	mitochondrion organization
FBgn0261269	GO:0007005	mitochondrion organization
FBgn0033929	GO:0016192	vesicle-mediated transport
FBgn0033929	GO:0034613	cellular protein localization
FBgn0033929	GO:0050658	RNA transport
FBgn0024698	GO:0007423	sensory organ development
FBgn0024698	GO:0035114	imaginal disc-derived appendage morphogenesis
FBgn0024698	GO:0048522	positive regulation of cellular process
FBgn0024698	GO:0080090	regulation of primary metabolic process
FBgn0050197	GO:0048522	positive regulation of cellular process
FBgn0027596	GO:0015031	protein transport
FBgn0033983	GO:0015031	protein transport
FBgn0040747	GO:0015031	protein transport
FBgn0034012	GO:0007010	cytoskeleton organization
FBgn0034013	GO:0007010	cytoskeleton organization
FBgn0034013	GO:0036211	protein modification process
FBgn0034013	GO:0051726	regulation of cell cycle
FBgn0011660	GO:0007010	cytoskeleton organization
FBgn0011660	GO:0036211	protein modification process
FBgn0011660	GO:0051726	regulation of cell cycle
FBgn0011660	GO:0071824	protein-DNA complex subunit organization
FBgn0050466	GO:0051648	vesicle localization
FBgn0266708	GO:0006508	proteolysis
FBgn0050080	GO:0006508	proteolysis
FBgn0022160	GO:0036211	protein modification process
FBgn0022160	GO:0048522	positive regulation of cellular process
FBgn0053463	GO:0048522	positive regulation of cellular process
FBgn0025519	GO:0008298	intracellular mRNA localization
FBgn0001308	GO:0008298	intracellular mRNA localization
FBgn0003274	GO:0006796	phosphate-containing compound metabolic process
FBgn0003274	GO:0090407	organophosphate biosynthetic process
FBgn0024315	GO:0036211	protein modification process
FBgn0004784	GO:0036211	protein modification process
FBgn0050461	GO:0006796	phosphate-containing compound metabolic process
FBgn0263864	GO:0048522	positive regulation of cellular process
FBgn0263033	GO:0048522	positive regulation of cellular process
FBgn0034196	GO:0048522	positive regulation of cellular process
FBgn0265538	GO:0006886	intracellular protein transport
FBgn0265538	GO:0072594	establishment of protein localization to organelle
FBgn0034258	GO:0048522	positive regulation of cellular process
FBgn0026309	GO:0048522	positive regulation of cellular process
FBgn0028744	GO:0048522	positive regulation of cellular process
FBgn0001222	GO:0048523	negative regulation of cellular process
FBgn0285917	GO:0060249	anatomical structure homeostasis
FBgn0034321	GO:0007474	imaginal disc-derived wing vein specification
FBgn0034321	GO:0060249	anatomical structure homeostasis
FBgn0063499	GO:0006518	peptide metabolic process
FBgn0034335	GO:0006518	peptide metabolic process
FBgn0063496	GO:0006518	peptide metabolic process
FBgn0050120	GO:0048522	positive regulation of cellular process
FBgn0034361	GO:0002831	regulation of response to biotic stimulus
FBgn0034361	GO:0032101	regulation of response to external stimulus
FBgn0034418	GO:0048522	positive regulation of cellular process
FBgn0034418	GO:0048523	negative regulation of cellular process
FBgn0034419	GO:0007010	cytoskeleton organization
FBgn0034419	GO:0048522	positive regulation of cellular process
FBgn0034419	GO:0048523	negative regulation of cellular process
FBgn0004003	GO:0007010	cytoskeleton organization
FBgn0004003	GO:0048523	negative regulation of cellular process
FBgn0026378	GO:0006886	intracellular protein transport
FBgn0050389	GO:0009889	regulation of biosynthetic process
FBgn0050389	GO:0018130	heterocycle biosynthetic process
FBgn0050389	GO:0019438	aromatic compound biosynthetic process
FBgn0050389	GO:0044271	cellular nitrogen compound biosynthetic process
FBgn0034598	GO:0009889	regulation of biosynthetic process
FBgn0034598	GO:0018130	heterocycle biosynthetic process
FBgn0034598	GO:0019438	aromatic compound biosynthetic process
FBgn0034598	GO:0044271	cellular nitrogen compound biosynthetic process
FBgn0003731	GO:0006508	proteolysis
FBgn0259711	GO:0002683	negative regulation of immune system process
FBgn0259711	GO:0048523	negative regulation of cellular process
FBgn0034662	GO:0006508	proteolysis
FBgn0034703	GO:0048522	positive regulation of cellular process
FBgn0034703	GO:0051171	regulation of nitrogen compound metabolic process
FBgn0034703	GO:0080090	regulation of primary metabolic process
FBgn0034744	GO:0043603	cellular amide metabolic process
FBgn0259179	GO:0007292	female gamete generation
FBgn0034822	GO:0072347	response to anesthetic
FBgn0050410	GO:0072594	establishment of protein localization to organelle
FBgn0050410	GO:0090150	establishment of protein localization to membrane
FBgn0003977	GO:0019438	aromatic compound biosynthetic process
FBgn0003977	GO:1901362	organic cyclic compound biosynthetic process
FBgn0034853	GO:0019438	aromatic compound biosynthetic process
FBgn0034853	GO:1901362	organic cyclic compound biosynthetic process
FBgn0034877	GO:0060968	regulation of gene silencing
FBgn0034897	GO:0008298	intracellular mRNA localization
FBgn0034897	GO:0010646	regulation of cell communication
FBgn0034897	GO:0032886	regulation of microtubule-based process
FBgn0034897	GO:0050658	RNA transport
FBgn0083941	GO:0010646	regulation of cell communication
FBgn0083941	GO:1903530	regulation of secretion by cell
FBgn0034910	GO:0048523	negative regulation of cellular process
FBgn0021895	GO:0080090	regulation of primary metabolic process
FBgn0034915	GO:0080090	regulation of primary metabolic process
FBgn0024234	GO:0080090	regulation of primary metabolic process
FBgn0034919	GO:0080090	regulation of primary metabolic process
FBgn0011236	GO:0009057	macromolecule catabolic process
FBgn0011236	GO:0034655	nucleobase-containing compound catabolic process
FBgn0011236	GO:0080090	regulation of primary metabolic process
FBgn0034948	GO:0048523	negative regulation of cellular process
FBgn0050178	GO:0048523	negative regulation of cellular process
FBgn0010414	GO:0043412	macromolecule modification
FBgn0035057	GO:0048523	negative regulation of cellular process
FBgn0035106	GO:0043412	macromolecule modification
FBgn0052343	GO:0043412	macromolecule modification
FBgn0054057	GO:0007411	axon guidance
FBgn0264574	GO:0007411	axon guidance
FBgn0052318	GO:0048522	positive regulation of cellular process
FBgn0035196	GO:0048522	positive regulation of cellular process
FBgn0011204	GO:0006508	proteolysis
FBgn0013753	GO:0061640	cytoskeleton-dependent cytokinesis
FBgn0035262	GO:0006886	intracellular protein transport
FBgn0035262	GO:0034613	cellular protein localization
FBgn0004636	GO:0080090	regulation of primary metabolic process
FBgn0035287	GO:0009059	macromolecule biosynthetic process
FBgn0035287	GO:0034654	nucleobase-containing compound biosynthetic process
FBgn0035323	GO:1901362	organic cyclic compound biosynthetic process
FBgn0052296	GO:0048523	negative regulation of cellular process
FBgn0035370	GO:0010646	regulation of cell communication
FBgn0035370	GO:0048523	negative regulation of cellular process
FBgn0035392	GO:0009057	macromolecule catabolic process
FBgn0035416	GO:0006508	proteolysis
FBgn0052277	GO:0006508	proteolysis
FBgn0052283	GO:0008654	phospholipid biosynthetic process
FBgn0052283	GO:0046467	membrane lipid biosynthetic process
FBgn0052283	GO:1901137	carbohydrate derivative biosynthetic process
FBgn0026259	GO:0009950	dorsal/ventral axis specification
FBgn0026259	GO:0048523	negative regulation of cellular process
FBgn0026259	GO:0048585	negative regulation of response to stimulus
FBgn0035473	GO:0048522	positive regulation of cellular process
FBgn0027552	GO:0051171	regulation of nitrogen compound metabolic process
FBgn0027552	GO:0080090	regulation of primary metabolic process
FBgn0035505	GO:0051049	regulation of transport
FBgn0028664	GO:0051049	regulation of transport
FBgn0035512	GO:0000281	mitotic cytokinesis
FBgn0035512	GO:0040003	chitin-based cuticle development
FBgn0035512	GO:0048523	negative regulation of cellular process
FBgn0035512	GO:0048585	negative regulation of response to stimulus
FBgn0001257	GO:0040003	chitin-based cuticle development
FBgn0052250	GO:0048523	negative regulation of cellular process
FBgn0052250	GO:2000026	regulation of multicellular organismal development
FBgn0053514	GO:0031323	regulation of cellular metabolic process
FBgn0053514	GO:0048523	negative regulation of cellular process
FBgn0053514	GO:0051171	regulation of nitrogen compound metabolic process
FBgn0053514	GO:0080090	regulation of primary metabolic process
[truncated: 4,215 more rows]
