# Supplementary material for: Gene function prediction in five model eukaryotes exclusively based on gene relative location through machine learning
Source: Sci Rep. 2022 Jul 8;12:11655. doi: 10.1038/s41598-022-15329-w (PMC9270439; doi:10.1038/s41598-022-15329-w)
Supplement: Supplementary file 8 — Supplementary Table S8. [file 41598_2022_15329_MOESM8_ESM.xls]

## Sheet: Supplementtary_Table_S9_D_melanogaster_cellular_component
Supplementary Table S9
D. melanogaster and Cellular Component
Predicted associations with a probability above the threshold that maximizes the ratio between the trained and the random model
gene_id	go_id	go_name
FBgn0039459	GO:0000785	chromatin
FBgn0051617	GO:0000786	nucleosome
FBgn0061209	GO:0000786	nucleosome
FBgn0053909	GO:0000788	nuclear nucleosome
FBgn0051611	GO:0000788	nuclear nucleosome
FBgn0053908	GO:0000788	nuclear nucleosome
FBgn0053817	GO:0000788	nuclear nucleosome
FBgn0053822	GO:0000788	nuclear nucleosome
FBgn0053893	GO:0000788	nuclear nucleosome
FBgn0053827	GO:0000788	nuclear nucleosome
FBgn0053831	GO:0000788	nuclear nucleosome
FBgn0053890	GO:0000788	nuclear nucleosome
FBgn0053889	GO:0000788	nuclear nucleosome
FBgn0053834	GO:0000788	nuclear nucleosome
FBgn0053836	GO:0000788	nuclear nucleosome
FBgn0053839	GO:0000788	nuclear nucleosome
FBgn0053884	GO:0000788	nuclear nucleosome
FBgn0053841	GO:0000788	nuclear nucleosome
FBgn0053849	GO:0000788	nuclear nucleosome
FBgn0053851	GO:0000788	nuclear nucleosome
FBgn0053852	GO:0000788	nuclear nucleosome
FBgn0053876	GO:0000788	nuclear nucleosome
FBgn0053853	GO:0000788	nuclear nucleosome
FBgn0053875	GO:0000788	nuclear nucleosome
FBgn0053857	GO:0000788	nuclear nucleosome
FBgn0053862	GO:0000788	nuclear nucleosome
FBgn0053902	GO:0000790	nuclear chromatin
FBgn0054003	GO:0005576	extracellular region
FBgn0020415	GO:0005576	extracellular region
FBgn0005677	GO:0005576	extracellular region
FBgn0032586	GO:0005576	extracellular region
FBgn0033324	GO:0005576	extracellular region
FBgn0085473	GO:0005576	extracellular region
FBgn0004588	GO:0005576	extracellular region
FBgn0014850	GO:0005576	extracellular region
FBgn0031559	GO:0005615	extracellular space
FBgn0031562	GO:0005615	extracellular space
FBgn0259959	GO:0005615	extracellular space
FBgn0043362	GO:0005615	extracellular space
FBgn0051872	GO:0005615	extracellular space
FBgn0267254	GO:0005615	extracellular space
FBgn0051704	GO:0005615	extracellular space
FBgn0032494	GO:0005615	extracellular space
FBgn0032665	GO:0005615	extracellular space
FBgn0041184	GO:0005615	extracellular space
FBgn0265137	GO:0005615	extracellular space
FBgn0028988	GO:0005615	extracellular space
FBgn0033115	GO:0005615	extracellular space
FBgn0033322	GO:0005615	extracellular space
FBgn0033324	GO:0005615	extracellular space
FBgn0020269	GO:0005615	extracellular space
FBgn0050480	GO:0005615	extracellular space
FBgn0033958	GO:0005615	extracellular space
FBgn0010388	GO:0005615	extracellular space
FBgn0053459	GO:0005615	extracellular space
FBgn0034151	GO:0005615	extracellular space
FBgn0003731	GO:0005615	extracellular space
FBgn0053225	GO:0005615	extracellular space
FBgn0050428	GO:0005615	extracellular space
FBgn0261997	GO:0005615	extracellular space
FBgn0250846	GO:0005615	extracellular space
FBgn0038839	GO:0005615	extracellular space
FBgn0259193	GO:0005615	extracellular space
FBgn0039373	GO:0005615	extracellular space
FBgn0011273	GO:0005615	extracellular space
FBgn0011669	GO:0005615	extracellular space
FBgn0011668	GO:0005615	extracellular space
FBgn0039480	GO:0005615	extracellular space
FBgn0039481	GO:0005615	extracellular space
FBgn0000279	GO:0005615	extracellular space
FBgn0029688	GO:0005615	extracellular space
FBgn0013987	GO:0005615	extracellular space
FBgn0030257	GO:0005615	extracellular space
FBgn0030260	GO:0005615	extracellular space
FBgn0030930	GO:0005615	extracellular space
FBgn0031258	GO:0005634	nucleus
FBgn0031313	GO:0005634	nucleus
FBgn0019830	GO:0005634	nucleus
FBgn0031484	GO:0005634	nucleus
FBgn0031550	GO:0005634	nucleus
FBgn0004893	GO:0005634	nucleus
FBgn0031715	GO:0005634	nucleus
FBgn0031717	GO:0005634	nucleus
FBgn0004838	GO:0005634	nucleus
FBgn0031951	GO:0005634	nucleus
FBgn0032170	GO:0005634	nucleus
FBgn0032197	GO:0005634	nucleus
FBgn0051717	GO:0005634	nucleus
FBgn0010407	GO:0005634	nucleus
FBgn0032200	GO:0005634	nucleus
FBgn0032204	GO:0005634	nucleus
FBgn0032210	GO:0005634	nucleus
FBgn0005322	GO:0005634	nucleus
FBgn0032242	GO:0005634	nucleus
FBgn0026148	GO:0005634	nucleus
FBgn0015756	GO:0005634	nucleus
FBgn0032406	GO:0005634	nucleus
FBgn0262475	GO:0005634	nucleus
FBgn0020443	GO:0005634	nucleus
FBgn0028871	GO:0005634	nucleus
FBgn0028850	GO:0005634	nucleus
FBgn0266163	GO:0005634	nucleus
FBgn0028892	GO:0005634	nucleus
FBgn0032593	GO:0005634	nucleus
FBgn0001185	GO:0005634	nucleus
FBgn0032698	GO:0005634	nucleus
FBgn0003346	GO:0005634	nucleus
FBgn0005672	GO:0005634	nucleus
FBgn0033378	GO:0005634	nucleus
FBgn0033382	GO:0005634	nucleus
FBgn0033421	GO:0005634	nucleus
FBgn0085436	GO:0005634	nucleus
FBgn0033539	GO:0005634	nucleus
FBgn0033540	GO:0005634	nucleus
FBgn0033580	GO:0005634	nucleus
FBgn0010621	GO:0005634	nucleus
FBgn0034012	GO:0005634	nucleus
FBgn0034013	GO:0005634	nucleus
FBgn0034592	GO:0005634	nucleus
FBgn0050389	GO:0005634	nucleus
FBgn0034598	GO:0005634	nucleus
FBgn0035022	GO:0005634	nucleus
FBgn0035140	GO:0005634	nucleus
FBgn0035145	GO:0005634	nucleus
FBgn0260755	GO:0005634	nucleus
FBgn0260756	GO:0005634	nucleus
FBgn0013753	GO:0005634	nucleus
FBgn0035844	GO:0005634	nucleus
FBgn0020392	GO:0005634	nucleus
FBgn0035847	GO:0005634	nucleus
FBgn0035850	GO:0005634	nucleus
FBgn0036030	GO:0005634	nucleus
FBgn0036029	GO:0005634	nucleus
FBgn0036032	GO:0005634	nucleus
FBgn0036354	GO:0005634	nucleus
FBgn0036389	GO:0005634	nucleus
FBgn0285896	GO:0005634	nucleus
FBgn0036411	GO:0005634	nucleus
FBgn0036415	GO:0005634	nucleus
FBgn0036538	GO:0005634	nucleus
FBgn0000489	GO:0005634	nucleus
FBgn0052206	GO:0005634	nucleus
FBgn0036868	GO:0005634	nucleus
FBgn0262518	GO:0005634	nucleus
FBgn0262519	GO:0005634	nucleus
FBgn0037022	GO:0005634	nucleus
FBgn0037085	GO:0005634	nucleus
FBgn0264561	GO:0005634	nucleus
FBgn0037443	GO:0005634	nucleus
FBgn0264495	GO:0005634	nucleus
FBgn0024289	GO:0005634	nucleus
FBgn0037469	GO:0005634	nucleus
FBgn0037617	GO:0005634	nucleus
FBgn0037622	GO:0005634	nucleus
FBgn0003165	GO:0005634	nucleus
FBgn0037811	GO:0005634	nucleus
FBgn0037812	GO:0005634	nucleus
FBgn0051406	GO:0005634	nucleus
FBgn0037874	GO:0005634	nucleus
FBgn0086472	GO:0005634	nucleus
FBgn0020910	GO:0005634	nucleus
FBgn0037918	GO:0005634	nucleus
FBgn0037924	GO:0005634	nucleus
FBgn0262364	GO:0005634	nucleus
FBgn0015778	GO:0005634	nucleus
FBgn0010258	GO:0005634	nucleus
FBgn0016672	GO:0005634	nucleus
FBgn0038325	GO:0005634	nucleus
FBgn0038326	GO:0005634	nucleus
FBgn0038331	GO:0005634	nucleus
FBgn0038549	GO:0005634	nucleus
FBgn0028499	GO:0005634	nucleus
FBgn0038590	GO:0005634	nucleus
FBgn0038589	GO:0005634	nucleus
FBgn0038760	GO:0005634	nucleus
FBgn0270925	GO:0005634	nucleus
FBgn0262582	GO:0005634	nucleus
FBgn0039118	GO:0005634	nucleus
FBgn0026598	GO:0005634	nucleus
FBgn0002592	GO:0005634	nucleus
FBgn0002629	GO:0005634	nucleus
FBgn0002632	GO:0005634	nucleus
FBgn0039459	GO:0005634	nucleus
FBgn0026562	GO:0005634	nucleus
FBgn0003510	GO:0005634	nucleus
FBgn0039861	GO:0005634	nucleus
FBgn0039862	GO:0005634	nucleus
FBgn0039864	GO:0005634	nucleus
FBgn0261583	GO:0005634	nucleus
FBgn0039867	GO:0005634	nucleus
FBgn0023512	GO:0005634	nucleus
FBgn0025624	GO:0005634	nucleus
FBgn0000382	GO:0005634	nucleus
FBgn0004860	GO:0005634	nucleus
FBgn0029693	GO:0005634	nucleus
FBgn0026084	GO:0005634	nucleus
FBgn0029754	GO:0005634	nucleus
FBgn0053080	GO:0005634	nucleus
FBgn0004198	GO:0005634	nucleus
FBgn0004828	GO:0005634	nucleus
FBgn0002948	GO:0005634	nucleus
FBgn0030317	GO:0005634	nucleus
FBgn0011837	GO:0005634	nucleus
FBgn0030418	GO:0005634	nucleus
FBgn0053239	GO:0005634	nucleus
FBgn0040871	GO:0005634	nucleus
FBgn0030658	GO:0005634	nucleus
FBgn0030660	GO:0005634	nucleus
FBgn0030661	GO:0005634	nucleus
FBgn0031032	GO:0005634	nucleus
FBgn0031033	GO:0005634	nucleus
FBgn0031068	GO:0005634	nucleus
FBgn0046323	GO:0005634	nucleus
FBgn0040308	GO:0005654	nucleoplasm
FBgn0011661	GO:0005730	nucleolus
FBgn0041250	GO:0005737	cytoplasm
FBgn0042187	GO:0005737	cytoplasm
FBgn0051954	GO:0005737	cytoplasm
FBgn0031545	GO:0005737	cytoplasm
FBgn0085205	GO:0005737	cytoplasm
FBgn0031792	GO:0005737	cytoplasm
FBgn0264895	GO:0005737	cytoplasm
FBgn0083141	GO:0005737	cytoplasm
FBgn0031951	GO:0005737	cytoplasm
FBgn0031955	GO:0005737	cytoplasm
FBgn0032088	GO:0005737	cytoplasm
FBgn0032414	GO:0005737	cytoplasm
FBgn0051861	GO:0005737	cytoplasm
FBgn0032422	GO:0005737	cytoplasm
FBgn0262475	GO:0005737	cytoplasm
FBgn0020443	GO:0005737	cytoplasm
FBgn0032840	GO:0005737	cytoplasm
FBgn0011556	GO:0005737	cytoplasm
FBgn0265429	GO:0005737	cytoplasm
FBgn0033983	GO:0005737	cytoplasm
FBgn0034012	GO:0005737	cytoplasm
FBgn0034013	GO:0005737	cytoplasm
FBgn0011660	GO:0005737	cytoplasm
FBgn0014865	GO:0005737	cytoplasm
FBgn0265538	GO:0005737	cytoplasm
FBgn0262882	GO:0005737	cytoplasm
FBgn0034335	GO:0005737	cytoplasm
FBgn0063496	GO:0005737	cytoplasm
FBgn0034368	GO:0005737	cytoplasm
FBgn0262595	GO:0005737	cytoplasm
FBgn0260761	GO:0005737	cytoplasm
FBgn0062517	GO:0005737	cytoplasm
FBgn0266918	GO:0005737	cytoplasm
FBgn0035414	GO:0005737	cytoplasm
FBgn0035416	GO:0005737	cytoplasm
FBgn0052277	GO:0005737	cytoplasm
FBgn0035857	GO:0005737	cytoplasm
FBgn0035926	GO:0005737	cytoplasm
FBgn0035928	GO:0005737	cytoplasm
FBgn0052064	GO:0005737	cytoplasm
FBgn0036271	GO:0005737	cytoplasm
FBgn0036272	GO:0005737	cytoplasm
FBgn0036499	GO:0005737	cytoplasm
FBgn0036500	GO:0005737	cytoplasm
FBgn0263600	GO:0005737	cytoplasm
FBgn0058298	GO:0005737	cytoplasm
FBgn0040684	GO:0005737	cytoplasm
FBgn0010044	GO:0005737	cytoplasm
FBgn0038058	GO:0005737	cytoplasm
FBgn0038172	GO:0005737	cytoplasm
FBgn0010768	GO:0005737	cytoplasm
FBgn0038685	GO:0005737	cytoplasm
FBgn0051163	GO:0005737	cytoplasm
FBgn0263117	GO:0005737	cytoplasm
FBgn0038941	GO:0005737	cytoplasm
FBgn0011225	GO:0005737	cytoplasm
FBgn0267104	GO:0005737	cytoplasm
FBgn0023130	GO:0005737	cytoplasm
FBgn0025391	GO:0005737	cytoplasm
FBgn0040900	GO:0005737	cytoplasm
FBgn0029895	GO:0005737	cytoplasm
FBgn0265725	GO:0005737	cytoplasm
FBgn0030100	GO:0005737	cytoplasm
FBgn0030278	GO:0005737	cytoplasm
FBgn0250871	GO:0005737	cytoplasm
FBgn0030441	GO:0005737	cytoplasm
FBgn0250862	GO:0005737	cytoplasm
FBgn0052638	GO:0005737	cytoplasm
FBgn0000346	GO:0005737	cytoplasm
FBgn0053239	GO:0005737	cytoplasm
FBgn0040871	GO:0005737	cytoplasm
FBgn0284222	GO:0005737	cytoplasm
FBgn0036783	GO:0005739	mitochondrion
FBgn0016120	GO:0005739	mitochondrion
FBgn0085295	GO:0005743	mitochondrial inner membrane
FBgn0261574	GO:0005773	vacuole
FBgn0036796	GO:0005783	endoplasmic reticulum
FBgn0039778	GO:0005783	endoplasmic reticulum
FBgn0039780	GO:0005783	endoplasmic reticulum
FBgn0051870	GO:0005829	cytosol
FBgn0032635	GO:0005829	cytosol
FBgn0051803	GO:0005829	cytosol
FBgn0050082	GO:0005829	cytosol
FBgn0050080	GO:0005829	cytosol
FBgn0039310	GO:0005829	cytosol
FBgn0015737	GO:0005829	cytosol
FBgn0039511	GO:0005829	cytosol
FBgn0265274	GO:0005829	cytosol
FBgn0264077	GO:0005829	cytosol
FBgn0261509	GO:0005886	plasma membrane
FBgn0041182	GO:0005886	plasma membrane
FBgn0031936	GO:0005886	plasma membrane
FBgn0032090	GO:0005886	plasma membrane
FBgn0051708	GO:0005886	plasma membrane
FBgn0033047	GO:0005886	plasma membrane
FBgn0266525	GO:0005886	plasma membrane
FBgn0033437	GO:0005886	plasma membrane
FBgn0260474	GO:0005886	plasma membrane
FBgn0033439	GO:0005886	plasma membrane
FBgn0262836	GO:0005886	plasma membrane
FBgn0262791	GO:0005886	plasma membrane
FBgn0000581	GO:0005886	plasma membrane
FBgn0262889	GO:0005886	plasma membrane
FBgn0050265	GO:0005886	plasma membrane
FBgn0037504	GO:0005886	plasma membrane
FBgn0029685	GO:0005886	plasma membrane
FBgn0031519	GO:0005887	integral component of plasma membrane
FBgn0053281	GO:0005887	integral component of plasma membrane
FBgn0053282	GO:0005887	integral component of plasma membrane
FBgn0085427	GO:0005887	integral component of plasma membrane
FBgn0015399	GO:0005887	integral component of plasma membrane
FBgn0032464	GO:0005887	integral component of plasma membrane
FBgn0033133	GO:0005887	integral component of plasma membrane
FBgn0033134	GO:0005887	integral component of plasma membrane
FBgn0033136	GO:0005887	integral component of plasma membrane
FBgn0027558	GO:0005887	integral component of plasma membrane
FBgn0035505	GO:0005887	integral component of plasma membrane
FBgn0028664	GO:0005887	integral component of plasma membrane
FBgn0052450	GO:0005887	integral component of plasma membrane
FBgn0037163	GO:0005887	integral component of plasma membrane
FBgn0037167	GO:0005887	integral component of plasma membrane
FBgn0263004	GO:0005887	integral component of plasma membrane
FBgn0037414	GO:0005887	integral component of plasma membrane
FBgn0037418	GO:0005887	integral component of plasma membrane
FBgn0037419	GO:0005887	integral component of plasma membrane
FBgn0037420	GO:0005887	integral component of plasma membrane
FBgn0037421	GO:0005887	integral component of plasma membrane
FBgn0037504	GO:0005887	integral component of plasma membrane
FBgn0038510	GO:0005887	integral component of plasma membrane
FBgn0000564	GO:0005887	integral component of plasma membrane
FBgn0038512	GO:0005887	integral component of plasma membrane
FBgn0038725	GO:0005887	integral component of plasma membrane
FBgn0029644	GO:0005911	cell-cell junction
FBgn0033983	GO:0005912	adherens junction
FBgn0040747	GO:0005912	adherens junction
FBgn0029644	GO:0005912	adherens junction
FBgn0029649	GO:0005912	adherens junction
FBgn0015568	GO:0009986	cell surface
FBgn0032707	GO:0012505	endomembrane system
FBgn0052407	GO:0012505	endomembrane system
FBgn0002638	GO:0012505	endomembrane system
FBgn0035656	GO:0012505	endomembrane system
FBgn0037008	GO:0012505	endomembrane system
FBgn0037011	GO:0012505	endomembrane system
FBgn0266977	GO:0012505	endomembrane system
FBgn0010583	GO:0016020	membrane
FBgn0031294	GO:0016020	membrane
FBgn0001084	GO:0016020	membrane
FBgn0032733	GO:0016020	membrane
FBgn0032734	GO:0016020	membrane
FBgn0263109	GO:0016020	membrane
FBgn0035574	GO:0016020	membrane
FBgn0036320	GO:0016020	membrane
FBgn0036714	GO:0016020	membrane
FBgn0030389	GO:0016020	membrane
FBgn0030394	GO:0016020	membrane
FBgn0031208	GO:0016021	integral component of membrane
FBgn0045500	GO:0016021	integral component of membrane
FBgn0051933	GO:0016021	integral component of membrane
FBgn0031801	GO:0016021	integral component of membrane
FBgn0031834	GO:0016021	integral component of membrane
FBgn0031936	GO:0016021	integral component of membrane
FBgn0032076	GO:0016021	integral component of membrane
FBgn0032381	GO:0016021	integral component of membrane
FBgn0032394	GO:0016021	integral component of membrane
FBgn0028940	GO:0016021	integral component of membrane
FBgn0003255	GO:0016021	integral component of membrane
FBgn0027348	GO:0016021	integral component of membrane
FBgn0045486	GO:0016021	integral component of membrane
FBgn0265631	GO:0016021	integral component of membrane
FBgn0263109	GO:0016021	integral component of membrane
FBgn0033047	GO:0016021	integral component of membrane
FBgn0028426	GO:0016021	integral component of membrane
FBgn0033508	GO:0016021	integral component of membrane
FBgn0026403	GO:0016021	integral component of membrane
FBgn0250822	GO:0016021	integral component of membrane
FBgn0262836	GO:0016021	integral component of membrane
FBgn0262791	GO:0016021	integral component of membrane
FBgn0000581	GO:0016021	integral component of membrane
FBgn0050468	GO:0016021	integral component of membrane
FBgn0024315	GO:0016021	integral component of membrane
FBgn0034455	GO:0016021	integral component of membrane
FBgn0050265	GO:0016021	integral component of membrane
FBgn0034871	GO:0016021	integral component of membrane
FBgn0035168	GO:0016021	integral component of membrane
FBgn0035169	GO:0016021	integral component of membrane
FBgn0035539	GO:0016021	integral component of membrane
FBgn0262787	GO:0016021	integral component of membrane
FBgn0263973	GO:0016021	integral component of membrane
FBgn0035975	GO:0016021	integral component of membrane
FBgn0010223	GO:0016021	integral component of membrane
FBgn0040512	GO:0016021	integral component of membrane
FBgn0036714	GO:0016021	integral component of membrane
FBgn0266669	GO:0016021	integral component of membrane
FBgn0261361	GO:0016021	integral component of membrane
FBgn0036906	GO:0016021	integral component of membrane
FBgn0037405	GO:0016021	integral component of membrane
FBgn0037764	GO:0016021	integral component of membrane
FBgn0262104	GO:0016021	integral component of membrane
FBgn0038753	GO:0016021	integral component of membrane
FBgn0051206	GO:0016021	integral component of membrane
FBgn0053192	GO:0016021	integral component of membrane
FBgn0260942	GO:0016021	integral component of membrane
FBgn0039676	GO:0016021	integral component of membrane
FBgn0029649	GO:0016021	integral component of membrane
FBgn0029839	GO:0016021	integral component of membrane
FBgn0029840	GO:0016021	integral component of membrane
FBgn0026060	GO:0016021	integral component of membrane
FBgn0027106	GO:0016021	integral component of membrane
FBgn0000330	GO:0016021	integral component of membrane
FBgn0259190	GO:0016021	integral component of membrane
FBgn0053180	GO:0016021	integral component of membrane
FBgn0031082	GO:0016021	integral component of membrane
FBgn0045500	GO:0030424	axon
FBgn0051933	GO:0030424	axon
FBgn0045486	GO:0030424	axon
FBgn0034821	GO:0030424	axon
FBgn0034822	GO:0030424	axon
FBgn0045500	GO:0030425	dendrite
FBgn0051933	GO:0030425	dendrite
FBgn0045486	GO:0030425	dendrite
FBgn0050000	GO:0030425	dendrite
FBgn0050005	GO:0030425	dendrite
FBgn0033437	GO:0030425	dendrite
FBgn0260474	GO:0030425	dendrite
FBgn0033439	GO:0030425	dendrite
FBgn0010316	GO:0030425	dendrite
FBgn0032665	GO:0031012	extracellular matrix
FBgn0041184	GO:0031012	extracellular matrix
FBgn0032668	GO:0031012	extracellular matrix
FBgn0026386	GO:0031012	extracellular matrix
FBgn0050042	GO:0031012	extracellular matrix
FBgn0033726	GO:0031012	extracellular matrix
FBgn0033868	GO:0031012	extracellular matrix
FBgn0020638	GO:0031012	extracellular matrix
FBgn0052212	GO:0031012	extracellular matrix
FBgn0036875	GO:0031012	extracellular matrix
FBgn0036876	GO:0031012	extracellular matrix
FBgn0036880	GO:0031012	extracellular matrix
FBgn0004779	GO:0031012	extracellular matrix
FBgn0004780	GO:0031012	extracellular matrix
FBgn0263289	GO:0031012	extracellular matrix
FBgn0039439	GO:0031012	extracellular matrix
FBgn0039441	GO:0031012	extracellular matrix
FBgn0051081	GO:0031012	extracellular matrix
FBgn0265610	GO:0031012	extracellular matrix
FBgn0031003	GO:0031012	extracellular matrix
FBgn0033855	GO:0031974	membrane-enclosed lumen
FBgn0033856	GO:0031974	membrane-enclosed lumen
FBgn0261990	GO:0031974	membrane-enclosed lumen
FBgn0262473	GO:0031974	membrane-enclosed lumen
FBgn0265631	GO:0032589	neuron projection membrane
FBgn0031869	GO:0032991	protein-containing complex
FBgn0031872	GO:0032991	protein-containing complex
FBgn0032242	GO:0032991	protein-containing complex
FBgn0264442	GO:0032991	protein-containing complex
FBgn0002031	GO:0032991	protein-containing complex
FBgn0033088	GO:0032991	protein-containing complex
FBgn0033205	GO:0032991	protein-containing complex
FBgn0033207	GO:0032991	protein-containing complex
FBgn0033558	GO:0032991	protein-containing complex
FBgn0033793	GO:0032991	protein-containing complex
FBgn0028991	GO:0032991	protein-containing complex
FBgn0043010	GO:0032991	protein-containing complex
FBgn0053506	GO:0032991	protein-containing complex
FBgn0013773	GO:0032991	protein-containing complex
FBgn0050467	GO:0032991	protein-containing complex
FBgn0034030	GO:0032991	protein-containing complex
FBgn0034032	GO:0032991	protein-containing complex
FBgn0050466	GO:0032991	protein-containing complex
FBgn0034096	GO:0032991	protein-containing complex
FBgn0050263	GO:0032991	protein-containing complex
FBgn0021895	GO:0032991	protein-containing complex
FBgn0024234	GO:0032991	protein-containing complex
FBgn0035995	GO:0032991	protein-containing complex
FBgn0035998	GO:0032991	protein-containing complex
FBgn0266101	GO:0032991	protein-containing complex
FBgn0011455	GO:0032991	protein-containing complex
FBgn0036257	GO:0032991	protein-containing complex
FBgn0036569	GO:0032991	protein-containing complex
FBgn0262987	GO:0032991	protein-containing complex
FBgn0036575	GO:0032991	protein-containing complex
FBgn0085284	GO:0032991	protein-containing complex
FBgn0000560	GO:0032991	protein-containing complex
FBgn0039977	GO:0032991	protein-containing complex
FBgn0040020	GO:0032991	protein-containing complex
FBgn0260008	GO:0032991	protein-containing complex
FBgn0058160	GO:0032991	protein-containing complex
FBgn0038280	GO:0032991	protein-containing complex
FBgn0039150	GO:0032991	protein-containing complex
FBgn0029880	GO:0032991	protein-containing complex
FBgn0029997	GO:0032991	protein-containing complex
FBgn0004828	GO:0032991	protein-containing complex
FBgn0014868	GO:0032991	protein-containing complex
FBgn0053239	GO:0032991	protein-containing complex
FBgn0040871	GO:0032991	protein-containing complex
FBgn0011742	GO:0032991	protein-containing complex
FBgn0031038	GO:0032991	protein-containing complex
FBgn0031051	GO:0032991	protein-containing complex
FBgn0267489	GO:0032991	protein-containing complex
FBgn0001313	GO:0032991	protein-containing complex
FBgn0058064	GO:0032991	protein-containing complex
FBgn0053902	GO:0032993	protein-DNA complex
FBgn0030562	GO:0033267	axon part
FBgn0261509	GO:0042995	cell projection
FBgn0031351	GO:0042995	cell projection
FBgn0041249	GO:0042995	cell projection
FBgn0031443	GO:0042995	cell projection
FBgn0012036	GO:0042995	cell projection
FBgn0032750	GO:0042995	cell projection
FBgn0266669	GO:0042995	cell projection
FBgn0263398	GO:0042995	cell projection
FBgn0011785	GO:0042995	cell projection
FBgn0039182	GO:0042995	cell projection
FBgn0000036	GO:0042995	cell projection
FBgn0039719	GO:0042995	cell projection
FBgn0031936	GO:0043005	neuron projection
FBgn0038725	GO:0043005	neuron projection
FBgn0041249	GO:0043025	neuronal cell body
FBgn0045500	GO:0043025	neuronal cell body
FBgn0051933	GO:0043025	neuronal cell body
FBgn0031443	GO:0043025	neuronal cell body
FBgn0045486	GO:0043025	neuronal cell body
FBgn0034821	GO:0043025	neuronal cell body
FBgn0034822	GO:0043025	neuronal cell body
FBgn0037299	GO:0043226	organelle
FBgn0031536	GO:0043227	membrane-bounded organelle
FBgn0266670	GO:0043227	membrane-bounded organelle
FBgn0028694	GO:0043227	membrane-bounded organelle
FBgn0031893	GO:0043227	membrane-bounded organelle
FBgn0261830	GO:0043227	membrane-bounded organelle
FBgn0058006	GO:0043227	membrane-bounded organelle
FBgn0033316	GO:0043227	membrane-bounded organelle
FBgn0261270	GO:0043227	membrane-bounded organelle
FBgn0261269	GO:0043227	membrane-bounded organelle
FBgn0043070	GO:0043227	membrane-bounded organelle
FBgn0019949	GO:0043227	membrane-bounded organelle
FBgn0026261	GO:0043227	membrane-bounded organelle
FBgn0035253	GO:0043227	membrane-bounded organelle
FBgn0051473	GO:0043227	membrane-bounded organelle
FBgn0024330	GO:0043227	membrane-bounded organelle
FBgn0046114	GO:0043227	membrane-bounded organelle
FBgn0051148	GO:0043227	membrane-bounded organelle
FBgn0051413	GO:0043227	membrane-bounded organelle
FBgn0051414	GO:0043227	membrane-bounded organelle
FBgn0026317	GO:0043227	membrane-bounded organelle
FBgn0011785	GO:0043227	membrane-bounded organelle
FBgn0039182	GO:0043227	membrane-bounded organelle
FBgn0039207	GO:0043227	membrane-bounded organelle
FBgn0051357	GO:0043227	membrane-bounded organelle
FBgn0262962	GO:0043227	membrane-bounded organelle
FBgn0262473	GO:0043227	membrane-bounded organelle
FBgn0029709	GO:0043227	membrane-bounded organelle
FBgn0029800	GO:0043227	membrane-bounded organelle
FBgn0086674	GO:0043227	membrane-bounded organelle
FBgn0053177	GO:0043227	membrane-bounded organelle
FBgn0030610	GO:0043227	membrane-bounded organelle
FBgn0066303	GO:0043227	membrane-bounded organelle
FBgn0032407	GO:0043228	non-membrane-bounded organelle
FBgn0263046	GO:0043228	non-membrane-bounded organelle
FBgn0033199	GO:0043228	non-membrane-bounded organelle
FBgn0036354	GO:0043228	non-membrane-bounded organelle
FBgn0039459	GO:0043228	non-membrane-bounded organelle
FBgn0026562	GO:0043228	non-membrane-bounded organelle
FBgn0030060	GO:0043228	non-membrane-bounded organelle
FBgn0031536	GO:0043229	intracellular organelle
FBgn0266670	GO:0043229	intracellular organelle
FBgn0028694	GO:0043229	intracellular organelle
FBgn0031893	GO:0043229	intracellular organelle
FBgn0261830	GO:0043229	intracellular organelle
FBgn0058006	GO:0043229	intracellular organelle
FBgn0263046	GO:0043229	intracellular organelle
FBgn0033199	GO:0043229	intracellular organelle
FBgn0033316	GO:0043229	intracellular organelle
FBgn0261270	GO:0043229	intracellular organelle
FBgn0261269	GO:0043229	intracellular organelle
FBgn0261439	GO:0043229	intracellular organelle
FBgn0043070	GO:0043229	intracellular organelle
FBgn0053143	GO:0043229	intracellular organelle
FBgn0019949	GO:0043229	intracellular organelle
FBgn0026261	GO:0043229	intracellular organelle
FBgn0035253	GO:0043229	intracellular organelle
FBgn0051473	GO:0043229	intracellular organelle
FBgn0037540	GO:0043229	intracellular organelle
FBgn0024330	GO:0043229	intracellular organelle
FBgn0038704	GO:0043229	intracellular organelle
FBgn0046114	GO:0043229	intracellular organelle
FBgn0051148	GO:0043229	intracellular organelle
FBgn0051413	GO:0043229	intracellular organelle
FBgn0051414	GO:0043229	intracellular organelle
FBgn0039207	GO:0043229	intracellular organelle
FBgn0051357	GO:0043229	intracellular organelle
FBgn0262962	GO:0043229	intracellular organelle
FBgn0039232	GO:0043229	intracellular organelle
FBgn0262473	GO:0043229	intracellular organelle
FBgn0053513	GO:0043229	intracellular organelle
FBgn0029709	GO:0043229	intracellular organelle
FBgn0030060	GO:0043229	intracellular organelle
FBgn0086674	GO:0043229	intracellular organelle
FBgn0053177	GO:0043229	intracellular organelle
FBgn0030610	GO:0043229	intracellular organelle
FBgn0066303	GO:0043229	intracellular organelle
FBgn0031459	GO:0043231	intracellular membrane-bounded organelle
FBgn0031540	GO:0043231	intracellular membrane-bounded organelle
FBgn0261560	GO:0043231	intracellular membrane-bounded organelle
FBgn0051954	GO:0043231	intracellular membrane-bounded organelle
FBgn0031549	GO:0043231	intracellular membrane-bounded organelle
FBgn0031688	GO:0043231	intracellular membrane-bounded organelle
FBgn0031950	GO:0043231	intracellular membrane-bounded organelle
FBgn0267488	GO:0043231	intracellular membrane-bounded organelle
FBgn0040064	GO:0043231	intracellular membrane-bounded organelle
FBgn0032161	GO:0043231	intracellular membrane-bounded organelle
FBgn0011272	GO:0043231	intracellular membrane-bounded organelle
FBgn0086347	GO:0043231	intracellular membrane-bounded organelle
FBgn0032304	GO:0043231	intracellular membrane-bounded organelle
FBgn0032407	GO:0043231	intracellular membrane-bounded organelle
FBgn0032485	GO:0043231	intracellular membrane-bounded organelle
FBgn0032490	GO:0043231	intracellular membrane-bounded organelle
FBgn0015271	GO:0043231	intracellular membrane-bounded organelle
FBgn0024734	GO:0043231	intracellular membrane-bounded organelle
FBgn0028897	GO:0043231	intracellular membrane-bounded organelle
FBgn0001994	GO:0043231	intracellular membrane-bounded organelle
FBgn0032582	GO:0043231	intracellular membrane-bounded organelle
FBgn0028895	GO:0043231	intracellular membrane-bounded organelle
FBgn0053552	GO:0043231	intracellular membrane-bounded organelle
FBgn0053120	GO:0043231	intracellular membrane-bounded organelle
FBgn0032724	GO:0043231	intracellular membrane-bounded organelle
FBgn0032727	GO:0043231	intracellular membrane-bounded organelle
FBgn0032733	GO:0043231	intracellular membrane-bounded organelle
FBgn0032840	GO:0043231	intracellular membrane-bounded organelle
FBgn0014127	GO:0043231	intracellular membrane-bounded organelle
FBgn0013348	GO:0043231	intracellular membrane-bounded organelle
FBgn0033076	GO:0043231	intracellular membrane-bounded organelle
FBgn0033183	GO:0043231	intracellular membrane-bounded organelle
FBgn0033526	GO:0043231	intracellular membrane-bounded organelle
FBgn0033760	GO:0043231	intracellular membrane-bounded organelle
FBgn0033761	GO:0043231	intracellular membrane-bounded organelle
FBgn0033851	GO:0043231	intracellular membrane-bounded organelle
FBgn0033855	GO:0043231	intracellular membrane-bounded organelle
FBgn0033856	GO:0043231	intracellular membrane-bounded organelle
FBgn0262739	GO:0043231	intracellular membrane-bounded organelle
FBgn0053155	GO:0043231	intracellular membrane-bounded organelle
FBgn0259184	GO:0043231	intracellular membrane-bounded organelle
FBgn0040751	GO:0043231	intracellular membrane-bounded organelle
FBgn0033904	GO:0043231	intracellular membrane-bounded organelle
FBgn0035034	GO:0043231	intracellular membrane-bounded organelle
FBgn0035109	GO:0043231	intracellular membrane-bounded organelle
FBgn0261797	GO:0043231	intracellular membrane-bounded organelle
FBgn0035586	GO:0043231	intracellular membrane-bounded organelle
FBgn0028962	GO:0043231	intracellular membrane-bounded organelle
FBgn0010747	GO:0043231	intracellular membrane-bounded organelle
FBgn0035704	GO:0043231	intracellular membrane-bounded organelle
FBgn0052396	GO:0043231	intracellular membrane-bounded organelle
FBgn0036393	GO:0043231	intracellular membrane-bounded organelle
FBgn0036394	GO:0043231	intracellular membrane-bounded organelle
FBgn0087007	GO:0043231	intracellular membrane-bounded organelle
FBgn0041160	GO:0043231	intracellular membrane-bounded organelle
FBgn0028693	GO:0043231	intracellular membrane-bounded organelle
FBgn0036814	GO:0043231	intracellular membrane-bounded organelle
FBgn0036815	GO:0043231	intracellular membrane-bounded organelle
FBgn0036890	GO:0043231	intracellular membrane-bounded organelle
FBgn0037018	GO:0043231	intracellular membrane-bounded organelle
FBgn0037024	GO:0043231	intracellular membrane-bounded organelle
FBgn0037185	GO:0043231	intracellular membrane-bounded organelle
FBgn0259821	GO:0043231	intracellular membrane-bounded organelle
FBgn0058198	GO:0043231	intracellular membrane-bounded organelle
FBgn0261290	GO:0043231	intracellular membrane-bounded organelle
FBgn0037556	GO:0043231	intracellular membrane-bounded organelle
FBgn0040528	GO:0043231	intracellular membrane-bounded organelle
FBgn0260386	GO:0043231	intracellular membrane-bounded organelle
FBgn0043791	GO:0043231	intracellular membrane-bounded organelle
FBgn0001235	GO:0043231	intracellular membrane-bounded organelle
FBgn0020385	GO:0043231	intracellular membrane-bounded organelle
FBgn0051467	GO:0043231	intracellular membrane-bounded organelle
FBgn0037824	GO:0043231	intracellular membrane-bounded organelle
FBgn0040259	GO:0043231	intracellular membrane-bounded organelle
FBgn0261808	GO:0043231	intracellular membrane-bounded organelle
FBgn0037873	GO:0043231	intracellular membrane-bounded organelle
FBgn0037956	GO:0043231	intracellular membrane-bounded organelle
FBgn0038037	GO:0043231	intracellular membrane-bounded organelle
FBgn0038039	GO:0043231	intracellular membrane-bounded organelle
FBgn0016693	GO:0043231	intracellular membrane-bounded organelle
FBgn0002905	GO:0043231	intracellular membrane-bounded organelle
FBgn0038084	GO:0043231	intracellular membrane-bounded organelle
FBgn0038087	GO:0043231	intracellular membrane-bounded organelle
FBgn0027109	GO:0043231	intracellular membrane-bounded organelle
FBgn0038750	GO:0043231	intracellular membrane-bounded organelle
FBgn0038753	GO:0043231	intracellular membrane-bounded organelle
FBgn0015279	GO:0043231	intracellular membrane-bounded organelle
FBgn0038926	GO:0043231	intracellular membrane-bounded organelle
FBgn0264326	GO:0043231	intracellular membrane-bounded organelle
FBgn0039145	GO:0043231	intracellular membrane-bounded organelle
FBgn0039155	GO:0043231	intracellular membrane-bounded organelle
FBgn0039157	GO:0043231	intracellular membrane-bounded organelle
FBgn0011581	GO:0043231	intracellular membrane-bounded organelle
FBgn0039186	GO:0043231	intracellular membrane-bounded organelle
FBgn0053340	GO:0043231	intracellular membrane-bounded organelle
FBgn0039354	GO:0043231	intracellular membrane-bounded organelle
FBgn0039558	GO:0043231	intracellular membrane-bounded organelle
FBgn0039589	GO:0043231	intracellular membrane-bounded organelle
FBgn0039632	GO:0043231	intracellular membrane-bounded organelle
FBgn0039635	GO:0043231	intracellular membrane-bounded organelle
FBgn0039688	GO:0043231	intracellular membrane-bounded organelle
FBgn0039713	GO:0043231	intracellular membrane-bounded organelle
FBgn0039773	GO:0043231	intracellular membrane-bounded organelle
FBgn0039774	GO:0043231	intracellular membrane-bounded organelle
FBgn0039787	GO:0043231	intracellular membrane-bounded organelle
FBgn0039832	GO:0043231	intracellular membrane-bounded organelle
FBgn0039835	GO:0043231	intracellular membrane-bounded organelle
FBgn0039855	GO:0043231	intracellular membrane-bounded organelle
FBgn0023516	GO:0043231	intracellular membrane-bounded organelle
FBgn0014411	GO:0043231	intracellular membrane-bounded organelle
FBgn0030614	GO:0043231	intracellular membrane-bounded organelle
FBgn0030680	GO:0043231	intracellular membrane-bounded organelle
FBgn0030887	GO:0043231	intracellular membrane-bounded organelle
FBgn0030894	GO:0043231	intracellular membrane-bounded organelle
FBgn0261573	GO:0043231	intracellular membrane-bounded organelle
FBgn0031062	GO:0043231	intracellular membrane-bounded organelle
FBgn0032986	GO:0043232	intracellular non-membrane-bounded organelle
FBgn0034924	GO:0043232	intracellular non-membrane-bounded organelle
FBgn0039867	GO:0043232	intracellular non-membrane-bounded organelle
FBgn0087039	GO:0044297	cell body
FBgn0085254	GO:0044421	extracellular region part
FBgn0004636	GO:0044421	extracellular region part
FBgn0036229	GO:0044421	extracellular region part
FBgn0029810	GO:0044421	extracellular region part
FBgn0262534	GO:0044421	extracellular region part
FBgn0035995	GO:0044422	organelle part
FBgn0029989	GO:0044422	organelle part
FBgn0051976	GO:0044424	intracellular part
FBgn0031224	GO:0044424	intracellular part
FBgn0031245	GO:0044424	intracellular part
FBgn0031251	GO:0044424	intracellular part
FBgn0264855	GO:0044424	intracellular part
FBgn0031265	GO:0044424	intracellular part
FBgn0021874	GO:0044424	intracellular part
FBgn0013323	GO:0044424	intracellular part
FBgn0031281	GO:0044424	intracellular part
FBgn0031283	GO:0044424	intracellular part
FBgn0010583	GO:0044424	intracellular part
FBgn0031304	GO:0044424	intracellular part
FBgn0283525	GO:0044424	intracellular part
FBgn0031390	GO:0044424	intracellular part
FBgn0027509	GO:0044424	intracellular part
FBgn0053124	GO:0044424	intracellular part
FBgn0051682	GO:0044424	intracellular part
FBgn0264979	GO:0044424	intracellular part
FBgn0031413	GO:0044424	intracellular part
FBgn0031418	GO:0044424	intracellular part
FBgn0031419	GO:0044424	intracellular part
FBgn0051950	GO:0044424	intracellular part
FBgn0025109	GO:0044424	intracellular part
FBgn0031504	GO:0044424	intracellular part
FBgn0011648	GO:0044424	intracellular part
FBgn0261976	GO:0044424	intracellular part
FBgn0027560	GO:0044424	intracellular part
FBgn0031600	GO:0044424	intracellular part
FBgn0031606	GO:0044424	intracellular part
FBgn0031654	GO:0044424	intracellular part
FBgn0031655	GO:0044424	intracellular part
FBgn0262467	GO:0044424	intracellular part
FBgn0031664	GO:0044424	intracellular part
FBgn0083962	GO:0044424	intracellular part
FBgn0031670	GO:0044424	intracellular part
FBgn0250847	GO:0044424	intracellular part
FBgn0054011	GO:0044424	intracellular part
FBgn0031736	GO:0044424	intracellular part
FBgn0262999	GO:0044424	intracellular part
FBgn0031762	GO:0044424	intracellular part
FBgn0031774	GO:0044424	intracellular part
FBgn0284255	GO:0044424	intracellular part
FBgn0051635	GO:0044424	intracellular part
FBgn0031851	GO:0044424	intracellular part
FBgn0051632	GO:0044424	intracellular part
FBgn0042092	GO:0044424	intracellular part
FBgn0031869	GO:0044424	intracellular part
FBgn0031872	GO:0044424	intracellular part
FBgn0031877	GO:0044424	intracellular part
FBgn0263026	GO:0044424	intracellular part
FBgn0263027	GO:0044424	intracellular part
FBgn0031908	GO:0044424	intracellular part
FBgn0031929	GO:0044424	intracellular part
FBgn0044323	GO:0044424	intracellular part
FBgn0003607	GO:0044424	intracellular part
FBgn0261020	GO:0044424	intracellular part
FBgn0032016	GO:0044424	intracellular part
FBgn0032029	GO:0044424	intracellular part
FBgn0051897	GO:0044424	intracellular part
FBgn0053194	GO:0044424	intracellular part
FBgn0032050	GO:0044424	intracellular part
FBgn0032053	GO:0044424	intracellular part
FBgn0016122	GO:0044424	intracellular part
FBgn0267252	GO:0044424	intracellular part
FBgn0028479	GO:0044424	intracellular part
FBgn0014179	GO:0044424	intracellular part
FBgn0032132	GO:0044424	intracellular part
FBgn0032136	GO:0044424	intracellular part
FBgn0011207	GO:0044424	intracellular part
FBgn0028704	GO:0044424	intracellular part
FBgn0032139	GO:0044424	intracellular part
FBgn0029174	GO:0044424	intracellular part
FBgn0085212	GO:0044424	intracellular part
FBgn0043456	GO:0044424	intracellular part
FBgn0051874	GO:0044424	intracellular part
FBgn0005593	GO:0044424	intracellular part
FBgn0024320	GO:0044424	intracellular part
FBgn0004419	GO:0044424	intracellular part
FBgn0032213	GO:0044424	intracellular part
FBgn0027491	GO:0044424	intracellular part
FBgn0019932	GO:0044424	intracellular part
FBgn0053303	GO:0044424	intracellular part
FBgn0051718	GO:0044424	intracellular part
FBgn0032296	GO:0044424	intracellular part
FBgn0032298	GO:0044424	intracellular part
FBgn0032321	GO:0044424	intracellular part
FBgn0032322	GO:0044424	intracellular part
FBgn0032346	GO:0044424	intracellular part
FBgn0264442	GO:0044424	intracellular part
FBgn0032358	GO:0044424	intracellular part
FBgn0020270	GO:0044424	intracellular part
FBgn0283678	GO:0044424	intracellular part
FBgn0003313	GO:0044424	intracellular part
FBgn0032402	GO:0044424	intracellular part
FBgn0032439	GO:0044424	intracellular part
FBgn0032448	GO:0044424	intracellular part
FBgn0032471	GO:0044424	intracellular part
FBgn0028410	GO:0044424	intracellular part
FBgn0032478	GO:0044424	intracellular part
FBgn0040973	GO:0044424	intracellular part
FBgn0051855	GO:0044424	intracellular part
FBgn0025724	GO:0044424	intracellular part
FBgn0028931	GO:0044424	intracellular part
FBgn0260407	GO:0044424	intracellular part
FBgn0028530	GO:0044424	intracellular part
FBgn0015791	GO:0044424	intracellular part
FBgn0028844	GO:0044424	intracellular part
FBgn0261566	GO:0044424	intracellular part
FBgn0004837	GO:0044424	intracellular part
FBgn0086691	GO:0044424	intracellular part
FBgn0020371	GO:0044424	intracellular part
FBgn0001990	GO:0044424	intracellular part
FBgn0028901	GO:0044424	intracellular part
FBgn0262150	GO:0044424	intracellular part
FBgn0032601	GO:0044424	intracellular part
FBgn0032633	GO:0044424	intracellular part
FBgn0020503	GO:0044424	intracellular part
FBgn0032646	GO:0044424	intracellular part
FBgn0032647	GO:0044424	intracellular part
FBgn0051742	GO:0044424	intracellular part
FBgn0261531	GO:0044424	intracellular part
FBgn0261358	GO:0044424	intracellular part
FBgn0051740	GO:0044424	intracellular part
FBgn0261597	GO:0044424	intracellular part
FBgn0086707	GO:0044424	intracellular part
FBgn0263079	GO:0044424	intracellular part
FBgn0263078	GO:0044424	intracellular part
FBgn0032705	GO:0044424	intracellular part
FBgn0032707	GO:0044424	intracellular part
FBgn0261806	GO:0044424	intracellular part
FBgn0264362	GO:0044424	intracellular part
FBgn0002021	GO:0044424	intracellular part
FBgn0032750	GO:0044424	intracellular part
FBgn0002036	GO:0044424	intracellular part
FBgn0086443	GO:0044424	intracellular part
FBgn0265263	GO:0044424	intracellular part
FBgn0032790	GO:0044424	intracellular part
FBgn0003475	GO:0044424	intracellular part
FBgn0015803	GO:0044424	intracellular part
FBgn0042175	GO:0044424	intracellular part
FBgn0086657	GO:0044424	intracellular part
FBgn0032878	GO:0044424	intracellular part
FBgn0032880	GO:0044424	intracellular part
FBgn0032881	GO:0044424	intracellular part
FBgn0010395	GO:0044424	intracellular part
FBgn0032910	GO:0044424	intracellular part
FBgn0024371	GO:0044424	intracellular part
FBgn0021856	GO:0044424	intracellular part
FBgn0032943	GO:0044424	intracellular part
FBgn0041245	GO:0044424	intracellular part
FBgn0032966	GO:0044424	intracellular part
FBgn0283728	GO:0044424	intracellular part
FBgn0051693	GO:0044424	intracellular part
FBgn0084001	GO:0044424	intracellular part
FBgn0085202	GO:0044424	intracellular part
FBgn0039958	GO:0044424	intracellular part
FBgn0063368	GO:0044424	intracellular part
FBgn0284080	GO:0044424	intracellular part
FBgn0267861	GO:0044424	intracellular part
FBgn0087011	GO:0044424	intracellular part
FBgn0262117	GO:0044424	intracellular part
FBgn0033021	GO:0044424	intracellular part
FBgn0033027	GO:0044424	intracellular part
FBgn0022288	GO:0044424	intracellular part
FBgn0085229	GO:0044424	intracellular part
FBgn0263855	GO:0044424	intracellular part
FBgn0033074	GO:0044424	intracellular part
FBgn0033088	GO:0044424	intracellular part
FBgn0033090	GO:0044424	intracellular part
FBgn0033093	GO:0044424	intracellular part
FBgn0260991	GO:0044424	intracellular part
FBgn0033164	GO:0044424	intracellular part
FBgn0033169	GO:0044424	intracellular part
FBgn0033170	GO:0044424	intracellular part
FBgn0259745	GO:0044424	intracellular part
FBgn0015929	GO:0044424	intracellular part
FBgn0263077	GO:0044424	intracellular part
FBgn0050495	GO:0044424	intracellular part
FBgn0029093	GO:0044424	intracellular part
FBgn0003082	GO:0044424	intracellular part
FBgn0026393	GO:0044424	intracellular part
FBgn0085460	GO:0044424	intracellular part
FBgn0033241	GO:0044424	intracellular part
FBgn0013307	GO:0044424	intracellular part
FBgn0025360	GO:0044424	intracellular part
FBgn0033265	GO:0044424	intracellular part
FBgn0260390	GO:0044424	intracellular part
FBgn0010504	GO:0044424	intracellular part
FBgn0265632	GO:0044424	intracellular part
FBgn0033286	GO:0044424	intracellular part
FBgn0027585	GO:0044424	intracellular part
FBgn0050349	GO:0044424	intracellular part
FBgn0033347	GO:0044424	intracellular part
FBgn0050344	GO:0044424	intracellular part
FBgn0028408	GO:0044424	intracellular part
FBgn0033402	GO:0044424	intracellular part
FBgn0033403	GO:0044424	intracellular part
FBgn0033422	GO:0044424	intracellular part
FBgn0033429	GO:0044424	intracellular part
FBgn0050339	GO:0044424	intracellular part
FBgn0033458	GO:0044424	intracellular part
FBgn0033465	GO:0044424	intracellular part
FBgn0033467	GO:0044424	intracellular part
FBgn0033500	GO:0044424	intracellular part
FBgn0003660	GO:0044424	intracellular part
FBgn0033519	GO:0044424	intracellular part
FBgn0053474	GO:0044424	intracellular part
FBgn0001122	GO:0044424	intracellular part
FBgn0024836	GO:0044424	intracellular part
FBgn0033544	GO:0044424	intracellular part
FBgn0050018	GO:0044424	intracellular part
FBgn0027499	GO:0044424	intracellular part
FBgn0033547	GO:0044424	intracellular part
FBgn0033549	GO:0044424	intracellular part
FBgn0033572	GO:0044424	intracellular part
FBgn0053503	GO:0044424	intracellular part
FBgn0054054	GO:0044424	intracellular part
FBgn0033648	GO:0044424	intracellular part
FBgn0033654	GO:0044424	intracellular part
FBgn0033661	GO:0044424	intracellular part
FBgn0024732	GO:0044424	intracellular part
FBgn0050039	GO:0044424	intracellular part
FBgn0028407	GO:0044424	intracellular part
FBgn0033685	GO:0044424	intracellular part
FBgn0033697	GO:0044424	intracellular part
FBgn0033701	GO:0044424	intracellular part
FBgn0033702	GO:0044424	intracellular part
FBgn0033739	GO:0044424	intracellular part
FBgn0033751	GO:0044424	intracellular part
FBgn0022764	GO:0044424	intracellular part
FBgn0027356	GO:0044424	intracellular part
FBgn0004435	GO:0044424	intracellular part
FBgn0053792	GO:0044424	intracellular part
FBgn0061360	GO:0044424	intracellular part
FBgn0033763	GO:0044424	intracellular part
FBgn0261545	GO:0044424	intracellular part
FBgn0033781	GO:0044424	intracellular part
FBgn0033793	GO:0044424	intracellular part
FBgn0053138	GO:0044424	intracellular part
FBgn0053137	GO:0044424	intracellular part
FBgn0033802	GO:0044424	intracellular part
FBgn0028991	GO:0044424	intracellular part
FBgn0033810	GO:0044424	intracellular part
FBgn0043010	GO:0044424	intracellular part
FBgn0033812	GO:0044424	intracellular part
FBgn0033815	GO:0044424	intracellular part
FBgn0033817	GO:0044424	intracellular part
FBgn0013765	GO:0044424	intracellular part
FBgn0261990	GO:0044424	intracellular part
FBgn0033879	GO:0044424	intracellular part
FBgn0002643	GO:0044424	intracellular part
FBgn0005613	GO:0044424	intracellular part
FBgn0033912	GO:0044424	intracellular part
FBgn0033918	GO:0044424	intracellular part
FBgn0024698	GO:0044424	intracellular part
FBgn0050197	GO:0044424	intracellular part
FBgn0026427	GO:0044424	intracellular part
FBgn0033961	GO:0044424	intracellular part
FBgn0020767	GO:0044424	intracellular part
FBgn0033972	GO:0044424	intracellular part
FBgn0013773	GO:0044424	intracellular part
FBgn0033988	GO:0044424	intracellular part
FBgn0262547	GO:0044424	intracellular part
FBgn0259737	GO:0044424	intracellular part
FBgn0034001	GO:0044424	intracellular part
FBgn0265194	GO:0044424	intracellular part
FBgn0034008	GO:0044424	intracellular part
FBgn0034030	GO:0044424	intracellular part
FBgn0034032	GO:0044424	intracellular part
FBgn0050466	GO:0044424	intracellular part
FBgn0022160	GO:0044424	intracellular part
FBgn0053463	GO:0044424	intracellular part
FBgn0265178	GO:0044424	intracellular part
FBgn0034114	GO:0044424	intracellular part
FBgn0262511	GO:0044424	intracellular part
FBgn0034120	GO:0044424	intracellular part
FBgn0040743	GO:0044424	intracellular part
FBgn0264330	GO:0044424	intracellular part
FBgn0262513	GO:0044424	intracellular part
FBgn0263864	GO:0044424	intracellular part
FBgn0263033	GO:0044424	intracellular part
FBgn0034187	GO:0044424	intracellular part
FBgn0025716	GO:0044424	intracellular part
FBgn0028956	GO:0044424	intracellular part
FBgn0262570	GO:0044424	intracellular part
FBgn0085222	GO:0044424	intracellular part
FBgn0034229	GO:0044424	intracellular part
FBgn0034231	GO:0044424	intracellular part
FBgn0263076	GO:0044424	intracellular part
FBgn0034242	GO:0044424	intracellular part
FBgn0034245	GO:0044424	intracellular part
FBgn0250868	GO:0044424	intracellular part
FBgn0034248	GO:0044424	intracellular part
FBgn0034258	GO:0044424	intracellular part
FBgn0034263	GO:0044424	intracellular part
FBgn0250851	GO:0044424	intracellular part
FBgn0026309	GO:0044424	intracellular part
FBgn0028744	GO:0044424	intracellular part
FBgn0085415	GO:0044424	intracellular part
FBgn0001222	GO:0044424	intracellular part
FBgn0034345	GO:0044424	intracellular part
FBgn0050120	GO:0044424	intracellular part
FBgn0028496	GO:0044424	intracellular part
FBgn0259202	GO:0044424	intracellular part
FBgn0053136	GO:0044424	intracellular part
FBgn0262103	GO:0044424	intracellular part
FBgn0034377	GO:0044424	intracellular part
FBgn0034408	GO:0044424	intracellular part
FBgn0263116	GO:0044424	intracellular part
FBgn0034418	GO:0044424	intracellular part
FBgn0004003	GO:0044424	intracellular part
FBgn0003254	GO:0044424	intracellular part
FBgn0034430	GO:0044424	intracellular part
FBgn0034451	GO:0044424	intracellular part
FBgn0034500	GO:0044424	intracellular part
FBgn0034538	GO:0044424	intracellular part
FBgn0034541	GO:0044424	intracellular part
FBgn0008636	GO:0044424	intracellular part
FBgn0083951	GO:0044424	intracellular part
FBgn0034565	GO:0044424	intracellular part
FBgn0015721	GO:0044424	intracellular part
FBgn0261850	GO:0044424	intracellular part
FBgn0003891	GO:0044424	intracellular part
FBgn0050390	GO:0044424	intracellular part
FBgn0261554	GO:0044424	intracellular part
FBgn0034626	GO:0044424	intracellular part
FBgn0034646	GO:0044424	intracellular part
FBgn0259726	GO:0044424	intracellular part
FBgn0050263	GO:0044424	intracellular part
FBgn0050285	GO:0044424	intracellular part
FBgn0034655	GO:0044424	intracellular part
FBgn0050398	GO:0044424	intracellular part
FBgn0034681	GO:0044424	intracellular part
FBgn0005778	GO:0044424	intracellular part
FBgn0034688	GO:0044424	intracellular part
FBgn0050281	GO:0044424	intracellular part
FBgn0034700	GO:0044424	intracellular part
FBgn0034703	GO:0044424	intracellular part
FBgn0034709	GO:0044424	intracellular part
FBgn0034710	GO:0044424	intracellular part
FBgn0034720	GO:0044424	intracellular part
FBgn0034744	GO:0044424	intracellular part
FBgn0085475	GO:0044424	intracellular part
FBgn0034766	GO:0044424	intracellular part
FBgn0034774	GO:0044424	intracellular part
FBgn0061435	GO:0044424	intracellular part
FBgn0034788	GO:0044424	intracellular part
FBgn0050187	GO:0044424	intracellular part
FBgn0261564	GO:0044424	intracellular part
FBgn0265188	GO:0044424	intracellular part
FBgn0034829	GO:0044424	intracellular part
FBgn0263084	GO:0044424	intracellular part
FBgn0050412	GO:0044424	intracellular part
FBgn0034844	GO:0044424	intracellular part
FBgn0050410	GO:0044424	intracellular part
FBgn0041234	GO:0044424	intracellular part
FBgn0050185	GO:0044424	intracellular part
FBgn0034876	GO:0044424	intracellular part
FBgn0034877	GO:0044424	intracellular part
FBgn0050183	GO:0044424	intracellular part
FBgn0034893	GO:0044424	intracellular part
FBgn0034897	GO:0044424	intracellular part
FBgn0034901	GO:0044424	intracellular part
FBgn0050177	GO:0044424	intracellular part
FBgn0034910	GO:0044424	intracellular part
FBgn0021895	GO:0044424	intracellular part
FBgn0034915	GO:0044424	intracellular part
FBgn0024234	GO:0044424	intracellular part
FBgn0034919	GO:0044424	intracellular part
FBgn0011236	GO:0044424	intracellular part
FBgn0034936	GO:0044424	intracellular part
FBgn0034938	GO:0044424	intracellular part
FBgn0034940	GO:0044424	intracellular part
FBgn0034948	GO:0044424	intracellular part
FBgn0050178	GO:0044424	intracellular part
FBgn0034958	GO:0044424	intracellular part
FBgn0086129	GO:0044424	intracellular part
FBgn0264297	GO:0044424	intracellular part
FBgn0034985	GO:0044424	intracellular part
FBgn0034986	GO:0044424	intracellular part
FBgn0050419	GO:0044424	intracellular part
FBgn0035000	GO:0044424	intracellular part
FBgn0010414	GO:0044424	intracellular part
FBgn0266439	GO:0044424	intracellular part
FBgn0035020	GO:0044424	intracellular part
FBgn0035026	GO:0044424	intracellular part
FBgn0259707	GO:0044424	intracellular part
FBgn0035042	GO:0044424	intracellular part
FBgn0035043	GO:0044424	intracellular part
FBgn0035046	GO:0044424	intracellular part
FBgn0035057	GO:0044424	intracellular part
FBgn0085434	GO:0044424	intracellular part
FBgn0035101	GO:0044424	intracellular part
FBgn0035106	GO:0044424	intracellular part
FBgn0052343	GO:0044424	intracellular part
FBgn0040291	GO:0044424	intracellular part
FBgn0035137	GO:0044424	intracellular part
FBgn0264574	GO:0044424	intracellular part
FBgn0035186	GO:0044424	intracellular part
FBgn0035187	GO:0044424	intracellular part
FBgn0052318	GO:0044424	intracellular part
FBgn0035196	GO:0044424	intracellular part
FBgn0010246	GO:0044424	intracellular part
FBgn0011361	GO:0044424	intracellular part
FBgn0029514	GO:0044424	intracellular part
FBgn0011204	GO:0044424	intracellular part
FBgn0035227	GO:0044424	intracellular part
FBgn0035229	GO:0044424	intracellular part
FBgn0035238	GO:0044424	intracellular part
FBgn0035267	GO:0044424	intracellular part
FBgn0035270	GO:0044424	intracellular part
FBgn0035287	GO:0044424	intracellular part
FBgn0027547	GO:0044424	intracellular part
FBgn0035384	GO:0044424	intracellular part
FBgn0035385	GO:0044424	intracellular part
FBgn0052487	GO:0044424	intracellular part
FBgn0052485	GO:0044424	intracellular part
FBgn0035392	GO:0044424	intracellular part
FBgn0035401	GO:0044424	intracellular part
FBgn0035409	GO:0044424	intracellular part
FBgn0035423	GO:0044424	intracellular part
FBgn0263246	GO:0044424	intracellular part
FBgn0052282	GO:0044424	intracellular part
FBgn0035438	GO:0044424	intracellular part
FBgn0026259	GO:0044424	intracellular part
FBgn0259224	GO:0044424	intracellular part
FBgn0035455	GO:0044424	intracellular part
FBgn0262544	GO:0044424	intracellular part
FBgn0035461	GO:0044424	intracellular part
FBgn0004888	GO:0044424	intracellular part
FBgn0013751	GO:0044424	intracellular part
FBgn0026592	GO:0044424	intracellular part
FBgn0035470	GO:0044424	intracellular part
FBgn0035473	GO:0044424	intracellular part
FBgn0027552	GO:0044424	intracellular part
FBgn0004552	GO:0044424	intracellular part
FBgn0035523	GO:0044424	intracellular part
FBgn0015829	GO:0044424	intracellular part
FBgn0052250	GO:0044424	intracellular part
FBgn0053514	GO:0044424	intracellular part
FBgn0035539	GO:0044424	intracellular part
FBgn0004380	GO:0044424	intracellular part
FBgn0035611	GO:0044424	intracellular part
FBgn0035625	GO:0044424	intracellular part
FBgn0035626	GO:0044424	intracellular part
FBgn0035631	GO:0044424	intracellular part
FBgn0035642	GO:0044424	intracellular part
FBgn0052409	GO:0044424	intracellular part
FBgn0052412	GO:0044424	intracellular part
FBgn0052413	GO:0044424	intracellular part
FBgn0035677	GO:0044424	intracellular part
FBgn0022699	GO:0044424	intracellular part
FBgn0035691	GO:0044424	intracellular part
FBgn0035711	GO:0044424	intracellular part
FBgn0261934	GO:0044424	intracellular part
FBgn0266962	GO:0044424	intracellular part
FBgn0035720	GO:0044424	intracellular part
FBgn0035721	GO:0044424	intracellular part
FBgn0264302	GO:0044424	intracellular part
FBgn0011640	GO:0044424	intracellular part
FBgn0019662	GO:0044424	intracellular part
FBgn0035769	GO:0044424	intracellular part
FBgn0035770	GO:0044424	intracellular part
FBgn0035772	GO:0044424	intracellular part
FBgn0052376	GO:0044424	intracellular part
FBgn0035806	GO:0044424	intracellular part
FBgn0041156	GO:0044424	intracellular part
FBgn0260968	GO:0044424	intracellular part
FBgn0035833	GO:0044424	intracellular part
FBgn0264478	GO:0044424	intracellular part
FBgn0035852	GO:0044424	intracellular part
FBgn0035854	GO:0044424	intracellular part
FBgn0035867	GO:0044424	intracellular part
FBgn0035868	GO:0044424	intracellular part
FBgn0035903	GO:0044424	intracellular part
FBgn0035904	GO:0044424	intracellular part
FBgn0086348	GO:0044424	intracellular part
FBgn0035906	GO:0044424	intracellular part
FBgn0035922	GO:0044424	intracellular part
FBgn0000357	GO:0044424	intracellular part
FBgn0035951	GO:0044424	intracellular part
FBgn0016070	GO:0044424	intracellular part
FBgn0043806	GO:0044424	intracellular part
FBgn0035982	GO:0044424	intracellular part
FBgn0035985	GO:0044424	intracellular part
FBgn0005533	GO:0044424	intracellular part
FBgn0035995	GO:0044424	intracellular part
FBgn0035998	GO:0044424	intracellular part
FBgn0266101	GO:0044424	intracellular part
FBgn0036007	GO:0044424	intracellular part
FBgn0267348	GO:0044424	intracellular part
FBgn0036023	GO:0044424	intracellular part
FBgn0259163	GO:0044424	intracellular part
FBgn0011836	GO:0044424	intracellular part
FBgn0025866	GO:0044424	intracellular part
FBgn0036057	GO:0044424	intracellular part
FBgn0047038	GO:0044424	intracellular part
FBgn0036102	GO:0044424	intracellular part
FBgn0036126	GO:0044424	intracellular part
FBgn0052073	GO:0044424	intracellular part
FBgn0054012	GO:0044424	intracellular part
FBgn0003462	GO:0044424	intracellular part
FBgn0036156	GO:0044424	intracellular part
FBgn0053500	GO:0044424	intracellular part
FBgn0003377	GO:0044424	intracellular part
FBgn0053269	GO:0044424	intracellular part
FBgn0036176	GO:0044424	intracellular part
FBgn0036178	GO:0044424	intracellular part
FBgn0036180	GO:0044424	intracellular part
FBgn0036181	GO:0044424	intracellular part
FBgn0052091	GO:0044424	intracellular part
FBgn0036186	GO:0044424	intracellular part
FBgn0015828	GO:0044424	intracellular part
FBgn0036202	GO:0044424	intracellular part
FBgn0015278	GO:0044424	intracellular part
FBgn0266100	GO:0044424	intracellular part
FBgn0036221	GO:0044424	intracellular part
FBgn0036235	GO:0044424	intracellular part
FBgn0036240	GO:0044424	intracellular part
FBgn0041096	GO:0044424	intracellular part
FBgn0036242	GO:0044424	intracellular part
FBgn0022959	GO:0044424	intracellular part
FBgn0046296	GO:0044424	intracellular part
FBgn0011455	GO:0044424	intracellular part
FBgn0036257	GO:0044424	intracellular part
FBgn0013997	GO:0044424	intracellular part
FBgn0052104	GO:0044424	intracellular part
FBgn0011279	GO:0044424	intracellular part
FBgn0036282	GO:0044424	intracellular part
FBgn0052102	GO:0044424	intracellular part
FBgn0036287	GO:0044424	intracellular part
FBgn0264848	GO:0044424	intracellular part
FBgn0036294	GO:0044424	intracellular part
FBgn0041775	GO:0044424	intracellular part
FBgn0036299	GO:0044424	intracellular part
FBgn0015904	GO:0044424	intracellular part
FBgn0014007	GO:0044424	intracellular part
FBgn0052113	GO:0044424	intracellular part
FBgn0260945	GO:0044424	intracellular part
FBgn0036342	GO:0044424	intracellular part
FBgn0036360	GO:0044424	intracellular part
FBgn0036376	GO:0044424	intracellular part
FBgn0262813	GO:0044424	intracellular part
FBgn0264006	GO:0044424	intracellular part
FBgn0036396	GO:0044424	intracellular part
FBgn0036403	GO:0044424	intracellular part
FBgn0283503	GO:0044424	intracellular part
FBgn0013718	GO:0044424	intracellular part
FBgn0036427	GO:0044424	intracellular part
FBgn0036433	GO:0044424	intracellular part
FBgn0041604	GO:0044424	intracellular part
FBgn0259175	GO:0044424	intracellular part
FBgn0036441	GO:0044424	intracellular part
FBgn0036446	GO:0044424	intracellular part
FBgn0036448	GO:0044424	intracellular part
FBgn0036450	GO:0044424	intracellular part
FBgn0036451	GO:0044424	intracellular part
FBgn0001120	GO:0044424	intracellular part
FBgn0040296	GO:0044424	intracellular part
FBgn0002778	GO:0044424	intracellular part
FBgn0036471	GO:0044424	intracellular part
FBgn0001099	GO:0044424	intracellular part
FBgn0262893	GO:0044424	intracellular part
FBgn0087035	GO:0044424	intracellular part
FBgn0036510	GO:0044424	intracellular part
FBgn0036518	GO:0044424	intracellular part
FBgn0036531	GO:0044424	intracellular part
FBgn0036552	GO:0044424	intracellular part
FBgn0044028	GO:0044424	intracellular part
FBgn0262987	GO:0044424	intracellular part
FBgn0036575	GO:0044424	intracellular part
FBgn0053796	GO:0044424	intracellular part
FBgn0053689	GO:0044424	intracellular part
FBgn0036580	GO:0044424	intracellular part
FBgn0263608	GO:0044424	intracellular part
FBgn0266099	GO:0044424	intracellular part
FBgn0042178	GO:0044424	intracellular part
FBgn0010223	GO:0044424	intracellular part
FBgn0011293	GO:0044424	intracellular part
FBgn0261872	GO:0044424	intracellular part
FBgn0036698	GO:0044424	intracellular part
FBgn0036702	GO:0044424	intracellular part
FBgn0036704	GO:0044424	intracellular part
FBgn0042641	GO:0044424	intracellular part
FBgn0052176	GO:0044424	intracellular part
FBgn0036723	GO:0044424	intracellular part
FBgn0085282	GO:0044424	intracellular part
FBgn0036818	GO:0044424	intracellular part
FBgn0085284	GO:0044424	intracellular part
FBgn0036853	GO:0044424	intracellular part
FBgn0260857	GO:0044424	intracellular part
FBgn0017578	GO:0044424	intracellular part
FBgn0036856	GO:0044424	intracellular part
FBgn0036862	GO:0044424	intracellular part
FBgn0036870	GO:0044424	intracellular part
FBgn0036893	GO:0044424	intracellular part
FBgn0036895	GO:0044424	intracellular part
FBgn0022774	GO:0044424	intracellular part
FBgn0024889	GO:0044424	intracellular part
FBgn0020887	GO:0044424	intracellular part
FBgn0052219	GO:0044424	intracellular part
FBgn0265959	GO:0044424	intracellular part
FBgn0003124	GO:0044424	intracellular part
FBgn0036974	GO:0044424	intracellular part
FBgn0001259	GO:0044424	intracellular part
FBgn0036979	GO:0044424	intracellular part
FBgn0036980	GO:0044424	intracellular part
FBgn0036990	GO:0044424	intracellular part
FBgn0036991	GO:0044424	intracellular part
FBgn0261832	GO:0044424	intracellular part
FBgn0036997	GO:0044424	intracellular part
FBgn0052428	GO:0044424	intracellular part
FBgn0259243	GO:0044424	intracellular part
FBgn0053286	GO:0044424	intracellular part
FBgn0037042	GO:0044424	intracellular part
FBgn0003415	GO:0044424	intracellular part
FBgn0053056	GO:0044424	intracellular part
FBgn0037061	GO:0044424	intracellular part
FBgn0027945	GO:0044424	intracellular part
FBgn0052436	GO:0044424	intracellular part
FBgn0037078	GO:0044424	intracellular part
FBgn0005694	GO:0044424	intracellular part
FBgn0037082	GO:0044424	intracellular part
FBgn0026371	GO:0044424	intracellular part
FBgn0037094	GO:0044424	intracellular part
FBgn0052442	GO:0044424	intracellular part
FBgn0053290	GO:0044424	intracellular part
FBgn0037100	GO:0044424	intracellular part
FBgn0037105	GO:0044424	intracellular part
FBgn0052445	GO:0044424	intracellular part
FBgn0037117	GO:0044424	intracellular part
FBgn0052447	GO:0044424	intracellular part
FBgn0262737	GO:0044424	intracellular part
FBgn0037140	GO:0044424	intracellular part
FBgn0037144	GO:0044424	intracellular part
FBgn0000100	GO:0044424	intracellular part
FBgn0259973	GO:0044424	intracellular part
FBgn0004179	GO:0044424	intracellular part
FBgn0044324	GO:0044424	intracellular part
FBgn0039977	GO:0044424	intracellular part
FBgn0260008	GO:0044424	intracellular part
FBgn0037251	GO:0044424	intracellular part
FBgn0051522	GO:0044424	intracellular part
FBgn0085386	GO:0044424	intracellular part
FBgn0037265	GO:0044424	intracellular part
FBgn0010750	GO:0044424	intracellular part
FBgn0037282	GO:0044424	intracellular part
FBgn0053293	GO:0044424	intracellular part
FBgn0037304	GO:0044424	intracellular part
FBgn0037310	GO:0044424	intracellular part
FBgn0085306	GO:0044424	intracellular part
FBgn0051547	GO:0044424	intracellular part
FBgn0037345	GO:0044424	intracellular part
FBgn0262125	GO:0044424	intracellular part
FBgn0037360	GO:0044424	intracellular part
FBgn0037365	GO:0044424	intracellular part
FBgn0037377	GO:0044424	intracellular part
FBgn0037379	GO:0044424	intracellular part
FBgn0284081	GO:0044424	intracellular part
FBgn0037435	GO:0044424	intracellular part
FBgn0267698	GO:0044424	intracellular part
FBgn0037447	GO:0044424	intracellular part
FBgn0004054	GO:0044424	intracellular part
FBgn0037466	GO:0044424	intracellular part
FBgn0051248	GO:0044424	intracellular part
FBgn0086372	GO:0044424	intracellular part
FBgn0259974	GO:0044424	intracellular part
FBgn0037539	GO:0044424	intracellular part
FBgn0037549	GO:0044424	intracellular part
FBgn0037561	GO:0044424	intracellular part
FBgn0037569	GO:0044424	intracellular part
FBgn0037570	GO:0044424	intracellular part
FBgn0037579	GO:0044424	intracellular part
FBgn0037580	GO:0044424	intracellular part
FBgn0037613	GO:0044424	intracellular part
FBgn0037625	GO:0044424	intracellular part
FBgn0053191	GO:0044424	intracellular part
FBgn0037630	GO:0044424	intracellular part
FBgn0262614	GO:0044424	intracellular part
FBgn0027503	GO:0044424	intracellular part
FBgn0260243	GO:0044424	intracellular part
FBgn0037648	GO:0044424	intracellular part
FBgn0037662	GO:0044424	intracellular part
FBgn0000412	GO:0044424	intracellular part
FBgn0037664	GO:0044424	intracellular part
FBgn0037672	GO:0044424	intracellular part
FBgn0266410	GO:0044424	intracellular part
FBgn0037683	GO:0044424	intracellular part
FBgn0014022	GO:0044424	intracellular part
FBgn0037702	GO:0044424	intracellular part
FBgn0037709	GO:0044424	intracellular part
FBgn0053654	GO:0044424	intracellular part
FBgn0037719	GO:0044424	intracellular part
FBgn0037723	GO:0044424	intracellular part
FBgn0037731	GO:0044424	intracellular part
FBgn0051352	GO:0044424	intracellular part
FBgn0278604	GO:0044424	intracellular part
FBgn0002431	GO:0044424	intracellular part
FBgn0003886	GO:0044424	intracellular part
FBgn0051477	GO:0044424	intracellular part
FBgn0001321	GO:0044424	intracellular part
FBgn0040238	GO:0044424	intracellular part
FBgn0261356	GO:0044424	intracellular part
FBgn0040256	GO:0044424	intracellular part
FBgn0037862	GO:0044424	intracellular part
FBgn0037880	GO:0044424	intracellular part
FBgn0037881	GO:0044424	intracellular part
FBgn0051388	GO:0044424	intracellular part
FBgn0026064	GO:0044424	intracellular part
FBgn0037895	GO:0044424	intracellular part
FBgn0037934	GO:0044424	intracellular part
FBgn0265271	GO:0044424	intracellular part
FBgn0037964	GO:0044424	intracellular part
FBgn0013276	GO:0044424	intracellular part
FBgn0051358	GO:0044424	intracellular part
FBgn0038029	GO:0044424	intracellular part
FBgn0085431	GO:0044424	intracellular part
FBgn0038042	GO:0044424	intracellular part
FBgn0038043	GO:0044424	intracellular part
FBgn0038046	GO:0044424	intracellular part
FBgn0038047	GO:0044424	intracellular part
FBgn0086687	GO:0044424	intracellular part
FBgn0042207	GO:0044424	intracellular part
FBgn0038072	GO:0044424	intracellular part
FBgn0038076	GO:0044424	intracellular part
FBgn0038127	GO:0044424	intracellular part
FBgn0038147	GO:0044424	intracellular part
FBgn0038148	GO:0044424	intracellular part
FBgn0038196	GO:0044424	intracellular part
FBgn0038202	GO:0044424	intracellular part
FBgn0038204	GO:0044424	intracellular part
FBgn0038209	GO:0044424	intracellular part
FBgn0038218	GO:0044424	intracellular part
FBgn0003862	GO:0044424	intracellular part
FBgn0024321	GO:0044424	intracellular part
FBgn0038243	GO:0044424	intracellular part
FBgn0004629	GO:0044424	intracellular part
FBgn0003169	GO:0044424	intracellular part
FBgn0038252	GO:0044424	intracellular part
FBgn0262127	GO:0044424	intracellular part
FBgn0038261	GO:0044424	intracellular part
FBgn0067629	GO:0044424	intracellular part
FBgn0038271	GO:0044424	intracellular part
FBgn0038292	GO:0044424	intracellular part
FBgn0266599	GO:0044424	intracellular part
FBgn0026441	GO:0044424	intracellular part
FBgn0000533	GO:0044424	intracellular part
FBgn0038341	GO:0044424	intracellular part
FBgn0038343	GO:0044424	intracellular part
FBgn0038359	GO:0044424	intracellular part
FBgn0038361	GO:0044424	intracellular part
FBgn0038365	GO:0044424	intracellular part
FBgn0026616	GO:0044424	intracellular part
FBgn0263023	GO:0044424	intracellular part
FBgn0038394	GO:0044424	intracellular part
FBgn0038395	GO:0044424	intracellular part
FBgn0026059	GO:0044424	intracellular part
FBgn0038405	GO:0044424	intracellular part
FBgn0086370	GO:0044424	intracellular part
FBgn0020407	GO:0044424	intracellular part
FBgn0038418	GO:0044424	intracellular part
FBgn0044826	GO:0044424	intracellular part
FBgn0038432	GO:0044424	intracellular part
FBgn0038440	GO:0044424	intracellular part
FBgn0051217	GO:0044424	intracellular part
FBgn0020493	GO:0044424	intracellular part
FBgn0038473	GO:0044424	intracellular part
FBgn0261847	GO:0044424	intracellular part
FBgn0038533	GO:0044424	intracellular part
FBgn0000477	GO:0044424	intracellular part
FBgn0038565	GO:0044424	intracellular part
FBgn0038566	GO:0044424	intracellular part
FBgn0038571	GO:0044424	intracellular part
FBgn0042693	GO:0044424	intracellular part
FBgn0038577	GO:0044424	intracellular part
FBgn0038578	GO:0044424	intracellular part
FBgn0024432	GO:0044424	intracellular part
FBgn0038607	GO:0044424	intracellular part
FBgn0038608	GO:0044424	intracellular part
FBgn0038609	GO:0044424	intracellular part
FBgn0028670	GO:0044424	intracellular part
FBgn0038621	GO:0044424	intracellular part
FBgn0027841	GO:0044424	intracellular part
FBgn0038682	GO:0044424	intracellular part
FBgn0259704	GO:0044424	intracellular part
FBgn0000463	GO:0044424	intracellular part
FBgn0038701	GO:0044424	intracellular part
FBgn0283536	GO:0044424	intracellular part
FBgn0038783	GO:0044424	intracellular part
FBgn0038805	GO:0044424	intracellular part
FBgn0038809	GO:0044424	intracellular part
FBgn0265606	GO:0044424	intracellular part
FBgn0046689	GO:0044424	intracellular part
FBgn0038861	GO:0044424	intracellular part
FBgn0038862	GO:0044424	intracellular part
FBgn0038866	GO:0044424	intracellular part
FBgn0038870	GO:0044424	intracellular part
FBgn0038871	GO:0044424	intracellular part
FBgn0038874	GO:0044424	intracellular part
FBgn0002941	GO:0044424	intracellular part
FBgn0027575	GO:0044424	intracellular part
FBgn0051174	GO:0044424	intracellular part
FBgn0083984	GO:0044424	intracellular part
FBgn0038928	GO:0044424	intracellular part
FBgn0038945	GO:0044424	intracellular part
FBgn0267385	GO:0044424	intracellular part
FBgn0083985	GO:0044424	intracellular part
FBgn0263048	GO:0044424	intracellular part
FBgn0038956	GO:0044424	intracellular part
FBgn0085405	GO:0044424	intracellular part
FBgn0051158	GO:0044424	intracellular part
FBgn0039007	GO:0044424	intracellular part
FBgn0039009	GO:0044424	intracellular part
FBgn0039013	GO:0044424	intracellular part
FBgn0266409	GO:0044424	intracellular part
FBgn0039016	GO:0044424	intracellular part
FBgn0263143	GO:0044424	intracellular part
FBgn0039041	GO:0044424	intracellular part
FBgn0027526	GO:0044424	intracellular part
FBgn0039055	GO:0044424	intracellular part
FBgn0039059	GO:0044424	intracellular part
FBgn0265042	GO:0044424	intracellular part
FBgn0053337	GO:0044424	intracellular part
FBgn0039113	GO:0044424	intracellular part
FBgn0039115	GO:0044424	intracellular part
FBgn0053111	GO:0044424	intracellular part
FBgn0260634	GO:0044424	intracellular part
FBgn0039124	GO:0044424	intracellular part
FBgn0039125	GO:0044424	intracellular part
FBgn0264741	GO:0044424	intracellular part
FBgn0039129	GO:0044424	intracellular part
FBgn0039165	GO:0044424	intracellular part
FBgn0011725	GO:0044424	intracellular part
FBgn0000139	GO:0044424	intracellular part
FBgn0003429	GO:0044424	intracellular part
FBgn0039223	GO:0044424	intracellular part
FBgn0045980	GO:0044424	intracellular part
FBgn0013953	GO:0044424	intracellular part
FBgn0039235	GO:0044424	intracellular part
FBgn0265266	GO:0044424	intracellular part
FBgn0259152	GO:0044424	intracellular part
FBgn0039297	GO:0044424	intracellular part
FBgn0039298	GO:0044424	intracellular part
FBgn0039331	GO:0044424	intracellular part
FBgn0000206	GO:0044424	intracellular part
FBgn0262576	GO:0044424	intracellular part
FBgn0039406	GO:0044424	intracellular part
FBgn0039407	GO:0044424	intracellular part
FBgn0039467	GO:0044424	intracellular part
FBgn0039492	GO:0044424	intracellular part
FBgn0005696	GO:0044424	intracellular part
FBgn0039505	GO:0044424	intracellular part
FBgn0039562	GO:0044424	intracellular part
FBgn0085383	GO:0044424	intracellular part
FBgn0085466	GO:0044424	intracellular part
FBgn0039588	GO:0044424	intracellular part
FBgn0039597	GO:0044424	intracellular part
FBgn0039598	GO:0044424	intracellular part
FBgn0085324	GO:0044424	intracellular part
FBgn0039599	GO:0044424	intracellular part
FBgn0039630	GO:0044424	intracellular part
FBgn0041588	GO:0044424	intracellular part
FBgn0028692	GO:0044424	intracellular part
FBgn0039647	GO:0044424	intracellular part
FBgn0029176	GO:0044424	intracellular part
FBgn0040623	GO:0044424	intracellular part
FBgn0039676	GO:0044424	intracellular part
FBgn0039704	GO:0044424	intracellular part
FBgn0053483	GO:0044424	intracellular part
FBgn0024288	GO:0044424	intracellular part
FBgn0039818	GO:0044424	intracellular part
FBgn0013973	GO:0044424	intracellular part
FBgn0086704	GO:0044424	intracellular part
FBgn0039830	GO:0044424	intracellular part
FBgn0019990	GO:0044424	intracellular part
FBgn0003065	GO:0044424	intracellular part
FBgn0017545	GO:0044424	intracellular part
FBgn0052006	GO:0044424	intracellular part
FBgn0051997	GO:0044424	intracellular part
FBgn0039896	GO:0044424	intracellular part
FBgn0039902	GO:0044424	intracellular part
FBgn0016126	GO:0044424	intracellular part
FBgn0022361	GO:0044424	intracellular part
FBgn0005558	GO:0044424	intracellular part
FBgn0013749	GO:0044424	intracellular part
FBgn0263112	GO:0044424	intracellular part
FBgn0053653	GO:0044424	intracellular part
FBgn0000022	GO:0044424	intracellular part
FBgn0004170	GO:0044424	intracellular part
FBgn0011822	GO:0044424	intracellular part
FBgn0266572	GO:0044424	intracellular part
FBgn0002579	GO:0044424	intracellular part
FBgn0025639	GO:0044424	intracellular part
FBgn0029531	GO:0044424	intracellular part
FBgn0029532	GO:0044424	intracellular part
FBgn0040347	GO:0044424	intracellular part
FBgn0040337	GO:0044424	intracellular part
FBgn0040368	GO:0044424	intracellular part
FBgn0025394	GO:0044424	intracellular part
FBgn0023531	GO:0044424	intracellular part
FBgn0023508	GO:0044424	intracellular part
FBgn0025632	GO:0044424	intracellular part
FBgn0029596	GO:0044424	intracellular part
FBgn0023541	GO:0044424	intracellular part
FBgn0003048	GO:0044424	intracellular part
FBgn0023525	GO:0044424	intracellular part
FBgn0023527	GO:0044424	intracellular part
FBgn0052797	GO:0044424	intracellular part
FBgn0260753	GO:0044424	intracellular part
FBgn0004643	GO:0044424	intracellular part
FBgn0003371	GO:0044424	intracellular part
FBgn0024991	GO:0044424	intracellular part
FBgn0000520	GO:0044424	intracellular part
FBgn0000376	GO:0044424	intracellular part
FBgn0029658	GO:0044424	intracellular part
FBgn0029661	GO:0044424	intracellular part
FBgn0266429	GO:0044424	intracellular part
FBgn0023216	GO:0044424	intracellular part
FBgn0262980	GO:0044424	intracellular part
FBgn0040907	GO:0044424	intracellular part
FBgn0262738	GO:0044424	intracellular part
FBgn0029712	GO:0044424	intracellular part
FBgn0029717	GO:0044424	intracellular part
FBgn0025739	GO:0044424	intracellular part
FBgn0029718	GO:0044424	intracellular part
FBgn0025615	GO:0044424	intracellular part
FBgn0011760	GO:0044424	intracellular part
FBgn0266000	GO:0044424	intracellular part
FBgn0085464	GO:0044424	intracellular part
FBgn0028474	GO:0044424	intracellular part
FBgn0029816	GO:0044424	intracellular part
FBgn0029827	GO:0044424	intracellular part
FBgn0029849	GO:0044424	intracellular part
FBgn0029863	GO:0044424	intracellular part
FBgn0029864	GO:0044424	intracellular part
FBgn0029867	GO:0044424	intracellular part
FBgn0014031	GO:0044424	intracellular part
FBgn0029881	GO:0044424	intracellular part
FBgn0029880	GO:0044424	intracellular part
FBgn0028336	GO:0044424	intracellular part
FBgn0029903	GO:0044424	intracellular part
FBgn0029997	GO:0044424	intracellular part
FBgn0040319	GO:0044424	intracellular part
FBgn0030000	GO:0044424	intracellular part
FBgn0030005	GO:0044424	intracellular part
FBgn0265464	GO:0044424	intracellular part
FBgn0030013	GO:0044424	intracellular part
FBgn0030034	GO:0044424	intracellular part
FBgn0052712	GO:0044424	intracellular part
FBgn0023506	GO:0044424	intracellular part
FBgn0264975	GO:0044424	intracellular part
FBgn0024943	GO:0044424	intracellular part
FBgn0030054	GO:0044424	intracellular part
FBgn0261549	GO:0044424	intracellular part
FBgn0030077	GO:0044424	intracellular part
FBgn0052707	GO:0044424	intracellular part
FBgn0030087	GO:0044424	intracellular part
FBgn0014868	GO:0044424	intracellular part
FBgn0040467	GO:0044424	intracellular part
FBgn0052703	GO:0044424	intracellular part
FBgn0000233	GO:0044424	intracellular part
FBgn0052698	GO:0044424	intracellular part
FBgn0266431	GO:0044424	intracellular part
FBgn0263132	GO:0044424	intracellular part
FBgn0030177	GO:0044424	intracellular part
FBgn0030186	GO:0044424	intracellular part
FBgn0030195	GO:0044424	intracellular part
FBgn0052683	GO:0044424	intracellular part
FBgn0030204	GO:0044424	intracellular part
FBgn0030208	GO:0044424	intracellular part
FBgn0030222	GO:0044424	intracellular part
FBgn0052673	GO:0044424	intracellular part
FBgn0003321	GO:0044424	intracellular part
FBgn0262685	GO:0044424	intracellular part
FBgn0030306	GO:0044424	intracellular part
FBgn0266421	GO:0044424	intracellular part
FBgn0266019	GO:0044424	intracellular part
FBgn0030369	GO:0044424	intracellular part
FBgn0052656	GO:0044424	intracellular part
FBgn0030437	GO:0044424	intracellular part
FBgn0010303	GO:0044424	intracellular part
FBgn0030456	GO:0044424	intracellular part
FBgn0040309	GO:0044424	intracellular part
FBgn0010198	GO:0044424	intracellular part
FBgn0030474	GO:0044424	intracellular part
FBgn0030485	GO:0044424	intracellular part
FBgn0030507	GO:0044424	intracellular part
FBgn0265726	GO:0044424	intracellular part
FBgn0002878	GO:0044424	intracellular part
FBgn0030520	GO:0044424	intracellular part
FBgn0030522	GO:0044424	intracellular part
FBgn0030545	GO:0044424	intracellular part
FBgn0040153	GO:0044424	intracellular part
FBgn0264078	GO:0044424	intracellular part
FBgn0030624	GO:0044424	intracellular part
FBgn0004924	GO:0044424	intracellular part
FBgn0030629	GO:0044424	intracellular part
FBgn0040285	GO:0044424	intracellular part
FBgn0030641	GO:0044424	intracellular part
FBgn0030655	GO:0044424	intracellular part
FBgn0003463	GO:0044424	intracellular part
FBgn0030688	GO:0044424	intracellular part
FBgn0263748	GO:0044424	intracellular part
FBgn0030696	GO:0044424	intracellular part
FBgn0030697	GO:0044424	intracellular part
FBgn0065035	GO:0044424	intracellular part
FBgn0001105	GO:0044424	intracellular part
FBgn0030734	GO:0044424	intracellular part
FBgn0030735	GO:0044424	intracellular part
FBgn0027521	GO:0044424	intracellular part
FBgn0004432	GO:0044424	intracellular part
FBgn0004367	GO:0044424	intracellular part
FBgn0030749	GO:0044424	intracellular part
FBgn0011742	GO:0044424	intracellular part
FBgn0011826	GO:0044424	intracellular part
FBgn0030764	GO:0044424	intracellular part
FBgn0030791	GO:0044424	intracellular part
FBgn0024941	GO:0044424	intracellular part
FBgn0030803	GO:0044424	intracellular part
FBgn0264738	GO:0044424	intracellular part
FBgn0052563	GO:0044424	intracellular part
FBgn0030836	GO:0044424	intracellular part
FBgn0011758	GO:0044424	intracellular part
FBgn0030912	GO:0044424	intracellular part
FBgn0008635	GO:0044424	intracellular part
FBgn0022355	GO:0044424	intracellular part
FBgn0030959	GO:0044424	intracellular part
FBgn0283473	GO:0044424	intracellular part
FBgn0030964	GO:0044424	intracellular part
FBgn0085451	GO:0044424	intracellular part
FBgn0030984	GO:0044424	intracellular part
FBgn0030991	GO:0044424	intracellular part
FBgn0030992	GO:0044424	intracellular part
FBgn0087008	GO:0044424	intracellular part
FBgn0031049	GO:0044424	intracellular part
FBgn0031051	GO:0044424	intracellular part
FBgn0053497	GO:0044424	intracellular part
FBgn0052823	GO:0044424	intracellular part
FBgn0283432	GO:0044424	intracellular part
FBgn0283433	GO:0044424	intracellular part
FBgn0022770	GO:0044424	intracellular part
FBgn0040648	GO:0044424	intracellular part
FBgn0031142	GO:0044424	intracellular part
FBgn0031143	GO:0044424	intracellular part
FBgn0031146	GO:0044424	intracellular part
FBgn0031149	GO:0044424	intracellular part
FBgn0031150	GO:0044424	intracellular part
FBgn0031164	GO:0044424	intracellular part
FBgn0052521	GO:0044424	intracellular part
FBgn0031168	GO:0044424	intracellular part
FBgn0020369	GO:0044424	intracellular part
FBgn0003423	GO:0044424	intracellular part
FBgn0052820	GO:0044424	intracellular part
FBgn0052857	GO:0044424	intracellular part
FBgn0085693	GO:0044424	intracellular part
FBgn0031190	GO:0044424	intracellular part
FBgn0039944	GO:0044424	intracellular part
FBgn0003559	GO:0044424	intracellular part
FBgn0267903	GO:0044424	intracellular part
FBgn0267905	GO:0044424	intracellular part
FBgn0267412	GO:0044424	intracellular part
FBgn0053303	GO:0044425	membrane part
FBgn0028371	GO:0044425	membrane part
FBgn0036723	GO:0044425	membrane part
FBgn0038682	GO:0044425	membrane part
FBgn0029963	GO:0044425	membrane part
FBgn0031313	GO:0044428	nuclear part
FBgn0031715	GO:0044428	nuclear part
FBgn0002031	GO:0044428	nuclear part
FBgn0033558	GO:0044428	nuclear part
FBgn0050015	GO:0044428	nuclear part
FBgn0010621	GO:0044428	nuclear part
FBgn0053964	GO:0044428	nuclear part
FBgn0053506	GO:0044428	nuclear part
FBgn0034725	GO:0044428	nuclear part
FBgn0034727	GO:0044428	nuclear part
FBgn0261794	GO:0044428	nuclear part
FBgn0036824	GO:0044428	nuclear part
FBgn0058160	GO:0044428	nuclear part
FBgn0039459	GO:0044428	nuclear part
FBgn0026084	GO:0044428	nuclear part
FBgn0026085	GO:0044428	nuclear part
FBgn0052706	GO:0044428	nuclear part
FBgn0030743	GO:0044428	nuclear part
FBgn0028581	GO:0044428	nuclear part
FBgn0026175	GO:0044428	nuclear part
FBgn0031074	GO:0044428	nuclear part
FBgn0037855	GO:0044429	mitochondrial part
FBgn0038923	GO:0044429	mitochondrial part
FBgn0038924	GO:0044429	mitochondrial part
FBgn0031213	GO:0044444	cytoplasmic part
FBgn0002931	GO:0044444	cytoplasmic part
FBgn0031217	GO:0044444	cytoplasmic part
FBgn0031228	GO:0044444	cytoplasmic part
FBgn0031219	GO:0044444	cytoplasmic part
FBgn0031220	GO:0044444	cytoplasmic part
FBgn0015905	GO:0044444	cytoplasmic part
FBgn0016926	GO:0044444	cytoplasmic part
FBgn0086758	GO:0044444	cytoplasmic part
FBgn0031357	GO:0044444	cytoplasmic part
FBgn0000579	GO:0044444	cytoplasmic part
FBgn0259230	GO:0044444	cytoplasmic part
FBgn0051679	GO:0044444	cytoplasmic part
FBgn0031422	GO:0044444	cytoplasmic part
FBgn0264081	GO:0044444	cytoplasmic part
FBgn0031449	GO:0044444	cytoplasmic part
FBgn0031451	GO:0044444	cytoplasmic part
FBgn0031500	GO:0044444	cytoplasmic part
FBgn0031536	GO:0044444	cytoplasmic part
FBgn0261560	GO:0044444	cytoplasmic part
FBgn0051774	GO:0044444	cytoplasmic part
FBgn0085205	GO:0044444	cytoplasmic part
FBgn0010473	GO:0044444	cytoplasmic part
FBgn0031596	GO:0044444	cytoplasmic part
FBgn0285948	GO:0044444	cytoplasmic part
FBgn0031631	GO:0044444	cytoplasmic part
FBgn0031643	GO:0044444	cytoplasmic part
FBgn0051646	GO:0044444	cytoplasmic part
FBgn0001942	GO:0044444	cytoplasmic part
FBgn0031765	GO:0044444	cytoplasmic part
FBgn0266521	GO:0044444	cytoplasmic part
FBgn0031814	GO:0044444	cytoplasmic part
FBgn0031822	GO:0044444	cytoplasmic part
FBgn0051638	GO:0044444	cytoplasmic part
FBgn0031830	GO:0044444	cytoplasmic part
FBgn0031896	GO:0044444	cytoplasmic part
FBgn0264343	GO:0044444	cytoplasmic part
FBgn0054010	GO:0044444	cytoplasmic part
FBgn0031975	GO:0044444	cytoplasmic part
FBgn0267488	GO:0044444	cytoplasmic part
FBgn0261830	GO:0044444	cytoplasmic part
FBgn0263256	GO:0044444	cytoplasmic part
FBgn0032065	GO:0044444	cytoplasmic part
FBgn0261627	GO:0044444	cytoplasmic part
FBgn0032116	GO:0044444	cytoplasmic part
FBgn0085211	GO:0044444	cytoplasmic part
FBgn0032122	GO:0044444	cytoplasmic part
FBgn0040064	GO:0044444	cytoplasmic part
FBgn0032219	GO:0044444	cytoplasmic part
FBgn0004106	GO:0044444	cytoplasmic part
FBgn0267821	GO:0044444	cytoplasmic part
FBgn0032258	GO:0044444	cytoplasmic part
FBgn0032259	GO:0044444	cytoplasmic part
FBgn0086347	GO:0044444	cytoplasmic part
FBgn0032304	GO:0044444	cytoplasmic part
FBgn0262599	GO:0044444	cytoplasmic part
FBgn0024227	GO:0044444	cytoplasmic part
FBgn0053129	GO:0044444	cytoplasmic part
FBgn0026148	GO:0044444	cytoplasmic part
FBgn0261983	GO:0044444	cytoplasmic part
FBgn0032343	GO:0044444	cytoplasmic part
FBgn0032481	GO:0044444	cytoplasmic part
FBgn0032485	GO:0044444	cytoplasmic part
FBgn0032490	GO:0044444	cytoplasmic part
FBgn0003983	GO:0044444	cytoplasmic part
FBgn0028895	GO:0044444	cytoplasmic part
FBgn0001086	GO:0044444	cytoplasmic part
FBgn0000250	GO:0044444	cytoplasmic part
FBgn0259151	GO:0044444	cytoplasmic part
FBgn0051815	GO:0044444	cytoplasmic part
FBgn0032593	GO:0044444	cytoplasmic part
FBgn0001185	GO:0044444	cytoplasmic part
FBgn0040262	GO:0044444	cytoplasmic part
FBgn0040260	GO:0044444	cytoplasmic part
FBgn0032609	GO:0044444	cytoplasmic part
FBgn0032637	GO:0044444	cytoplasmic part
FBgn0032643	GO:0044444	cytoplasmic part
FBgn0032644	GO:0044444	cytoplasmic part
FBgn0032652	GO:0044444	cytoplasmic part
FBgn0053120	GO:0044444	cytoplasmic part
FBgn0032733	GO:0044444	cytoplasmic part
FBgn0032734	GO:0044444	cytoplasmic part
FBgn0032741	GO:0044444	cytoplasmic part
FBgn0032798	GO:0044444	cytoplasmic part
FBgn0032800	GO:0044444	cytoplasmic part
FBgn0050499	GO:0044444	cytoplasmic part
FBgn0004133	GO:0044444	cytoplasmic part
FBgn0011659	GO:0044444	cytoplasmic part
FBgn0013726	GO:0044444	cytoplasmic part
FBgn0033316	GO:0044444	cytoplasmic part
FBgn0050350	GO:0044444	cytoplasmic part
FBgn0033355	GO:0044444	cytoplasmic part
FBgn0053199	GO:0044444	cytoplasmic part
FBgn0002567	GO:0044444	cytoplasmic part
FBgn0266486	GO:0044444	cytoplasmic part
FBgn0041087	GO:0044444	cytoplasmic part
FBgn0017558	GO:0044444	cytoplasmic part
FBgn0085249	GO:0044444	cytoplasmic part
FBgn0033521	GO:0044444	cytoplasmic part
FBgn0033588	GO:0044444	cytoplasmic part
FBgn0033589	GO:0044444	cytoplasmic part
FBgn0033636	GO:0044444	cytoplasmic part
FBgn0050485	GO:0044444	cytoplasmic part
FBgn0261975	GO:0044444	cytoplasmic part
FBgn0033888	GO:0044444	cytoplasmic part
FBgn0033904	GO:0044444	cytoplasmic part
FBgn0261270	GO:0044444	cytoplasmic part
FBgn0261269	GO:0044444	cytoplasmic part
FBgn0034009	GO:0044444	cytoplasmic part
FBgn0034025	GO:0044444	cytoplasmic part
FBgn0050467	GO:0044444	cytoplasmic part
FBgn0003130	GO:0044444	cytoplasmic part
FBgn0034050	GO:0044444	cytoplasmic part
FBgn0034053	GO:0044444	cytoplasmic part
FBgn0034057	GO:0044444	cytoplasmic part
FBgn0034059	GO:0044444	cytoplasmic part
FBgn0034070	GO:0044444	cytoplasmic part
FBgn0034097	GO:0044444	cytoplasmic part
FBgn0025519	GO:0044444	cytoplasmic part
FBgn0001308	GO:0044444	cytoplasmic part
FBgn0003274	GO:0044444	cytoplasmic part
FBgn0050461	GO:0044444	cytoplasmic part
FBgn0028494	GO:0044444	cytoplasmic part
FBgn0034382	GO:0044444	cytoplasmic part
FBgn0034396	GO:0044444	cytoplasmic part
FBgn0034403	GO:0044444	cytoplasmic part
FBgn0034419	GO:0044444	cytoplasmic part
FBgn0085232	GO:0044444	cytoplasmic part
FBgn0004362	GO:0044444	cytoplasmic part
FBgn0034850	GO:0044444	cytoplasmic part
FBgn0003977	GO:0044444	cytoplasmic part
FBgn0034971	GO:0044444	cytoplasmic part
FBgn0035077	GO:0044444	cytoplasmic part
FBgn0060296	GO:0044444	cytoplasmic part
FBgn0035122	GO:0044444	cytoplasmic part
FBgn0035244	GO:0044444	cytoplasmic part
FBgn0035246	GO:0044444	cytoplasmic part
FBgn0035258	GO:0044444	cytoplasmic part
FBgn0027594	GO:0044444	cytoplasmic part
FBgn0035262	GO:0044444	cytoplasmic part
FBgn0035312	GO:0044444	cytoplasmic part
FBgn0035336	GO:0044444	cytoplasmic part
FBgn0052296	GO:0044444	cytoplasmic part
FBgn0035370	GO:0044444	cytoplasmic part
FBgn0266918	GO:0044444	cytoplasmic part
FBgn0283724	GO:0044444	cytoplasmic part
FBgn0052259	GO:0044444	cytoplasmic part
FBgn0052243	GO:0044444	cytoplasmic part
FBgn0035574	GO:0044444	cytoplasmic part
FBgn0042199	GO:0044444	cytoplasmic part
FBgn0040843	GO:0044444	cytoplasmic part
FBgn0035588	GO:0044444	cytoplasmic part
FBgn0035586	GO:0044444	cytoplasmic part
FBgn0028962	GO:0044444	cytoplasmic part
FBgn0035617	GO:0044444	cytoplasmic part
FBgn0035632	GO:0044444	cytoplasmic part
FBgn0260936	GO:0044444	cytoplasmic part
FBgn0035704	GO:0044444	cytoplasmic part
FBgn0052396	GO:0044444	cytoplasmic part
FBgn0035792	GO:0044444	cytoplasmic part
FBgn0035795	GO:0044444	cytoplasmic part
FBgn0052368	GO:0044444	cytoplasmic part
[truncated: 623 more rows]
