# Supplementary material for: Gene function prediction in five model eukaryotes exclusively based on gene relative location through machine learning
Source: Sci Rep. 2022 Jul 8;12:11655. doi: 10.1038/s41598-022-15329-w (PMC9270439; doi:10.1038/s41598-022-15329-w)
Supplement: Supplementary file 9 — Supplementary Table S9. [file 41598_2022_15329_MOESM9_ESM.xls]

## Sheet: Supplementtary_Table_S10_D_melanogaster_molecular_function
Supplementary Table S10
D. melanogaster / Molecular function
Predicted associations with a probability above the threshold that maximizes the ratio between the trained and the random model
gene_id	go_id	go_name							D. melanogaster and Molecular Function
FBgn0005593	GO:0043492	ATPase activity							Predicted associations with a probability above the threshold that maximizes the ratio between the trained and the random model
FBgn0034729	GO:0043492	ATPase activity
FBgn0034730	GO:0043492	ATPase activity
FBgn0003377	GO:0043492	ATPase activity
FBgn0043799	GO:0043492	ATPase activity
FBgn0039113	GO:0042623	ATPase activity
FBgn0031549	GO:0000977	RNA polymerase II regulatory region sequence-specific DNA binding
FBgn0005593	GO:0004386	helicase activity
FBgn0033712	GO:0017137	Rab GTPase binding
FBgn0033713	GO:0017137	Rab GTPase binding
FBgn0003977	GO:0017137	Rab GTPase binding
FBgn0034853	GO:0017137	Rab GTPase binding
FBgn0052436	GO:0017137	Rab GTPase binding
FBgn0004054	GO:0000977	RNA polymerase II regulatory region sequence-specific DNA binding
FBgn0024289	GO:0000977	RNA polymerase II regulatory region sequence-specific DNA binding
FBgn0038300	GO:0017137	Rab GTPase binding
FBgn0038301	GO:0017137	Rab GTPase binding
FBgn0038302	GO:0017137	Rab GTPase binding
FBgn0266674	GO:0017137	Rab GTPase binding
FBgn0010770	GO:0017137	Rab GTPase binding
FBgn0039113	GO:0004386	helicase activity
FBgn0262576	GO:0000977	RNA polymerase II regulatory region sequence-specific DNA binding
FBgn0002592	GO:0000977	RNA polymerase II regulatory region sequence-specific DNA binding
FBgn0002629	GO:0000977	RNA polymerase II regulatory region sequence-specific DNA binding
FBgn0002632	GO:0000977	RNA polymerase II regulatory region sequence-specific DNA binding
FBgn0031519	GO:0015078	proton transmembrane transporter activity
FBgn0053281	GO:0015078	proton transmembrane transporter activity
FBgn0053282	GO:0015078	proton transmembrane transporter activity
FBgn0031936	GO:0015081	sodium ion transmembrane transporter activity
FBgn0028850	GO:1990837	sequence-specific double-stranded DNA binding
FBgn0053511	GO:0015081	sodium ion transmembrane transporter activity
FBgn0033265	GO:0017016	Ras GTPase binding
FBgn0260390	GO:0017016	Ras GTPase binding
FBgn0250822	GO:0015079	potassium ion transmembrane transporter activity
FBgn0262836	GO:0015079	potassium ion transmembrane transporter activity
FBgn0262791	GO:0015079	potassium ion transmembrane transporter activity
FBgn0033521	GO:0017016	Ras GTPase binding
FBgn0263033	GO:0017016	Ras GTPase binding
FBgn0034187	GO:0017016	Ras GTPase binding
FBgn0034196	GO:0017016	Ras GTPase binding
FBgn0264574	GO:0017016	Ras GTPase binding
FBgn0263973	GO:0022834	ligand-gated channel activity
FBgn0002926	GO:0022834	ligand-gated channel activity
FBgn0035995	GO:0000976	transcription regulatory region sequence-specific DNA binding
FBgn0036569	GO:0015078	proton transmembrane transporter activity
FBgn0266669	GO:0015081	sodium ion transmembrane transporter activity
FBgn0020887	GO:0017016	Ras GTPase binding
FBgn0037085	GO:1990837	sequence-specific double-stranded DNA binding
FBgn0264561	GO:0001012	RNA polymerase II regulatory region DNA binding
FBgn0037617	GO:1990837	sequence-specific double-stranded DNA binding
FBgn0037622	GO:1990837	sequence-specific double-stranded DNA binding
FBgn0037731	GO:0015078	proton transmembrane transporter activity
FBgn0037918	GO:0000976	transcription regulatory region sequence-specific DNA binding
FBgn0037924	GO:0000976	transcription regulatory region sequence-specific DNA binding
FBgn0038549	GO:0000976	transcription regulatory region sequence-specific DNA binding
FBgn0030456	GO:1990837	sequence-specific double-stranded DNA binding
FBgn0030992	GO:0017016	Ras GTPase binding
FBgn0051682	GO:0004252	serine-type endopeptidase activity
FBgn0264979	GO:0004252	serine-type endopeptidase activity
FBgn0042187	GO:0004252	serine-type endopeptidase activity
FBgn0051681	GO:0004252	serine-type endopeptidase activity
FBgn0031519	GO:0015293	symporter activity
FBgn0053281	GO:0015293	symporter activity
FBgn0053282	GO:0015293	symporter activity
FBgn0031559	GO:0004866	endopeptidase inhibitor activity
FBgn0031562	GO:0004866	endopeptidase inhibitor activity
FBgn0031936	GO:0015171	amino acid transmembrane transporter activity
FBgn0031936	GO:0015293	symporter activity
FBgn0032304	GO:0022836	gated channel activity
FBgn0032304	GO:0022838	substrate-specific channel activity
FBgn0051704	GO:0004866	endopeptidase inhibitor activity
FBgn0032381	GO:0004866	endopeptidase inhibitor activity
FBgn0028838	GO:0004252	serine-type endopeptidase activity
FBgn0028868	GO:0004252	serine-type endopeptidase activity
FBgn0028863	GO:0004175	endopeptidase activity
FBgn0051735	GO:0008238	exopeptidase activity
FBgn0053140	GO:0004866	endopeptidase inhibitor activity
FBgn0033183	GO:0043565	sequence-specific DNA binding
FBgn0015929	GO:0043565	sequence-specific DNA binding
FBgn0050344	GO:0019901	protein kinase binding
FBgn0250822	GO:0005261	cation channel activity
FBgn0262836	GO:0005261	cation channel activity
FBgn0262791	GO:0005261	cation channel activity
FBgn0011556	GO:0004252	serine-type endopeptidase activity
FBgn0053506	GO:0003729	mRNA binding
FBgn0013773	GO:0003729	mRNA binding
FBgn0050468	GO:0015276	ligand-gated ion channel activity
FBgn0050467	GO:0008017	microtubule binding
FBgn0050080	GO:0004252	serine-type endopeptidase activity
FBgn0263113	GO:0003729	mRNA binding
FBgn0085223	GO:0003729	mRNA binding
FBgn0034455	GO:0015276	ligand-gated ion channel activity
FBgn0003731	GO:0004252	serine-type endopeptidase activity
FBgn0034662	GO:0004252	serine-type endopeptidase activity
FBgn0034829	GO:0008017	microtubule binding
FBgn0021895	GO:0003729	mRNA binding
FBgn0034915	GO:0003729	mRNA binding
FBgn0024234	GO:0003729	mRNA binding
FBgn0034919	GO:0003729	mRNA binding
FBgn0011236	GO:0003729	mRNA binding
FBgn0035416	GO:0004252	serine-type endopeptidase activity
FBgn0052277	GO:0004252	serine-type endopeptidase activity
FBgn0035663	GO:0004252	serine-type endopeptidase activity
FBgn0028980	GO:0004252	serine-type endopeptidase activity
FBgn0035674	GO:0004252	serine-type endopeptidase activity
FBgn0263973	GO:0022838	substrate-specific channel activity
FBgn0002926	GO:0022838	substrate-specific channel activity
FBgn0014011	GO:0008237	metallopeptidase activity
FBgn0014011	GO:0008238	exopeptidase activity
FBgn0036235	GO:0008017	microtubule binding
FBgn0036318	GO:0015293	symporter activity
FBgn0266669	GO:0015171	amino acid transmembrane transporter activity
FBgn0266669	GO:0015293	symporter activity
FBgn0036974	GO:0004866	endopeptidase inhibitor activity
FBgn0036975	GO:0004866	endopeptidase inhibitor activity
FBgn0037163	GO:0016791	phosphatase activity
FBgn0037167	GO:0016791	phosphatase activity
FBgn0263004	GO:0016791	phosphatase activity
FBgn0037265	GO:0008017	microtubule binding
FBgn0263346	GO:0008017	microtubule binding
FBgn0037731	GO:0015293	symporter activity
FBgn0085412	GO:0016791	phosphatase activity
FBgn0267383	GO:0016791	phosphatase activity
FBgn0011582	GO:0004175	endopeptidase activity
FBgn0038481	GO:0004252	serine-type endopeptidase activity
FBgn0038861	GO:0019901	protein kinase binding
FBgn0085405	GO:0019901	protein kinase binding
FBgn0259193	GO:0004866	endopeptidase inhibitor activity
FBgn0000036	GO:0005261	cation channel activity
FBgn0000036	GO:0015276	ligand-gated ion channel activity
FBgn0039525	GO:0008017	microtubule binding
FBgn0267104	GO:0016791	phosphatase activity
FBgn0015622	GO:0016791	phosphatase activity
FBgn0266411	GO:0004519	endonuclease activity
FBgn0266442	GO:0004519	endonuclease activity
FBgn0039757	GO:0046914	transition metal ion binding
FBgn0000094	GO:0046914	transition metal ion binding
FBgn0025394	GO:0008017	microtubule binding
FBgn0053513	GO:0008017	microtubule binding
FBgn0266000	GO:0043565	sequence-specific DNA binding
FBgn0013987	GO:0008237	metallopeptidase activity
FBgn0013987	GO:0008238	exopeptidase activity
FBgn0029810	GO:0008237	metallopeptidase activity
FBgn0029810	GO:0008238	exopeptidase activity
FBgn0029963	GO:0015276	ligand-gated ion channel activity
FBgn0259190	GO:0015276	ligand-gated ion channel activity
FBgn0265464	GO:0043565	sequence-specific DNA binding
FBgn0030013	GO:0043565	sequence-specific DNA binding
FBgn0002948	GO:0003690	double-stranded DNA binding
FBgn0030317	GO:0003690	double-stranded DNA binding
FBgn0030749	GO:0008135	translation factor activity
FBgn0030775	GO:0004252	serine-type endopeptidase activity
FBgn0030780	GO:0004252	serine-type endopeptidase activity
FBgn0052563	GO:0008017	microtubule binding
FBgn0052533	GO:0008514	organic anion transmembrane transporter activity
FBgn0040107	GO:0042803	protein homodimerization activity
FBgn0040107	GO:0046982	protein heterodimerization activity
FBgn0041250	GO:0016301	kinase activity
FBgn0041250	GO:0016773	phosphotransferase activity
FBgn0016926	GO:0016301	kinase activity
FBgn0016926	GO:0016773	phosphotransferase activity
FBgn0031304	GO:0016301	kinase activity
FBgn0031304	GO:0016773	phosphotransferase activity
FBgn0041249	GO:0008527	taste receptor activity
FBgn0045500	GO:0008527	taste receptor activity
FBgn0051933	GO:0008527	taste receptor activity
FBgn0051909	GO:0001664	G protein-coupled receptor binding
FBgn0032065	GO:0004553	hydrolase activity
FBgn0261627	GO:0004553	hydrolase activity
FBgn0051872	GO:0016298	lipase activity
FBgn0267254	GO:0016298	lipase activity
FBgn0032439	GO:0001228	DNA-binding transcription activator activity
FBgn0028871	GO:0001664	G protein-coupled receptor binding
FBgn0266163	GO:0001227	DNA-binding transcription repressor activity
FBgn0028892	GO:0001227	DNA-binding transcription repressor activity
FBgn0051735	GO:0008236	serine-type peptidase activity
FBgn0045486	GO:0008527	taste receptor activity
FBgn0032643	GO:0051020	GTPase binding
FBgn0032798	GO:0016758	transferase activity
FBgn0051674	GO:0042803	protein homodimerization activity
FBgn0053909	GO:0003677	DNA binding
FBgn0051617	GO:0003677	DNA binding
FBgn0061209	GO:0003677	DNA binding
FBgn0051611	GO:0003677	DNA binding
FBgn0053908	GO:0003677	DNA binding
FBgn0053817	GO:0003677	DNA binding
FBgn0053822	GO:0003677	DNA binding
FBgn0053893	GO:0003677	DNA binding
FBgn0053827	GO:0003677	DNA binding
FBgn0053831	GO:0003677	DNA binding
FBgn0053890	GO:0003677	DNA binding
FBgn0053889	GO:0003677	DNA binding
FBgn0053834	GO:0003677	DNA binding
FBgn0053836	GO:0003677	DNA binding
FBgn0053839	GO:0003677	DNA binding
FBgn0053884	GO:0003677	DNA binding
FBgn0053841	GO:0003677	DNA binding
FBgn0053849	GO:0003677	DNA binding
FBgn0053851	GO:0003677	DNA binding
FBgn0053852	GO:0003677	DNA binding
FBgn0053876	GO:0003677	DNA binding
FBgn0053853	GO:0003677	DNA binding
FBgn0053875	GO:0003677	DNA binding
FBgn0053873	GO:0003677	DNA binding
FBgn0053857	GO:0003677	DNA binding
FBgn0053862	GO:0003677	DNA binding
FBgn0283450	GO:0042803	protein homodimerization activity
FBgn0002569	GO:0004553	hydrolase activity
FBgn0050359	GO:0004553	hydrolase activity
FBgn0033296	GO:0004553	hydrolase activity
FBgn0250822	GO:0022839	ion gated channel activity
FBgn0262836	GO:0022839	ion gated channel activity
FBgn0262791	GO:0022839	ion gated channel activity
FBgn0026386	GO:0008010	structural constituent of chitin-based larval cuticle
FBgn0033726	GO:0008010	structural constituent of chitin-based larval cuticle
FBgn0033729	GO:0008010	structural constituent of chitin-based larval cuticle
FBgn0050334	GO:0042803	protein homodimerization activity
FBgn0033817	GO:0003779	actin binding
FBgn0033865	GO:0008010	structural constituent of chitin-based larval cuticle
FBgn0033868	GO:0008010	structural constituent of chitin-based larval cuticle
FBgn0050467	GO:0042803	protein homodimerization activity
FBgn0004003	GO:0003779	actin binding
FBgn0034744	GO:0003723	RNA binding
FBgn0034871	GO:0008527	taste receptor activity
FBgn0035423	GO:0042578	phosphoric ester hydrolase activity
FBgn0035512	GO:0008010	structural constituent of chitin-based larval cuticle
FBgn0085295	GO:0015291	secondary active transmembrane transporter activity
FBgn0085295	GO:0046943	carboxylic acid transmembrane transporter activity
FBgn0035574	GO:0015291	secondary active transmembrane transporter activity
FBgn0035574	GO:0046943	carboxylic acid transmembrane transporter activity
FBgn0042199	GO:0015291	secondary active transmembrane transporter activity
FBgn0042199	GO:0046943	carboxylic acid transmembrane transporter activity
FBgn0020638	GO:0008010	structural constituent of chitin-based larval cuticle
FBgn0027615	GO:0008010	structural constituent of chitin-based larval cuticle
FBgn0052073	GO:0016747	transferase activity
FBgn0014851	GO:0016758	transferase activity
FBgn0041160	GO:0016758	transferase activity
FBgn0011693	GO:0008010	structural constituent of chitin-based larval cuticle
FBgn0266417	GO:0008010	structural constituent of chitin-based larval cuticle
FBgn0036783	GO:0042803	protein homodimerization activity
FBgn0036880	GO:0008010	structural constituent of chitin-based larval cuticle
FBgn0036979	GO:0016301	kinase activity
FBgn0036979	GO:0016773	phosphotransferase activity
FBgn0037011	GO:0001227	DNA-binding transcription repressor activity
FBgn0037012	GO:0001227	DNA-binding transcription repressor activity
FBgn0000551	GO:0008010	structural constituent of chitin-based larval cuticle
FBgn0085306	GO:0016301	kinase activity
FBgn0004779	GO:0008010	structural constituent of chitin-based larval cuticle
FBgn0004780	GO:0008010	structural constituent of chitin-based larval cuticle
FBgn0024289	GO:0001228	DNA-binding transcription activator activity
FBgn0051453	GO:0004930	G protein-coupled receptor activity
FBgn0051450	GO:0004930	G protein-coupled receptor activity
FBgn0037672	GO:0046982	protein heterodimerization activity
FBgn0037764	GO:0016747	transferase activity
FBgn0262104	GO:0016747	transferase activity
FBgn0040259	GO:0008194	UDP-glycosyltransferase activity
FBgn0261808	GO:0008194	UDP-glycosyltransferase activity
FBgn0261808	GO:0016758	transferase activity
FBgn0037873	GO:0008194	UDP-glycosyltransferase activity
FBgn0037873	GO:0016758	transferase activity
FBgn0038067	GO:0016298	lipase activity
FBgn0016693	GO:0008194	UDP-glycosyltransferase activity
FBgn0002905	GO:0008194	UDP-glycosyltransferase activity
FBgn0038084	GO:0008194	UDP-glycosyltransferase activity
FBgn0038087	GO:0008194	UDP-glycosyltransferase activity
FBgn0024321	GO:0001664	G protein-coupled receptor binding
FBgn0038436	GO:0046982	protein heterodimerization activity
FBgn0038478	GO:0042803	protein homodimerization activity
FBgn0039013	GO:0016301	kinase activity
FBgn0039013	GO:0016773	phosphotransferase activity
FBgn0266409	GO:0016301	kinase activity
FBgn0266409	GO:0016773	phosphotransferase activity
FBgn0053337	GO:0008194	UDP-glycosyltransferase activity
FBgn0002629	GO:0001227	DNA-binding transcription repressor activity
FBgn0002632	GO:0001227	DNA-binding transcription repressor activity
FBgn0039439	GO:0008010	structural constituent of chitin-based larval cuticle
FBgn0039441	GO:0008010	structural constituent of chitin-based larval cuticle
FBgn0051081	GO:0008010	structural constituent of chitin-based larval cuticle
FBgn0004842	GO:0016298	lipase activity
FBgn0051077	GO:0016298	lipase activity
FBgn0039470	GO:0016298	lipase activity
FBgn0039474	GO:0016298	lipase activity
FBgn0039476	GO:0016298	lipase activity
FBgn0086704	GO:0003779	actin binding
FBgn0019990	GO:0016301	kinase activity
FBgn0019990	GO:0016773	phosphotransferase activity
FBgn0023516	GO:0019900	kinase binding
FBgn0030005	GO:0003677	DNA binding
FBgn0030026	GO:0042803	protein homodimerization activity
FBgn0052707	GO:0003723	RNA binding
FBgn0052706	GO:0003723	RNA binding
FBgn0027359	GO:0001664	G protein-coupled receptor binding
FBgn0262685	GO:0016301	kinase activity
FBgn0262685	GO:0016773	phosphotransferase activity
FBgn0030389	GO:0016301	kinase activity
FBgn0030389	GO:0016773	phosphotransferase activity
FBgn0265610	GO:0008010	structural constituent of chitin-based larval cuticle
FBgn0052633	GO:0008010	structural constituent of chitin-based larval cuticle
FBgn0053239	GO:0004674	protein serine/threonine kinase activity
FBgn0053239	GO:0019887	protein kinase regulator activity
FBgn0040871	GO:0019887	protein kinase regulator activity
FBgn0028581	GO:0003779	actin binding
FBgn0052823	GO:0003779	actin binding
FBgn0283432	GO:0003779	actin binding
FBgn0283433	GO:0003779	actin binding
FBgn0040107	GO:0051082	unfolded protein binding
FBgn0051698	GO:0016788	hydrolase activity
FBgn0010473	GO:0019899	enzyme binding
FBgn0001084	GO:0005102	signaling receptor binding
FBgn0032339	GO:0005102	signaling receptor binding
FBgn0032878	GO:0008134	transcription factor binding
FBgn0021856	GO:0008134	transcription factor binding
FBgn0053902	GO:0031490	chromatin DNA binding
FBgn0283450	GO:0008134	transcription factor binding
FBgn0033164	GO:0008134	transcription factor binding
FBgn0025185	GO:0003676	nucleic acid binding
FBgn0260390	GO:0003676	nucleic acid binding
FBgn0033321	GO:0017171	serine hydrolase activity
FBgn0033322	GO:0017171	serine hydrolase activity
FBgn0033324	GO:0017171	serine hydrolase activity
FBgn0033369	GO:0015075	ion transmembrane transporter activity
FBgn0033369	GO:0015318	inorganic molecular entity transmembrane transporter activity
FBgn0033372	GO:0015075	ion transmembrane transporter activity
FBgn0033372	GO:0015318	inorganic molecular entity transmembrane transporter activity
FBgn0033382	GO:0019899	enzyme binding
FBgn0002567	GO:0015075	ion transmembrane transporter activity
FBgn0002567	GO:0015318	inorganic molecular entity transmembrane transporter activity
FBgn0266486	GO:0015075	ion transmembrane transporter activity
FBgn0266486	GO:0015318	inorganic molecular entity transmembrane transporter activity
FBgn0041087	GO:0042802	identical protein binding
FBgn0017558	GO:0042802	identical protein binding
FBgn0033558	GO:0003676	nucleic acid binding
FBgn0050015	GO:0003676	nucleic acid binding
FBgn0033781	GO:0003676	nucleic acid binding
FBgn0028991	GO:0042393	histone binding
FBgn0033972	GO:0003676	nucleic acid binding
FBgn0266708	GO:0017171	serine hydrolase activity
FBgn0025827	GO:0016798	hydrolase activity
FBgn0053198	GO:0008134	transcription factor binding
FBgn0285917	GO:0008134	transcription factor binding
FBgn0063499	GO:0016765	transferase activity
FBgn0034335	GO:0016765	transferase activity
FBgn0063496	GO:0016765	transferase activity
FBgn0034368	GO:0016765	transferase activity
FBgn0050398	GO:0003676	nucleic acid binding
FBgn0050428	GO:0000981	DNA-binding transcription factor activity
FBgn0035186	GO:0019899	enzyme binding
FBgn0035187	GO:0019899	enzyme binding
FBgn0004552	GO:0008092	cytoskeletal protein binding
FBgn0022699	GO:0003676	nucleic acid binding
FBgn0035691	GO:0003676	nucleic acid binding
FBgn0052368	GO:0019899	enzyme binding
FBgn0001229	GO:0051082	unfolded protein binding
FBgn0035982	GO:0051082	unfolded protein binding
FBgn0001225	GO:0051082	unfolded protein binding
FBgn0035985	GO:0051082	unfolded protein binding
FBgn0044328	GO:0005102	signaling receptor binding
FBgn0036044	GO:0005102	signaling receptor binding
FBgn0036242	GO:0005102	signaling receptor binding
FBgn0013997	GO:0016772	transferase activity
FBgn0036350	GO:0005102	signaling receptor binding
FBgn0036351	GO:0005102	signaling receptor binding
FBgn0013718	GO:0000981	DNA-binding transcription factor activity
FBgn0036415	GO:0000981	DNA-binding transcription factor activity
FBgn0036569	GO:0022804	active transmembrane transporter activity
FBgn0261998	GO:0016810	hydrolase activity
FBgn0036796	GO:0016705	oxidoreductase activity	"Catalysis of an oxidation-reduction (redox) reaction in which hydrogen or electrons are transferred from each of two donors, and molecular oxygen is reduced or incorporated into a donor." [GOC:mah]
FBgn0037011	GO:0008134	transcription factor binding
FBgn0037012	GO:0008134	transcription factor binding
FBgn0037241	GO:0008134	transcription factor binding
FBgn0004913	GO:0008092	cytoskeletal protein binding
FBgn0262125	GO:0003713	transcription coactivator activity
FBgn0037360	GO:0019899	enzyme binding
FBgn0004841	GO:0008134	transcription factor binding
FBgn0010044	GO:0016765	transferase activity
FBgn0038029	GO:0016765	transferase activity
FBgn0038300	GO:0004857	enzyme inhibitor activity
FBgn0038301	GO:0004857	enzyme inhibitor activity
FBgn0038302	GO:0004857	enzyme inhibitor activity
FBgn0038609	GO:0019899	enzyme binding
FBgn0038923	GO:0016651	oxidoreductase activity
FBgn0038976	GO:0042802	identical protein binding
FBgn0038977	GO:0042802	identical protein binding
FBgn0262576	GO:0008134	transcription factor binding
FBgn0002629	GO:0008134	transcription factor binding
FBgn0002632	GO:0008134	transcription factor binding
FBgn0263289	GO:0005214	structural constituent of chitin-based cuticle
FBgn0039501	GO:0008134	transcription factor binding
FBgn0010441	GO:0008134	transcription factor binding
FBgn0003479	GO:0016788	hydrolase activity
FBgn0266411	GO:0004540	ribonuclease activity
FBgn0266411	GO:0140101	catalytic activity
FBgn0266442	GO:0004540	ribonuclease activity
FBgn0266442	GO:0140101	catalytic activity
FBgn0039778	GO:0016705	oxidoreductase activity	"Catalysis of an oxidation-reduction (redox) reaction in which hydrogen or electrons are transferred from each of two donors, and molecular oxygen is reduced or incorporated into a donor." [GOC:mah]
FBgn0039780	GO:0016705	oxidoreductase activity	"Catalysis of an oxidation-reduction (redox) reaction in which hydrogen or electrons are transferred from each of two donors, and molecular oxygen is reduced or incorporated into a donor." [GOC:mah]
FBgn0051015	GO:0016705	oxidoreductase activity	"Catalysis of an oxidation-reduction (redox) reaction in which hydrogen or electrons are transferred from each of two donors, and molecular oxygen is reduced or incorporated into a donor." [GOC:mah]
FBgn0039855	GO:0019899	enzyme binding
FBgn0000557	GO:0003676	nucleic acid binding
FBgn0052813	GO:0019899	enzyme binding
FBgn0014411	GO:0005102	signaling receptor binding
FBgn0026084	GO:0003676	nucleic acid binding
FBgn0029717	GO:0003676	nucleic acid binding
FBgn0053080	GO:0043168	anion binding
FBgn0004198	GO:0003676	nucleic acid binding
FBgn0000346	GO:0016810	hydrolase activity
FBgn0040871	GO:0004672	protein kinase activity
FBgn0030743	GO:0003676	nucleic acid binding
FBgn0030912	GO:0048018	receptor ligand activity
FBgn0052533	GO:0015318	inorganic molecular entity transmembrane transporter activity
FBgn0031258	GO:0005515	protein binding
FBgn0261509	GO:0005549	odorant binding
FBgn0031351	GO:0005549	odorant binding
FBgn0259230	GO:0005515	protein binding
FBgn0051679	GO:0016787	hydrolase activity
FBgn0031469	GO:0140096	catalytic activity
FBgn0266670	GO:0016740	transferase activity
FBgn0040102	GO:0005515	protein binding
FBgn0031654	GO:0140096	catalytic activity
FBgn0031655	GO:0140096	catalytic activity
FBgn0000318	GO:0005515	protein binding
FBgn0031715	GO:0005515	protein binding
FBgn0054011	GO:0016740	transferase activity
FBgn0031736	GO:0016740	transferase activity
FBgn0051635	GO:0140096	catalytic activity
FBgn0031877	GO:0005515	protein binding
FBgn0263026	GO:0005515	protein binding
FBgn0263027	GO:0005515	protein binding
FBgn0264895	GO:0005515	protein binding
FBgn0083141	GO:0005515	protein binding
FBgn0001084	GO:0008144	drug binding
FBgn0051897	GO:0005515	protein binding
FBgn0032161	GO:0016829	lyase activity
FBgn0032161	GO:0016853	isomerase activity
FBgn0051717	GO:0005515	protein binding
FBgn0010407	GO:0005515	protein binding
FBgn0032200	GO:0005515	protein binding
FBgn0032204	GO:0005515	protein binding
FBgn0005322	GO:0140096	catalytic activity
FBgn0032213	GO:0140096	catalytic activity
FBgn0032219	GO:0016491	oxidoreductase activity
FBgn0032258	GO:0016853	isomerase activity
FBgn0032321	GO:0005515	protein binding
FBgn0032322	GO:0005515	protein binding
FBgn0032390	GO:0016740	transferase activity
FBgn0025724	GO:0097159	organic cyclic compound binding
FBgn0263206	GO:0016740	transferase activity
FBgn0015271	GO:0140097	catalytic activity
FBgn0028534	GO:0016787	hydrolase activity
FBgn0028533	GO:0016787	hydrolase activity
FBgn0086691	GO:0005515	protein binding
FBgn0032601	GO:0005515	protein binding
FBgn0032637	GO:0005515	protein binding
FBgn0086707	GO:0005515	protein binding
FBgn0032724	GO:0005515	protein binding
FBgn0002021	GO:0005515	protein binding
FBgn0032750	GO:0140096	catalytic activity
FBgn0002036	GO:0016829	lyase activity
FBgn0053533	GO:0036094	small molecule binding
FBgn0086657	GO:0005515	protein binding
FBgn0032880	GO:0005515	protein binding
FBgn0058006	GO:0005515	protein binding
FBgn0033015	GO:0016740	transferase activity
FBgn0033074	GO:0016787	hydrolase activity
FBgn0033090	GO:0016829	lyase activity
FBgn0033093	GO:0016829	lyase activity
FBgn0050158	GO:0008289	lipid binding
FBgn0033207	GO:0003735	structural constituent of ribosome
FBgn0025360	GO:0005515	protein binding
FBgn0033324	GO:0038023	signaling receptor activity
FBgn0050349	GO:0005515	protein binding
FBgn0033347	GO:0005515	protein binding
FBgn0033355	GO:0005515	protein binding
FBgn0033362	GO:0140096	catalytic activity
FBgn0033421	GO:0005515	protein binding
FBgn0033580	GO:0005515	protein binding
FBgn0033685	GO:0016740	transferase activity
FBgn0004435	GO:0005515	protein binding
FBgn0004435	GO:0044877	protein-containing complex binding
FBgn0061360	GO:0005515	protein binding
FBgn0033793	GO:0140096	catalytic activity
FBgn0265272	GO:0016787	hydrolase activity
FBgn0002643	GO:0005515	protein binding
FBgn0085473	GO:0005549	odorant binding
FBgn0085214	GO:0005549	odorant binding
FBgn0024698	GO:0005515	protein binding
FBgn0033983	GO:0005515	protein binding
FBgn0040747	GO:0005515	protein binding
FBgn0033988	GO:0005515	protein binding
FBgn0262547	GO:0005515	protein binding
FBgn0034012	GO:0097159	organic cyclic compound binding
FBgn0034012	GO:1901363	heterocyclic compound binding
FBgn0266708	GO:0140096	catalytic activity
FBgn0034053	GO:0140096	catalytic activity
FBgn0034082	GO:0097159	organic cyclic compound binding
FBgn0034082	GO:1901363	heterocyclic compound binding
FBgn0262570	GO:0016787	hydrolase activity
FBgn0263113	GO:0005515	protein binding
FBgn0026309	GO:0005515	protein binding
FBgn0028744	GO:0005515	protein binding
FBgn0001222	GO:0005515	protein binding
FBgn0001222	GO:0097159	organic cyclic compound binding
FBgn0034475	GO:0005549	odorant binding
FBgn0034477	GO:0005549	odorant binding
FBgn0042198	GO:0005549	odorant binding
FBgn0034507	GO:0005549	odorant binding
FBgn0034510	GO:0005549	odorant binding
FBgn0050151	GO:0005549	odorant binding
FBgn0034513	GO:0005549	odorant binding
FBgn0034598	GO:1901363	heterocyclic compound binding
FBgn0261850	GO:0097159	organic cyclic compound binding
FBgn0261850	GO:1901363	heterocyclic compound binding
FBgn0053225	GO:0016787	hydrolase activity
FBgn0259726	GO:0005515	protein binding
FBgn0034655	GO:1901363	heterocyclic compound binding
FBgn0026261	GO:0016740	transferase activity
FBgn0034774	GO:0036094	small molecule binding
FBgn0061435	GO:0016787	hydrolase activity
FBgn0061435	GO:0140096	catalytic activity
FBgn0034861	GO:0005549	odorant binding
FBgn0034861	GO:0038023	signaling receptor activity
FBgn0034982	GO:0005515	protein binding
FBgn0010414	GO:0140096	catalytic activity
FBgn0052318	GO:0016787	hydrolase activity
FBgn0035262	GO:0016740	transferase activity
FBgn0027790	GO:0005515	protein binding
FBgn0004636	GO:0005515	protein binding
FBgn0035286	GO:0005515	protein binding
FBgn0250911	GO:0016787	hydrolase activity
FBgn0026259	GO:0016787	hydrolase activity
FBgn0052243	GO:0016740	transferase activity
FBgn0053777	GO:0016740	transferase activity
FBgn0040843	GO:0140096	catalytic activity
FBgn0041623	GO:0005549	odorant binding
FBgn0041623	GO:0038023	signaling receptor activity
FBgn0035699	GO:0005549	odorant binding
FBgn0035699	GO:0038023	signaling receptor activity
FBgn0052376	GO:0005515	protein binding
FBgn0035806	GO:0005515	protein binding
FBgn0044328	GO:0044877	protein-containing complex binding
FBgn0036044	GO:0044877	protein-containing complex binding
FBgn0261553	GO:0140096	catalytic activity
FBgn0015828	GO:0016740	transferase activity
FBgn0036193	GO:0016740	transferase activity
FBgn0036240	GO:0005515	protein binding
FBgn0041096	GO:0005515	protein binding
FBgn0036376	GO:0005515	protein binding
FBgn0036403	GO:0005515	protein binding
FBgn0001120	GO:0005515	protein binding
FBgn0040296	GO:0005515	protein binding
FBgn0036518	GO:0016740	transferase activity
FBgn0036518	GO:0140096	catalytic activity
FBgn0014851	GO:0140096	catalytic activity
FBgn0041160	GO:0140096	catalytic activity
FBgn0000489	GO:0016740	transferase activity
FBgn0036552	GO:0016787	hydrolase activity
FBgn0044028	GO:0140096	catalytic activity
FBgn0028693	GO:0005515	protein binding
FBgn0036717	GO:0005515	protein binding
FBgn0036796	GO:0140096	catalytic activity
FBgn0036836	GO:0005515	protein binding
FBgn0085285	GO:0005515	protein binding
FBgn0003124	GO:0005515	protein binding
FBgn0053286	GO:0016740	transferase activity
FBgn0037042	GO:0016740	transferase activity
FBgn0003415	GO:0016740	transferase activity
FBgn0053290	GO:0016740	transferase activity
FBgn0037134	GO:0016740	transferase activity
FBgn0052448	GO:0016740	transferase activity
FBgn0037251	GO:0005515	protein binding
FBgn0250839	GO:0005515	protein binding
FBgn0051547	GO:0005515	protein binding
FBgn0037377	GO:0005515	protein binding
FBgn0037379	GO:0005515	protein binding
FBgn0086372	GO:0005515	protein binding
FBgn0037556	GO:0016740	transferase activity
FBgn0037617	GO:0003700	DNA-binding transcription factor activity
FBgn0003165	GO:0016740	transferase activity
FBgn0037662	GO:0016740	transferase activity
FBgn0000412	GO:0016740	transferase activity
FBgn0266410	GO:0140096	catalytic activity
FBgn0037683	GO:0140096	catalytic activity
FBgn0037709	GO:0005515	protein binding
FBgn0037715	GO:0005515	protein binding
FBgn0037719	GO:0005515	protein binding
FBgn0037723	GO:0005515	protein binding
FBgn0037834	GO:0005515	protein binding
FBgn0051441	GO:0043167	ion binding
FBgn0051388	GO:0043167	ion binding
FBgn0013276	GO:0043167	ion binding
FBgn0038127	GO:0005515	protein binding
FBgn0038172	GO:0016787	hydrolase activity
FBgn0038181	GO:0016787	hydrolase activity
FBgn0038196	GO:0005515	protein binding
FBgn0038198	GO:0005515	protein binding
FBgn0038201	GO:0005515	protein binding
FBgn0038202	GO:0005515	protein binding
FBgn0038204	GO:0005515	protein binding
FBgn0038261	GO:0016740	transferase activity
FBgn0038394	GO:0005515	protein binding
FBgn0038395	GO:0005515	protein binding
FBgn0038405	GO:0005515	protein binding
FBgn0038446	GO:0140096	catalytic activity
FBgn0020907	GO:0140096	catalytic activity
FBgn0266454	GO:0140096	catalytic activity
FBgn0262562	GO:0038023	signaling receptor activity
FBgn0038545	GO:0038023	signaling receptor activity
FBgn0261019	GO:0005515	protein binding
FBgn0016120	GO:0003735	structural constituent of ribosome
FBgn0259704	GO:0005515	protein binding
FBgn0010768	GO:0005515	protein binding
FBgn0038685	GO:0005515	protein binding
FBgn0038733	GO:0016874	ligase activity
FBgn0045471	GO:0005515	protein binding
FBgn0265606	GO:0005515	protein binding
FBgn0051207	GO:0005515	protein binding
FBgn0003257	GO:0005515	protein binding
FBgn0038852	GO:0005515	protein binding
FBgn0038854	GO:0005515	protein binding
FBgn0283468	GO:0005515	protein binding
FBgn0041229	GO:0038023	signaling receptor activity
FBgn0267385	GO:0016740	transferase activity
FBgn0083985	GO:0016740	transferase activity
FBgn0265042	GO:0005515	protein binding
FBgn0053111	GO:0005515	protein binding
FBgn0260634	GO:0005515	protein binding
FBgn0039145	GO:0005515	protein binding
FBgn0039145	GO:0097159	organic cyclic compound binding
FBgn0039145	GO:1901363	heterocyclic compound binding
FBgn0013343	GO:0005515	protein binding
FBgn0039150	GO:0005515	protein binding
FBgn0039232	GO:0016787	hydrolase activity
FBgn0039232	GO:0140096	catalytic activity
FBgn0013953	GO:0016787	hydrolase activity
FBgn0013953	GO:0140096	catalytic activity
FBgn0265266	GO:0140096	catalytic activity
FBgn0039366	GO:0016740	transferase activity
FBgn0002592	GO:0005515	protein binding
FBgn0002629	GO:0003712	transcription coregulator activity
FBgn0002632	GO:0003712	transcription coregulator activity
FBgn0005696	GO:0005515	protein binding
FBgn0039500	GO:0005515	protein binding
FBgn0039527	GO:0005515	protein binding
FBgn0039531	GO:0005515	protein binding
FBgn0265274	GO:0005515	protein binding
FBgn0267104	GO:0140096	catalytic activity
FBgn0015622	GO:0140096	catalytic activity
FBgn0039778	GO:0140096	catalytic activity
FBgn0039780	GO:0140096	catalytic activity
FBgn0051015	GO:0140096	catalytic activity
FBgn0024288	GO:0140096	catalytic activity
FBgn0039832	GO:0005515	protein binding
FBgn0040628	GO:0016740	transferase activity
FBgn0039875	GO:0005515	protein binding
FBgn0025639	GO:0005515	protein binding
FBgn0029531	GO:0005515	protein binding
FBgn0029532	GO:0005515	protein binding
FBgn0029596	GO:0016740	transferase activity
FBgn0003048	GO:1901363	heterocyclic compound binding
FBgn0000520	GO:0005515	protein binding
FBgn0000376	GO:0005515	protein binding
FBgn0029649	GO:0005515	protein binding
FBgn0266429	GO:0005515	protein binding
FBgn0023216	GO:0005515	protein binding
FBgn0000542	GO:0005515	protein binding
FBgn0053080	GO:0008289	lipid binding
FBgn0029800	GO:0016787	hydrolase activity
FBgn0029989	GO:0005515	protein binding
FBgn0030195	GO:0016787	hydrolase activity
FBgn0030208	GO:0005515	protein binding
FBgn0067052	GO:0005515	protein binding
FBgn0001145	GO:0038023	signaling receptor activity
FBgn0030389	GO:0140096	catalytic activity
FBgn0030485	GO:0016740	transferase activity
FBgn0030522	GO:0016787	hydrolase activity
FBgn0264078	GO:0016491	oxidoreductase activity
FBgn0030589	GO:0016491	oxidoreductase activity
FBgn0030629	GO:0016787	hydrolase activity
FBgn0030680	GO:0005515	protein binding
FBgn0030696	GO:0005515	protein binding
FBgn0030697	GO:0005515	protein binding
FBgn0264077	GO:0044877	protein-containing complex binding
FBgn0030959	GO:0005515	protein binding
FBgn0087008	GO:0016787	hydrolase activity
FBgn0031049	GO:0016787	hydrolase activity
FBgn0026175	GO:0005515	protein binding
FBgn0031074	GO:0005515	protein binding
FBgn0031164	GO:0016787	hydrolase activity
FBgn0052521	GO:0016787	hydrolase activity
FBgn0031168	GO:0016787	hydrolase activity
FBgn0020369	GO:0016787	hydrolase activity
FBgn0003423	GO:0016787	hydrolase activity
FBgn0031228	GO:0003824	catalytic activity
FBgn0031219	GO:0003824	catalytic activity
FBgn0031220	GO:0003824	catalytic activity
FBgn0051976	GO:0003824	catalytic activity
FBgn0031224	GO:0003824	catalytic activity
FBgn0031235	GO:0003824	catalytic activity
FBgn0013323	GO:0005488	binding
FBgn0031281	GO:0003824	catalytic activity
FBgn0031283	GO:0003824	catalytic activity
FBgn0015905	GO:0003824	catalytic activity
FBgn0261509	GO:0060089	molecular transducer activity
FBgn0051935	GO:0005488	binding
FBgn0031351	GO:0060089	molecular transducer activity
FBgn0031390	GO:0005488	binding
FBgn0027509	GO:0005488	binding
FBgn0264081	GO:0003824	catalytic activity
FBgn0031462	GO:0003824	catalytic activity
FBgn0051950	GO:0005488	binding
FBgn0031500	GO:0003824	catalytic activity
FBgn0031504	GO:0003824	catalytic activity
FBgn0011648	GO:0003824	catalytic activity
FBgn0264744	GO:0003824	catalytic activity
FBgn0031540	GO:0003824	catalytic activity
FBgn0261560	GO:0003824	catalytic activity
FBgn0263842	GO:0005488	binding
FBgn0004893	GO:0005488	binding
FBgn0085207	GO:0005488	binding
FBgn0016076	GO:0003824	catalytic activity
FBgn0031697	GO:0003824	catalytic activity
FBgn0031762	GO:0003824	catalytic activity
FBgn0031830	GO:0003824	catalytic activity
FBgn0028703	GO:0005488	binding
FBgn0031857	GO:0003824	catalytic activity
FBgn0042189	GO:0003824	catalytic activity
FBgn0031893	GO:0005488	binding
FBgn0031896	GO:0005488	binding
FBgn0031929	GO:0003824	catalytic activity
FBgn0031936	GO:0005488	binding
FBgn0031950	GO:0003824	catalytic activity
FBgn0031951	GO:0003824	catalytic activity
FBgn0003607	GO:0005488	binding
FBgn0032016	GO:0003824	catalytic activity
FBgn0032029	GO:0003824	catalytic activity
FBgn0053194	GO:0003824	catalytic activity
FBgn0032050	GO:0003824	catalytic activity
FBgn0032053	GO:0003824	catalytic activity
FBgn0016122	GO:0003824	catalytic activity
FBgn0041092	GO:0005488	binding
FBgn0267252	GO:0005488	binding
FBgn0032136	GO:0003824	catalytic activity
FBgn0051874	GO:0003824	catalytic activity
FBgn0032197	GO:0005488	binding
FBgn0004106	GO:0003824	catalytic activity
FBgn0051718	GO:0005488	binding
FBgn0032242	GO:0005488	binding
FBgn0065110	GO:0003824	catalytic activity
FBgn0032253	GO:0003824	catalytic activity
FBgn0032259	GO:0003824	catalytic activity
FBgn0032298	GO:0003824	catalytic activity
FBgn0051870	GO:0003824	catalytic activity
FBgn0026148	GO:0005488	binding
FBgn0015756	GO:0005488	binding
FBgn0032414	GO:0003824	catalytic activity
FBgn0032454	GO:0003824	catalytic activity
FBgn0015399	GO:0003824	catalytic activity
FBgn0032464	GO:0003824	catalytic activity
FBgn0032478	GO:0003824	catalytic activity
FBgn0032481	GO:0003824	catalytic activity
FBgn0003983	GO:0005488	binding
FBgn0028931	GO:0003824	catalytic activity
FBgn0260407	GO:0003824	catalytic activity
FBgn0028530	GO:0003824	catalytic activity
FBgn0261566	GO:0003824	catalytic activity
FBgn0001990	GO:0003824	catalytic activity
FBgn0001994	GO:0003824	catalytic activity
FBgn0032582	GO:0003824	catalytic activity
FBgn0025678	GO:0003824	catalytic activity
FBgn0020415	GO:0003824	catalytic activity
FBgn0005677	GO:0003824	catalytic activity
FBgn0053552	GO:0003824	catalytic activity
FBgn0040262	GO:0003824	catalytic activity
FBgn0040260	GO:0003824	catalytic activity
FBgn0032609	GO:0003824	catalytic activity
FBgn0263079	GO:0003824	catalytic activity
FBgn0002031	GO:0003824	catalytic activity
FBgn0032781	GO:0005488	binding
FBgn0003346	GO:0003824	catalytic activity
FBgn0032840	GO:0003824	catalytic activity
FBgn0014127	GO:0003824	catalytic activity
FBgn0003475	GO:0003824	catalytic activity
FBgn0015803	GO:0003824	catalytic activity
FBgn0032881	GO:0005488	binding
FBgn0067311	GO:0005488	binding
FBgn0032943	GO:0005488	binding
FBgn0041245	GO:0005488	binding
FBgn0053865	GO:0005488	binding
FBgn0039958	GO:0005488	binding
FBgn0033021	GO:0003824	catalytic activity
FBgn0033027	GO:0003824	catalytic activity
FBgn0263855	GO:0003824	catalytic activity
FBgn0033076	GO:0003824	catalytic activity
FBgn0033088	GO:0003824	catalytic activity
FBgn0033169	GO:0003824	catalytic activity
FBgn0033170	GO:0003824	catalytic activity
FBgn0263077	GO:0005488	binding
FBgn0263046	GO:0005488	binding
FBgn0033199	GO:0005488	binding
FBgn0029093	GO:0003824	catalytic activity
FBgn0003082	GO:0003824	catalytic activity
FBgn0015509	GO:0003824	catalytic activity
FBgn0026393	GO:0003824	catalytic activity
FBgn0033241	GO:0005488	binding
FBgn0033378	GO:0005488	binding
FBgn0010549	GO:0003824	catalytic activity
FBgn0028473	GO:0003824	catalytic activity
FBgn0085436	GO:0005488	binding
FBgn0050339	GO:0003824	catalytic activity
FBgn0033526	GO:0003824	catalytic activity
FBgn0033540	GO:0005488	binding
FBgn0033544	GO:0003824	catalytic activity
FBgn0050018	GO:0005488	binding
FBgn0027499	GO:0005488	binding
FBgn0050026	GO:0005488	binding
FBgn0054054	GO:0005488	binding
FBgn0040759	GO:0003824	catalytic activity
FBgn0053964	GO:0005488	binding
FBgn0033760	GO:0003824	catalytic activity
FBgn0033761	GO:0003824	catalytic activity
FBgn0033763	GO:0003824	catalytic activity
FBgn0053138	GO:0003824	catalytic activity
FBgn0033812	GO:0005488	binding
FBgn0033815	GO:0005488	binding
FBgn0050485	GO:0003824	catalytic activity
FBgn0033879	GO:0003824	catalytic activity
FBgn0259184	GO:0005488	binding
FBgn0040751	GO:0005488	binding
FBgn0033904	GO:0005488	binding
FBgn0033918	GO:0003824	catalytic activity
FBgn0261270	GO:0003824	catalytic activity
FBgn0033929	GO:0005488	binding
FBgn0085471	GO:0005488	binding
FBgn0265194	GO:0005488	binding
FBgn0034008	GO:0005488	binding
FBgn0034009	GO:0005488	binding
FBgn0034057	GO:0003824	catalytic activity
FBgn0034059	GO:0003824	catalytic activity
FBgn0034097	GO:0003824	catalytic activity
FBgn0003274	GO:0003824	catalytic activity
FBgn0024315	GO:0003824	catalytic activity
FBgn0085486	GO:0003824	catalytic activity
FBgn0034151	GO:0003824	catalytic activity
FBgn0034165	GO:0003824	catalytic activity
FBgn0004784	GO:0003824	catalytic activity
FBgn0264330	GO:0003824	catalytic activity
FBgn0262513	GO:0003824	catalytic activity
FBgn0050461	GO:0003824	catalytic activity
FBgn0263864	GO:0005488	binding
FBgn0265538	GO:0005488	binding
FBgn0025716	GO:0003824	catalytic activity
FBgn0034231	GO:0005488	binding
FBgn0034258	GO:0005488	binding
FBgn0034263	GO:0005488	binding
FBgn0034315	GO:0005488	binding
FBgn0034361	GO:0003824	catalytic activity
FBgn0034408	GO:0003824	catalytic activity
FBgn0034430	GO:0003824	catalytic activity
FBgn0034451	GO:0003824	catalytic activity
FBgn0034553	GO:0003824	catalytic activity
FBgn0034565	GO:0003824	catalytic activity
FBgn0015721	GO:0005488	binding
FBgn0034592	GO:0005488	binding
FBgn0050389	GO:0005488	binding
FBgn0034626	GO:0005488	binding
FBgn0050263	GO:0005488	binding
FBgn0050285	GO:0005488	binding
FBgn0041239	GO:0060089	molecular transducer activity
FBgn0005778	GO:0003824	catalytic activity
FBgn0034688	GO:0003824	catalytic activity
FBgn0034725	GO:0005488	binding
FBgn0034766	GO:0005488	binding
FBgn0034770	GO:0005488	binding
FBgn0028371	GO:0005488	binding
FBgn0061435	GO:0005488	binding
FBgn0034821	GO:0060089	molecular transducer activity
FBgn0034822	GO:0060089	molecular transducer activity
FBgn0040063	GO:0005488	binding
FBgn0034869	GO:0003824	catalytic activity
FBgn0034877	GO:0005488	binding
FBgn0050183	GO:0003824	catalytic activity
FBgn0034924	GO:0005488	binding
FBgn0034936	GO:0005488	binding
FBgn0034971	GO:0005488	binding
FBgn0050419	GO:0003824	catalytic activity
FBgn0266439	GO:0003824	catalytic activity
FBgn0035022	GO:0005488	binding
FBgn0266129	GO:0005488	binding
FBgn0035101	GO:0003824	catalytic activity
FBgn0035106	GO:0003824	catalytic activity
FBgn0035109	GO:0003824	catalytic activity
FBgn0035121	GO:0005488	binding
FBgn0035122	GO:0005488	binding
FBgn0040291	GO:0005488	binding
FBgn0035137	GO:0005488	binding
FBgn0260755	GO:0005488	binding
FBgn0260756	GO:0005488	binding
FBgn0029514	GO:0003824	catalytic activity
FBgn0043458	GO:0005488	binding
FBgn0035229	GO:0003824	catalytic activity
FBgn0035258	GO:0003824	catalytic activity
FBgn0027594	GO:0003824	catalytic activity
FBgn0035267	GO:0003824	catalytic activity
FBgn0035287	GO:0005488	binding
FBgn0035323	GO:0003824	catalytic activity
FBgn0062517	GO:0003824	catalytic activity
FBgn0035392	GO:0003824	catalytic activity
FBgn0266918	GO:0003824	catalytic activity
FBgn0035401	GO:0003824	catalytic activity
FBgn0052259	GO:0003824	catalytic activity
FBgn0035505	GO:0098772	molecular function regulator
FBgn0028664	GO:0098772	molecular function regulator
FBgn0053514	GO:0005488	binding
FBgn0035539	GO:0005488	binding
FBgn0035588	GO:0003824	catalytic activity
FBgn0035844	GO:0003824	catalytic activity
FBgn0035859	GO:0005488	binding
FBgn0035861	GO:0005488	binding
FBgn0035867	GO:0005488	binding
FBgn0035868	GO:0005488	binding
FBgn0035922	GO:0005488	binding
FBgn0035934	GO:0005488	binding
FBgn0035975	GO:0060089	molecular transducer activity
FBgn0005533	GO:0005488	binding
FBgn0036032	GO:0005488	binding
FBgn0036126	GO:0003824	catalytic activity
FBgn0036156	GO:0003824	catalytic activity
FBgn0053500	GO:0003824	catalytic activity
FBgn0036178	GO:0003824	catalytic activity
FBgn0036180	GO:0003824	catalytic activity
FBgn0036181	GO:0003824	catalytic activity
FBgn0052091	GO:0003824	catalytic activity
FBgn0036186	GO:0003824	catalytic activity
FBgn0036271	GO:0003824	catalytic activity
FBgn0036272	GO:0003824	catalytic activity
FBgn0264848	GO:0003824	catalytic activity
FBgn0014007	GO:0005488	binding
FBgn0052113	GO:0005488	binding
FBgn0036354	GO:0005488	binding
FBgn0036360	GO:0005488	binding
FBgn0036389	GO:0005488	binding
FBgn0036394	GO:0005488	binding
FBgn0036487	GO:0003824	catalytic activity
FBgn0263600	GO:0003824	catalytic activity
FBgn0036569	GO:0005488	binding
FBgn0262987	GO:0005488	binding
FBgn0052163	GO:0005488	binding
FBgn0042178	GO:0005488	binding
FBgn0036714	GO:0005488	binding
FBgn0036856	GO:0003824	catalytic activity
FBgn0036862	GO:0003824	catalytic activity
FBgn0052206	GO:0003824	catalytic activity
FBgn0036868	GO:0003824	catalytic activity
FBgn0036890	GO:0005488	binding
FBgn0036948	GO:0005488	binding
FBgn0265959	GO:0005488	binding
FBgn0036991	GO:0003824	catalytic activity
FBgn0036997	GO:0003824	catalytic activity
FBgn0052428	GO:0003824	catalytic activity
FBgn0037024	GO:0005488	binding
FBgn0037035	GO:0003824	catalytic activity
FBgn0037037	GO:0003824	catalytic activity
FBgn0037038	GO:0003824	catalytic activity
FBgn0021760	GO:0005488	binding
FBgn0053056	GO:0005488	binding
FBgn0037078	GO:0005488	binding
FBgn0005694	GO:0005488	binding
FBgn0037082	GO:0005488	binding
FBgn0037100	GO:0003824	catalytic activity
FBgn0262737	GO:0003824	catalytic activity
FBgn0037140	GO:0003824	catalytic activity
FBgn0037144	GO:0003824	catalytic activity
FBgn0052450	GO:0003824	catalytic activity
FBgn0058160	GO:0005488	binding
FBgn0015331	GO:0005488	binding
FBgn0027570	GO:0005488	binding
FBgn0020280	GO:0005488	binding
FBgn0037310	GO:0003824	catalytic activity
FBgn0037345	GO:0005488	binding
FBgn0037365	GO:0005488	binding
FBgn0027497	GO:0005488	binding
FBgn0284081	GO:0005488	binding
FBgn0267698	GO:0005488	binding
FBgn0037443	GO:0005488	binding
FBgn0264495	GO:0005488	binding
FBgn0037447	GO:0005488	binding
FBgn0051473	GO:0003824	catalytic activity
FBgn0259974	GO:0003824	catalytic activity
FBgn0037579	GO:0005488	binding
FBgn0037580	GO:0005488	binding
FBgn0037584	GO:0005488	binding
FBgn0037625	GO:0005488	binding
FBgn0262614	GO:0005488	binding
FBgn0014022	GO:0005488	binding
FBgn0037702	GO:0005488	binding
FBgn0053654	GO:0005488	binding
FBgn0037751	GO:0005488	binding
FBgn0037757	GO:0003824	catalytic activity
FBgn0037788	GO:0005488	binding
FBgn0001235	GO:0003824	catalytic activity
FBgn0020385	GO:0003824	catalytic activity
FBgn0051467	GO:0003824	catalytic activity
FBgn0037824	GO:0003824	catalytic activity
FBgn0037853	GO:0003824	catalytic activity
FBgn0037855	GO:0003824	catalytic activity
FBgn0040256	GO:0003824	catalytic activity
FBgn0037862	GO:0003824	catalytic activity
FBgn0020910	GO:0005488	binding
FBgn0037880	GO:0005488	binding
FBgn0037881	GO:0005488	binding
FBgn0037934	GO:0005488	binding
FBgn0037964	GO:0005488	binding
FBgn0085431	GO:0003824	catalytic activity
FBgn0053098	GO:0003824	catalytic activity
FBgn0038037	GO:0003824	catalytic activity
FBgn0038039	GO:0003824	catalytic activity
FBgn0038042	GO:0003824	catalytic activity
FBgn0038043	GO:0003824	catalytic activity
FBgn0038046	GO:0003824	catalytic activity
FBgn0038047	GO:0003824	catalytic activity
FBgn0086687	GO:0003824	catalytic activity
FBgn0038058	GO:0003824	catalytic activity
FBgn0038072	GO:0003824	catalytic activity
FBgn0038147	GO:0003824	catalytic activity
FBgn0015778	GO:0005488	binding
FBgn0010258	GO:0005488	binding
FBgn0016672	GO:0005488	binding
FBgn0285955	GO:0005488	binding
FBgn0038235	GO:0005488	binding
FBgn0038243	GO:0005488	binding
FBgn0004629	GO:0005488	binding
FBgn0003169	GO:0005488	binding
FBgn0038252	GO:0005488	binding
FBgn0261859	GO:0003824	catalytic activity
FBgn0038292	GO:0003824	catalytic activity
FBgn0038294	GO:0003824	catalytic activity
FBgn0260659	GO:0003824	catalytic activity
FBgn0026441	GO:0005488	binding
FBgn0038349	GO:0003824	catalytic activity
FBgn0038365	GO:0003824	catalytic activity
FBgn0026616	GO:0003824	catalytic activity
FBgn0027657	GO:0003824	catalytic activity
FBgn0086370	GO:0005488	binding
FBgn0020407	GO:0005488	binding
FBgn0044826	GO:0003824	catalytic activity
FBgn0038432	GO:0003824	catalytic activity
FBgn0038440	GO:0003824	catalytic activity
FBgn0027109	GO:0003824	catalytic activity
FBgn0038452	GO:0003824	catalytic activity
FBgn0051217	GO:0005488	binding
FBgn0020493	GO:0005488	binding
FBgn0038473	GO:0005488	binding
FBgn0051262	GO:0003824	catalytic activity
FBgn0262562	GO:0005488	binding
FBgn0038545	GO:0005488	binding
FBgn0028670	GO:0005488	binding
FBgn0027841	GO:0005488	binding
FBgn0003248	GO:0003824	catalytic activity
FBgn0038738	GO:0003824	catalytic activity
FBgn0262582	GO:0005488	binding
FBgn0038783	GO:0005488	binding
FBgn0053192	GO:0005488	binding
FBgn0046689	GO:0005488	binding
FBgn0011672	GO:0005488	binding
FBgn0038870	GO:0005488	binding
FBgn0038871	GO:0005488	binding
FBgn0038874	GO:0005488	binding
FBgn0038924	GO:0003824	catalytic activity
FBgn0038926	GO:0003824	catalytic activity
FBgn0038945	GO:0003824	catalytic activity
FBgn0038967	GO:0005488	binding
FBgn0260942	GO:0003824	catalytic activity
FBgn0263863	GO:0005488	binding
FBgn0039007	GO:0003824	catalytic activity
FBgn0039009	GO:0003824	catalytic activity
FBgn0039016	GO:0003824	catalytic activity
FBgn0263143	GO:0003824	catalytic activity
FBgn0086253	GO:0003824	catalytic activity
FBgn0039026	GO:0003824	catalytic activity
FBgn0039022	GO:0003824	catalytic activity
FBgn0039041	GO:0005488	binding
FBgn0039052	GO:0005488	binding
FBgn0039055	GO:0005488	binding
FBgn0039059	GO:0005488	binding
FBgn0264326	GO:0003824	catalytic activity
FBgn0040227	GO:0003824	catalytic activity
FBgn0039101	GO:0003824	catalytic activity
FBgn0042106	GO:0003824	catalytic activity
FBgn0047114	GO:0003824	catalytic activity
FBgn0039152	GO:0005488	binding
FBgn0039153	GO:0005488	binding
FBgn0000036	GO:0060089	molecular transducer activity
FBgn0039207	GO:0005488	binding
FBgn0051115	GO:0003824	catalytic activity
FBgn0262473	GO:0005488	binding
FBgn0039459	GO:0005488	binding
FBgn0026562	GO:0005488	binding
FBgn0039588	GO:0005488	binding
FBgn0039598	GO:0005488	binding
FBgn0085324	GO:0005488	binding
FBgn0039599	GO:0005488	binding
FBgn0039630	GO:0003824	catalytic activity
FBgn0039632	GO:0003824	catalytic activity
FBgn0039647	GO:0003824	catalytic activity
FBgn0029176	GO:0003824	catalytic activity
FBgn0040623	GO:0003824	catalytic activity
FBgn0039682	GO:0005488	binding
FBgn0039683	GO:0005488	binding
FBgn0039687	GO:0005488	binding
FBgn0000277	GO:0003824	catalytic activity
FBgn0004606	GO:0005488	binding
FBgn0039861	GO:0005488	binding
FBgn0039862	GO:0005488	binding
FBgn0039864	GO:0005488	binding
FBgn0261583	GO:0005488	binding
FBgn0039867	GO:0005488	binding
FBgn0016126	GO:0003824	catalytic activity
FBgn0263112	GO:0003824	catalytic activity
FBgn0000022	GO:0005488	binding
FBgn0002579	GO:0005488	binding
FBgn0023508	GO:0003824	catalytic activity
FBgn0052797	GO:0005488	binding
FBgn0260753	GO:0005488	binding
FBgn0024991	GO:0005488	binding
FBgn0026085	GO:0005488	binding
FBgn0259926	GO:0060089	molecular transducer activity
FBgn0029849	GO:0005488	binding
FBgn0029867	GO:0003824	catalytic activity
FBgn0029880	GO:0005488	binding
FBgn0029895	GO:0003824	catalytic activity
FBgn0029914	GO:0005488	binding
FBgn0263993	GO:0005488	binding
FBgn0029922	GO:0005488	binding
FBgn0024250	GO:0003824	catalytic activity
FBgn0026144	GO:0003824	catalytic activity
FBgn0004403	GO:0003824	catalytic activity
FBgn0004404	GO:0003824	catalytic activity
FBgn0027280	GO:0003824	catalytic activity
FBgn0003447	GO:0005488	binding
FBgn0030026	GO:0003824	catalytic activity
FBgn0023506	GO:0003824	catalytic activity
FBgn0024943	GO:0003824	catalytic activity
FBgn0030060	GO:0003824	catalytic activity
FBgn0030077	GO:0005488	binding
FBgn0030087	GO:0005488	binding
FBgn0004828	GO:0005488	binding
FBgn0014868	GO:0005488	binding
FBgn0040467	GO:0005488	binding
FBgn0265725	GO:0005488	binding
FBgn0030100	GO:0005488	binding
FBgn0010269	GO:0005488	binding
FBgn0052703	GO:0005488	binding
FBgn0000233	GO:0003824	catalytic activity
FBgn0052698	GO:0003824	catalytic activity
FBgn0030270	GO:0005488	binding
FBgn0030306	GO:0003824	catalytic activity
FBgn0002577	GO:0098772	molecular function regulator
FBgn0030396	GO:0003824	catalytic activity
FBgn0030441	GO:0003824	catalytic activity
FBgn0010303	GO:0003824	catalytic activity
FBgn0040309	GO:0005488	binding
FBgn0010198	GO:0005488	binding
FBgn0030474	GO:0005488	binding
FBgn0040153	GO:0003824	catalytic activity
FBgn0015774	GO:0003824	catalytic activity
FBgn0262534	GO:0003824	catalytic activity
FBgn0052591	GO:0003824	catalytic activity
FBgn0040285	GO:0003824	catalytic activity
FBgn0030655	GO:0003824	catalytic activity
FBgn0030658	GO:0003824	catalytic activity
FBgn0065035	GO:0005488	binding
FBgn0053180	GO:0005488	binding
FBgn0030734	GO:0003824	catalytic activity
FBgn0011826	GO:0003824	catalytic activity
FBgn0284222	GO:0003824	catalytic activity
FBgn0030836	GO:0005488	binding
FBgn0052554	GO:0003824	catalytic activity
FBgn0030887	GO:0003824	catalytic activity
FBgn0030930	GO:0003824	catalytic activity
FBgn0265598	GO:0003824	catalytic activity
FBgn0283473	GO:0005488	binding
FBgn0030984	GO:0005488	binding
FBgn0030991	GO:0005488	binding
FBgn0031041	GO:0003824	catalytic activity
FBgn0031142	GO:0003824	catalytic activity
FBgn0052857	GO:0005488	binding
FBgn0085693	GO:0005488	binding
FBgn0031190	GO:0003824	catalytic activity
