# Supplementary material for: Gene function prediction in five model eukaryotes exclusively based on gene relative location through machine learning
Source: Sci Rep. 2022 Jul 8;12:11655. doi: 10.1038/s41598-022-15329-w (PMC9270439; doi:10.1038/s41598-022-15329-w)
Supplement: Supplementary file 10 — Supplementary Table S10. [file 41598_2022_15329_MOESM10_ESM.xls]

## Sheet: Supplementtary_Table_S11_M_musculus_biological_process
Supplementary Table S11
M. musculus and Biological Process
Predicted associations with a probability above the threshold that maximizes the ratio between the trained and the random model
gene_id	go_id	go_name
ENSMUSG00000051951	GO:0009987	cellular process
ENSMUSG00000025900	GO:0009987	cellular process
ENSMUSG00000025916	GO:0009987	cellular process
ENSMUSG00000016918	GO:0009987	cellular process
ENSMUSG00000092083	GO:0009987	cellular process
ENSMUSG00000025921	GO:0009987	cellular process
ENSMUSG00000025939	GO:0009987	cellular process
ENSMUSG00000025777	GO:0009987	cellular process
ENSMUSG00000025776	GO:0009987	cellular process
ENSMUSG00000026156	GO:0009987	cellular process
ENSMUSG00000048411	GO:0009987	cellular process
ENSMUSG00000042111	GO:0009987	cellular process
ENSMUSG00000026126	GO:0009987	cellular process
ENSMUSG00000037447	GO:0009987	cellular process
ENSMUSG00000079610	GO:0009987	cellular process
ENSMUSG00000026117	GO:0009987	cellular process
ENSMUSG00000060771	GO:0009987	cellular process
ENSMUSG00000037216	GO:0009987	cellular process
ENSMUSG00000073702	GO:0065007	biological regulation
ENSMUSG00000041945	GO:0009987	cellular process
ENSMUSG00000079588	GO:0009987	cellular process
ENSMUSG00000091844	GO:0009987	cellular process
ENSMUSG00000026049	GO:0009987	cellular process
ENSMUSG00000041684	GO:0009987	cellular process
ENSMUSG00000098549	GO:0009987	cellular process
ENSMUSG00000025993	GO:0009987	cellular process
ENSMUSG00000026107	GO:0009987	cellular process
ENSMUSG00000041439	GO:0009987	cellular process
ENSMUSG00000025978	GO:0009987	cellular process
ENSMUSG00000025977	GO:0009987	cellular process
ENSMUSG00000038323	GO:0009987	cellular process
ENSMUSG00000038305	GO:0009987	cellular process
ENSMUSG00000038242	GO:0009987	cellular process
ENSMUSG00000079554	GO:0009987	cellular process
ENSMUSG00000047528	GO:0009987	cellular process
ENSMUSG00000026029	GO:0009987	cellular process
ENSMUSG00000026017	GO:0009987	cellular process
ENSMUSG00000025967	GO:0009987	cellular process
ENSMUSG00000025963	GO:0009987	cellular process
ENSMUSG00000070871	GO:0009987	cellular process
ENSMUSG00000045005	GO:0009987	cellular process
ENSMUSG00000025955	GO:0009987	cellular process
ENSMUSG00000073658	GO:0009987	cellular process
ENSMUSG00000026005	GO:0065007	biological regulation
ENSMUSG00000026192	GO:0009987	cellular process
ENSMUSG00000026193	GO:0009987	cellular process
ENSMUSG00000039372	GO:0009987	cellular process
ENSMUSG00000061815	GO:0009987	cellular process
ENSMUSG00000006301	GO:0009987	cellular process
ENSMUSG00000026174	GO:0009987	cellular process
ENSMUSG00000006538	GO:0009987	cellular process
ENSMUSG00000033159	GO:0009987	cellular process
ENSMUSG00000033124	GO:0009987	cellular process
ENSMUSG00000032997	GO:0009987	cellular process
ENSMUSG00000051703	GO:0009987	cellular process
ENSMUSG00000026213	GO:0009987	cellular process
ENSMUSG00000026235	GO:0009987	cellular process
ENSMUSG00000047330	GO:0009987	cellular process
ENSMUSG00000026249	GO:0009987	cellular process
ENSMUSG00000043230	GO:0009987	cellular process
ENSMUSG00000067158	GO:0032502	developmental process
ENSMUSG00000026224	GO:0009987	cellular process
ENSMUSG00000026228	GO:0009987	cellular process
ENSMUSG00000062590	GO:0009987	cellular process
ENSMUSG00000048000	GO:0009987	cellular process
ENSMUSG00000079434	GO:0009987	cellular process
ENSMUSG00000026289	GO:0009987	cellular process
ENSMUSG00000089960	GO:0009987	cellular process
ENSMUSG00000049866	GO:0009987	cellular process
ENSMUSG00000034486	GO:0009987	cellular process
ENSMUSG00000067081	GO:0009987	cellular process
ENSMUSG00000044337	GO:0009987	cellular process
ENSMUSG00000070732	GO:0009987	cellular process
ENSMUSG00000034343	GO:0009987	cellular process
ENSMUSG00000026307	GO:0009987	cellular process
ENSMUSG00000047443	GO:0009987	cellular process
ENSMUSG00000026311	GO:0009987	cellular process
ENSMUSG00000007805	GO:0009987	cellular process
ENSMUSG00000044055	GO:0009987	cellular process
ENSMUSG00000034220	GO:0009987	cellular process
ENSMUSG00000047067	GO:0009987	cellular process
ENSMUSG00000026272	GO:0009987	cellular process
ENSMUSG00000026275	GO:0009987	cellular process
ENSMUSG00000034107	GO:0009987	cellular process
ENSMUSG00000026279	GO:0009987	cellular process
ENSMUSG00000056536	GO:0009987	cellular process
ENSMUSG00000057329	GO:0009987	cellular process
ENSMUSG00000064302	GO:0009987	cellular process
ENSMUSG00000026383	GO:0009987	cellular process
ENSMUSG00000036962	GO:0009987	cellular process
ENSMUSG00000036907	GO:0009987	cellular process
ENSMUSG00000050534	GO:0009987	cellular process
ENSMUSG00000036815	GO:0009987	cellular process
ENSMUSG00000026343	GO:0009987	cellular process
ENSMUSG00000026347	GO:0009987	cellular process
ENSMUSG00000051590	GO:0009987	cellular process
ENSMUSG00000056211	GO:0009987	cellular process
ENSMUSG00000045382	GO:0009987	cellular process
ENSMUSG00000042510	GO:0009987	cellular process
ENSMUSG00000026427	GO:0009987	cellular process
ENSMUSG00000055184	GO:0009987	cellular process
ENSMUSG00000026433	GO:0009987	cellular process
ENSMUSG00000026434	GO:0009987	cellular process
ENSMUSG00000026443	GO:0009987	cellular process
ENSMUSG00000054387	GO:0009987	cellular process
ENSMUSG00000090553	GO:0009987	cellular process
ENSMUSG00000041559	GO:0009987	cellular process
ENSMUSG00000020423	GO:0009987	cellular process
ENSMUSG00000050526	GO:0009987	cellular process
ENSMUSG00000042207	GO:0009987	cellular process
ENSMUSG00000073557	GO:0009987	cellular process
ENSMUSG00000041483	GO:0009987	cellular process
ENSMUSG00000114591	GO:0009987	cellular process
ENSMUSG00000026484	GO:0009987	cellular process
ENSMUSG00000043019	GO:0009987	cellular process
ENSMUSG00000008475	GO:0009987	cellular process
ENSMUSG00000042708	GO:0009987	cellular process
ENSMUSG00000042684	GO:0009987	cellular process
ENSMUSG00000033671	GO:0009987	cellular process
ENSMUSG00000026602	GO:0009987	cellular process
ENSMUSG00000033488	GO:0009987	cellular process
ENSMUSG00000026587	GO:0009987	cellular process
ENSMUSG00000026715	GO:0009987	cellular process
ENSMUSG00000026709	GO:0009987	cellular process
ENSMUSG00000026708	GO:0009987	cellular process
ENSMUSG00000086277	GO:0009987	cellular process
ENSMUSG00000026698	GO:0009987	cellular process
ENSMUSG00000095576	GO:0009987	cellular process
ENSMUSG00000040113	GO:0009987	cellular process
ENSMUSG00000026585	GO:0009987	cellular process
ENSMUSG00000040918	GO:0009987	cellular process
ENSMUSG00000026578	GO:0009987	cellular process
ENSMUSG00000026577	GO:0009987	cellular process
ENSMUSG00000086056	GO:0009987	cellular process
ENSMUSG00000026683	GO:0009987	cellular process
ENSMUSG00000026678	GO:0009987	cellular process
ENSMUSG00000070532	GO:0009987	cellular process
ENSMUSG00000102752	GO:0009987	cellular process
ENSMUSG00000042800	GO:0009987	cellular process
ENSMUSG00000096968	GO:0009987	cellular process
ENSMUSG00000070524	GO:0009987	cellular process
ENSMUSG00000026641	GO:0009987	cellular process
ENSMUSG00000007107	GO:0009987	cellular process
ENSMUSG00000053318	GO:0009987	cellular process
ENSMUSG00000070504	GO:0009987	cellular process
ENSMUSG00000046643	GO:0009987	cellular process
ENSMUSG00000051509	GO:0009987	cellular process
ENSMUSG00000026527	GO:0009987	cellular process
ENSMUSG00000026504	GO:0009987	cellular process
ENSMUSG00000055067	GO:0009987	cellular process
ENSMUSG00000026520	GO:0009987	cellular process
ENSMUSG00000038793	GO:0009987	cellular process
ENSMUSG00000062169	GO:0009987	cellular process
ENSMUSG00000026509	GO:0009987	cellular process
ENSMUSG00000079164	GO:0009987	cellular process
ENSMUSG00000053461	GO:0009987	cellular process
ENSMUSG00000026618	GO:0009987	cellular process
ENSMUSG00000037568	GO:0009987	cellular process
ENSMUSG00000049353	GO:0009987	cellular process
ENSMUSG00000026638	GO:0009987	cellular process
ENSMUSG00000040653	GO:0009987	cellular process
ENSMUSG00000019762	GO:0009987	cellular process
ENSMUSG00000019768	GO:0009987	cellular process
ENSMUSG00000096553	GO:0009987	cellular process
ENSMUSG00000000766	GO:0009987	cellular process
ENSMUSG00000040006	GO:0009987	cellular process
ENSMUSG00000047648	GO:0009987	cellular process
ENSMUSG00000019814	GO:0009987	cellular process
ENSMUSG00000019810	GO:0009987	cellular process
ENSMUSG00000019806	GO:0009987	cellular process
ENSMUSG00000015501	GO:0009987	cellular process
ENSMUSG00000039760	GO:0009987	cellular process
ENSMUSG00000020003	GO:0009987	cellular process
ENSMUSG00000019990	GO:0009987	cellular process
ENSMUSG00000019986	GO:0009987	cellular process
ENSMUSG00000069712	GO:0009987	cellular process
ENSMUSG00000097327	GO:0009987	cellular process
ENSMUSG00000037440	GO:0009987	cellular process
ENSMUSG00000037424	GO:0009987	cellular process
ENSMUSG00000019984	GO:0009987	cellular process
ENSMUSG00000039552	GO:0009987	cellular process
ENSMUSG00000019777	GO:0009987	cellular process
ENSMUSG00000062074	GO:0009987	cellular process
ENSMUSG00000038528	GO:0009987	cellular process
ENSMUSG00000038446	GO:0009987	cellular process
ENSMUSG00000038417	GO:0009987	cellular process
ENSMUSG00000091415	GO:0009987	cellular process
ENSMUSG00000019802	GO:0009987	cellular process
ENSMUSG00000038151	GO:0009987	cellular process
ENSMUSG00000019849	GO:0009987	cellular process
ENSMUSG00000019848	GO:0009987	cellular process
ENSMUSG00000038774	GO:0009987	cellular process
ENSMUSG00000062593	GO:0009987	cellular process
ENSMUSG00000097704	GO:0009987	cellular process
ENSMUSG00000038594	GO:0009987	cellular process
ENSMUSG00000019857	GO:0009987	cellular process
ENSMUSG00000019872	GO:0009987	cellular process
ENSMUSG00000058537	GO:0009987	cellular process
ENSMUSG00000091731	GO:0009987	cellular process
ENSMUSG00000069622	GO:0009987	cellular process
ENSMUSG00000009646	GO:0009987	cellular process
ENSMUSG00000020109	GO:0009987	cellular process
ENSMUSG00000020108	GO:0009987	cellular process
ENSMUSG00000044475	GO:0009987	cellular process
ENSMUSG00000090439	GO:0009987	cellular process
ENSMUSG00000020088	GO:0009987	cellular process
ENSMUSG00000044312	GO:0009987	cellular process
ENSMUSG00000020078	GO:0009987	cellular process
ENSMUSG00000020077	GO:0009987	cellular process
ENSMUSG00000019945	GO:0009987	cellular process
ENSMUSG00000052613	GO:0009987	cellular process
ENSMUSG00000009070	GO:0009987	cellular process
ENSMUSG00000009681	GO:0009987	cellular process
ENSMUSG00000033126	GO:0009987	cellular process
ENSMUSG00000001119	GO:0009987	cellular process
ENSMUSG00000020284	GO:0009987	cellular process
ENSMUSG00000000731	GO:0009987	cellular process
ENSMUSG00000000374	GO:0009987	cellular process
ENSMUSG00000001211	GO:0009987	cellular process
ENSMUSG00000032763	GO:0009987	cellular process
ENSMUSG00000071185	GO:0009987	cellular process
ENSMUSG00000005355	GO:0009987	cellular process
ENSMUSG00000060301	GO:0009987	cellular process
ENSMUSG00000042570	GO:0009987	cellular process
ENSMUSG00000054206	GO:0009987	cellular process
ENSMUSG00000035852	GO:0009987	cellular process
ENSMUSG00000006498	GO:0009987	cellular process
ENSMUSG00000057729	GO:0009987	cellular process
ENSMUSG00000035781	GO:0009987	cellular process
ENSMUSG00000035773	GO:0009987	cellular process
ENSMUSG00000019564	GO:0009987	cellular process
ENSMUSG00000035754	GO:0009987	cellular process
ENSMUSG00000035697	GO:0009987	cellular process
ENSMUSG00000003070	GO:0009987	cellular process
ENSMUSG00000020153	GO:0009987	cellular process
ENSMUSG00000020135	GO:0009987	cellular process
ENSMUSG00000035504	GO:0009987	cellular process
ENSMUSG00000003345	GO:0009987	cellular process
ENSMUSG00000020190	GO:0009987	cellular process
ENSMUSG00000003348	GO:0009987	cellular process
ENSMUSG00000034917	GO:0009987	cellular process
ENSMUSG00000034889	GO:0009987	cellular process
ENSMUSG00000034854	GO:0009987	cellular process
ENSMUSG00000020037	GO:0009987	cellular process
ENSMUSG00000085111	GO:0009987	cellular process
ENSMUSG00000001783	GO:0009987	cellular process
ENSMUSG00000112743	GO:0009987	cellular process
ENSMUSG00000054027	GO:0009987	cellular process
ENSMUSG00000074802	GO:0009987	cellular process
ENSMUSG00000019988	GO:0009987	cellular process
ENSMUSG00000020014	GO:0009987	cellular process
ENSMUSG00000020018	GO:0009987	cellular process
ENSMUSG00000020021	GO:0009987	cellular process
ENSMUSG00000020023	GO:0009987	cellular process
ENSMUSG00000112931	GO:0009987	cellular process
ENSMUSG00000112856	GO:0009987	cellular process
ENSMUSG00000053825	GO:0009987	cellular process
ENSMUSG00000053825	GO:0065007	biological regulation
ENSMUSG00000019907	GO:0009987	cellular process
ENSMUSG00000035873	GO:0009987	cellular process
ENSMUSG00000035864	GO:0009987	cellular process
ENSMUSG00000020181	GO:0009987	cellular process
ENSMUSG00000020189	GO:0009987	cellular process
ENSMUSG00000035759	GO:0009987	cellular process
ENSMUSG00000020137	GO:0009987	cellular process
ENSMUSG00000020177	GO:0009987	cellular process
ENSMUSG00000069516	GO:0009987	cellular process
ENSMUSG00000020183	GO:0009987	cellular process
ENSMUSG00000060181	GO:0009987	cellular process
ENSMUSG00000020228	GO:0009987	cellular process
ENSMUSG00000020227	GO:0009987	cellular process
ENSMUSG00000020224	GO:0009987	cellular process
ENSMUSG00000020121	GO:0009987	cellular process
ENSMUSG00000034620	GO:0009987	cellular process
ENSMUSG00000006732	GO:0009987	cellular process
ENSMUSG00000006728	GO:0009987	cellular process
ENSMUSG00000047492	GO:0009987	cellular process
ENSMUSG00000040249	GO:0065007	biological regulation
ENSMUSG00000002147	GO:0065007	biological regulation
ENSMUSG00000044005	GO:0009987	cellular process
ENSMUSG00000025369	GO:0009987	cellular process
ENSMUSG00000090841	GO:0009987	cellular process
ENSMUSG00000025366	GO:0009987	cellular process
ENSMUSG00000039810	GO:0009987	cellular process
ENSMUSG00000025362	GO:0009987	cellular process
ENSMUSG00000000711	GO:0009987	cellular process
ENSMUSG00000025358	GO:0009987	cellular process
ENSMUSG00000025355	GO:0009987	cellular process
ENSMUSG00000025348	GO:0009987	cellular process
ENSMUSG00000062914	GO:0009987	cellular process
ENSMUSG00000049573	GO:0009987	cellular process
ENSMUSG00000020448	GO:0009987	cellular process
ENSMUSG00000034579	GO:0009987	cellular process
ENSMUSG00000034543	GO:0009987	cellular process
ENSMUSG00000020435	GO:0009987	cellular process
ENSMUSG00000034412	GO:0009987	cellular process
ENSMUSG00000034201	GO:0009987	cellular process
ENSMUSG00000020481	GO:0009987	cellular process
ENSMUSG00000041798	GO:0009987	cellular process
ENSMUSG00000002741	GO:0009987	cellular process
ENSMUSG00000020447	GO:0009987	cellular process
ENSMUSG00000099102	GO:0009987	cellular process
ENSMUSG00000050830	GO:0009987	cellular process
ENSMUSG00000020191	GO:0009987	cellular process
ENSMUSG00000035455	GO:0009987	cellular process
ENSMUSG00000044966	GO:0009987	cellular process
ENSMUSG00000044629	GO:0009987	cellular process
ENSMUSG00000020160	GO:0009987	cellular process
ENSMUSG00000001891	GO:0009987	cellular process
ENSMUSG00000042302	GO:0009987	cellular process
ENSMUSG00000051355	GO:0009987	cellular process
ENSMUSG00000020290	GO:0009987	cellular process
ENSMUSG00000020273	GO:0009987	cellular process
ENSMUSG00000000861	GO:0009987	cellular process
ENSMUSG00000032889	GO:0009987	cellular process
ENSMUSG00000020462	GO:0009987	cellular process
ENSMUSG00000043999	GO:0009987	cellular process
ENSMUSG00000020297	GO:0009987	cellular process
ENSMUSG00000020279	GO:0009987	cellular process
ENSMUSG00000020282	GO:0009987	cellular process
ENSMUSG00000040610	GO:0009987	cellular process
ENSMUSG00000098456	GO:0009987	cellular process
ENSMUSG00000002699	GO:0009987	cellular process
ENSMUSG00000047861	GO:0009987	cellular process
ENSMUSG00000051062	GO:0009987	cellular process
ENSMUSG00000055456	GO:0009987	cellular process
ENSMUSG00000057098	GO:0009987	cellular process
ENSMUSG00000040489	GO:0009987	cellular process
ENSMUSG00000069899	GO:0009987	cellular process
ENSMUSG00000048721	GO:0009987	cellular process
ENSMUSG00000020401	GO:0009987	cellular process
ENSMUSG00000040413	GO:0009987	cellular process
ENSMUSG00000078922	GO:0009987	cellular process
ENSMUSG00000015837	GO:0009987	cellular process
ENSMUSG00000036620	GO:0009987	cellular process
ENSMUSG00000007850	GO:0009987	cellular process
ENSMUSG00000060918	GO:0009987	cellular process
ENSMUSG00000057890	GO:0009987	cellular process
ENSMUSG00000020387	GO:0009987	cellular process
ENSMUSG00000000782	GO:0009987	cellular process
ENSMUSG00000036117	GO:0009987	cellular process
ENSMUSG00000018914	GO:0009987	cellular process
ENSMUSG00000020333	GO:0009987	cellular process
ENSMUSG00000020332	GO:0009987	cellular process
ENSMUSG00000037533	GO:0009987	cellular process
ENSMUSG00000018339	GO:0009987	cellular process
ENSMUSG00000020264	GO:0009987	cellular process
ENSMUSG00000018593	GO:0009987	cellular process
ENSMUSG00000000263	GO:0009987	cellular process
ENSMUSG00000020523	GO:0009987	cellular process
ENSMUSG00000037335	GO:0009987	cellular process
ENSMUSG00000020515	GO:0009987	cellular process
ENSMUSG00000049755	GO:0009987	cellular process
ENSMUSG00000020496	GO:0009987	cellular process
ENSMUSG00000036964	GO:0009987	cellular process
ENSMUSG00000061462	GO:0009987	cellular process
ENSMUSG00000000126	GO:0009987	cellular process
ENSMUSG00000054519	GO:0009987	cellular process
ENSMUSG00000042678	GO:0009987	cellular process
ENSMUSG00000042650	GO:0009987	cellular process
ENSMUSG00000042569	GO:0009987	cellular process
ENSMUSG00000018931	GO:0009987	cellular process
ENSMUSG00000010025	GO:0009987	cellular process
ENSMUSG00000042377	GO:0009987	cellular process
ENSMUSG00000047804	GO:0009987	cellular process
ENSMUSG00000018507	GO:0009987	cellular process
ENSMUSG00000020548	GO:0009987	cellular process
ENSMUSG00000056328	GO:0009987	cellular process
ENSMUSG00000055775	GO:0009987	cellular process
ENSMUSG00000033044	GO:0009987	cellular process
ENSMUSG00000020905	GO:0009987	cellular process
ENSMUSG00000020904	GO:0009987	cellular process
ENSMUSG00000020902	GO:0009987	cellular process
ENSMUSG00000032892	GO:0009987	cellular process
ENSMUSG00000020898	GO:0009987	cellular process
ENSMUSG00000020893	GO:0009987	cellular process
ENSMUSG00000020892	GO:0009987	cellular process
ENSMUSG00000032782	GO:0009987	cellular process
ENSMUSG00000018476	GO:0009987	cellular process
ENSMUSG00000005237	GO:0009987	cellular process
ENSMUSG00000069835	GO:0009987	cellular process
ENSMUSG00000059796	GO:0009987	cellular process
ENSMUSG00000018559	GO:0009987	cellular process
ENSMUSG00000018921	GO:0009987	cellular process
ENSMUSG00000060216	GO:0009987	cellular process
ENSMUSG00000018919	GO:0009987	cellular process
ENSMUSG00000018286	GO:0009987	cellular process
ENSMUSG00000087279	GO:0009987	cellular process
ENSMUSG00000050675	GO:0009987	cellular process
ENSMUSG00000040667	GO:0009987	cellular process
ENSMUSG00000069830	GO:0009987	cellular process
ENSMUSG00000020808	GO:0009987	cellular process
ENSMUSG00000020801	GO:0009987	cellular process
ENSMUSG00000020805	GO:0009987	cellular process
ENSMUSG00000040483	GO:0009987	cellular process
ENSMUSG00000020788	GO:0009987	cellular process
ENSMUSG00000020785	GO:0009987	cellular process
ENSMUSG00000040158	GO:0009987	cellular process
ENSMUSG00000058275	GO:0009987	cellular process
ENSMUSG00000038351	GO:0009987	cellular process
ENSMUSG00000043099	GO:0009987	cellular process
ENSMUSG00000053783	GO:0009987	cellular process
ENSMUSG00000010392	GO:0009987	cellular process
ENSMUSG00000020841	GO:0009987	cellular process
ENSMUSG00000037958	GO:0009987	cellular process
ENSMUSG00000037907	GO:0009987	cellular process
ENSMUSG00000000686	GO:0009987	cellular process
ENSMUSG00000037791	GO:0009987	cellular process
ENSMUSG00000017390	GO:0009987	cellular process
ENSMUSG00000051232	GO:0009987	cellular process
ENSMUSG00000001105	GO:0009987	cellular process
ENSMUSG00000017376	GO:0009987	cellular process
ENSMUSG00000017561	GO:0009987	cellular process
ENSMUSG00000017692	GO:0009987	cellular process
ENSMUSG00000017428	GO:0009987	cellular process
ENSMUSG00000046010	GO:0009987	cellular process
ENSMUSG00000020692	GO:0009987	cellular process
ENSMUSG00000054404	GO:0009987	cellular process
ENSMUSG00000069793	GO:0009987	cellular process
ENSMUSG00000069793	GO:0051704	multi-organism process
ENSMUSG00000018930	GO:0009987	cellular process
ENSMUSG00000069792	GO:0009987	cellular process
ENSMUSG00000018648	GO:0009987	cellular process
ENSMUSG00000020530	GO:0009987	cellular process
ENSMUSG00000020516	GO:0009987	cellular process
ENSMUSG00000020495	GO:0009987	cellular process
ENSMUSG00000046442	GO:0009987	cellular process
ENSMUSG00000007646	GO:0009987	cellular process
ENSMUSG00000070345	GO:0009987	cellular process
ENSMUSG00000034121	GO:0009987	cellular process
ENSMUSG00000052234	GO:0009987	cellular process
ENSMUSG00000018378	GO:0009987	cellular process
ENSMUSG00000034031	GO:0065007	biological regulation
ENSMUSG00000018428	GO:0009987	cellular process
ENSMUSG00000020553	GO:0009987	cellular process
ENSMUSG00000110344	GO:0009987	cellular process
ENSMUSG00000003948	GO:0009987	cellular process
ENSMUSG00000054079	GO:0009987	cellular process
ENSMUSG00000020857	GO:0009987	cellular process
ENSMUSG00000091228	GO:0009987	cellular process
ENSMUSG00000047181	GO:0009987	cellular process
ENSMUSG00000038967	GO:0009987	cellular process
ENSMUSG00000020871	GO:0009987	cellular process
ENSMUSG00000020873	GO:0009987	cellular process
ENSMUSG00000046719	GO:0009987	cellular process
ENSMUSG00000014351	GO:0009987	cellular process
ENSMUSG00000049604	GO:0009987	cellular process
ENSMUSG00000018973	GO:0009987	cellular process
ENSMUSG00000018672	GO:0009987	cellular process
ENSMUSG00000020878	GO:0009987	cellular process
ENSMUSG00000001444	GO:0009987	cellular process
ENSMUSG00000047988	GO:0009987	cellular process
ENSMUSG00000018537	GO:0009987	cellular process
ENSMUSG00000017417	GO:0009987	cellular process
ENSMUSG00000017400	GO:0009987	cellular process
ENSMUSG00000003119	GO:0009987	cellular process
ENSMUSG00000038216	GO:0009987	cellular process
ENSMUSG00000062312	GO:0009987	cellular process
ENSMUSG00000002580	GO:0009987	cellular process
ENSMUSG00000018168	GO:0009987	cellular process
ENSMUSG00000038150	GO:0009987	cellular process
ENSMUSG00000017221	GO:0009987	cellular process
ENSMUSG00000017210	GO:0009987	cellular process
ENSMUSG00000017493	GO:0009987	cellular process
ENSMUSG00000075570	GO:0009987	cellular process
ENSMUSG00000075570	GO:0032502	developmental process
ENSMUSG00000045545	GO:0009987	cellular process
ENSMUSG00000035557	GO:0009987	cellular process
ENSMUSG00000020917	GO:0009987	cellular process
ENSMUSG00000017830	GO:0009987	cellular process
ENSMUSG00000017832	GO:0009987	cellular process
ENSMUSG00000004043	GO:0009987	cellular process
ENSMUSG00000001755	GO:0009987	cellular process
ENSMUSG00000019303	GO:0009987	cellular process
ENSMUSG00000001240	GO:0009987	cellular process
ENSMUSG00000078656	GO:0009987	cellular process
ENSMUSG00000035112	GO:0009987	cellular process
ENSMUSG00000078652	GO:0009987	cellular process
ENSMUSG00000052373	GO:0009987	cellular process
ENSMUSG00000017311	GO:0009987	cellular process
ENSMUSG00000020926	GO:0009987	cellular process
ENSMUSG00000018486	GO:0009987	cellular process
ENSMUSG00000020687	GO:0009987	cellular process
ENSMUSG00000049354	GO:0009987	cellular process
ENSMUSG00000078622	GO:0009987	cellular process
ENSMUSG00000018363	GO:0009987	cellular process
ENSMUSG00000078607	GO:0009987	cellular process
ENSMUSG00000020728	GO:0009987	cellular process
ENSMUSG00000078605	GO:0009987	cellular process
ENSMUSG00000020611	GO:0009987	cellular process
ENSMUSG00000020610	GO:0009987	cellular process
ENSMUSG00000041920	GO:0009987	cellular process
ENSMUSG00000020617	GO:0009987	cellular process
ENSMUSG00000020620	GO:0009987	cellular process
ENSMUSG00000044749	GO:0009987	cellular process
ENSMUSG00000057322	GO:0009987	cellular process
ENSMUSG00000034714	GO:0009987	cellular process
ENSMUSG00000010021	GO:0009987	cellular process
ENSMUSG00000000202	GO:0009987	cellular process
ENSMUSG00000051043	GO:0009987	cellular process
ENSMUSG00000020734	GO:0009987	cellular process
ENSMUSG00000045775	GO:0009987	cellular process
ENSMUSG00000057219	GO:0009987	cellular process
ENSMUSG00000048442	GO:0009987	cellular process
ENSMUSG00000020755	GO:0009987	cellular process
ENSMUSG00000020766	GO:0009987	cellular process
ENSMUSG00000054517	GO:0009987	cellular process
ENSMUSG00000020776	GO:0009987	cellular process
ENSMUSG00000020777	GO:0009987	cellular process
ENSMUSG00000020818	GO:0009987	cellular process
ENSMUSG00000093485	GO:0009987	cellular process
ENSMUSG00000053113	GO:0009987	cellular process
ENSMUSG00000033880	GO:0009987	cellular process
ENSMUSG00000046697	GO:0009987	cellular process
ENSMUSG00000013483	GO:0009987	cellular process
ENSMUSG00000025583	GO:0009987	cellular process
ENSMUSG00000025375	GO:0009987	cellular process
ENSMUSG00000025127	GO:0009987	cellular process
ENSMUSG00000061111	GO:0009987	cellular process
ENSMUSG00000025135	GO:0009987	cellular process
ENSMUSG00000044034	GO:0009987	cellular process
ENSMUSG00000025158	GO:0009987	cellular process
ENSMUSG00000025175	GO:0009987	cellular process
ENSMUSG00000039238	GO:0009987	cellular process
ENSMUSG00000046605	GO:0009987	cellular process
ENSMUSG00000096199	GO:0009987	cellular process
ENSMUSG00000020635	GO:0009987	cellular process
ENSMUSG00000037336	GO:0009987	cellular process
ENSMUSG00000037669	GO:0009987	cellular process
ENSMUSG00000020592	GO:0009987	cellular process
ENSMUSG00000020585	GO:0009987	cellular process
ENSMUSG00000052593	GO:0009987	cellular process
ENSMUSG00000073158	GO:0009987	cellular process
ENSMUSG00000020653	GO:0009987	cellular process
ENSMUSG00000062563	GO:0009987	cellular process
ENSMUSG00000020646	GO:0009987	cellular process
ENSMUSG00000063632	GO:0009987	cellular process
ENSMUSG00000020629	GO:0009987	cellular process
ENSMUSG00000043061	GO:0009987	cellular process
ENSMUSG00000112187	GO:0009987	cellular process
ENSMUSG00000020572	GO:0009987	cellular process
ENSMUSG00000035860	GO:0009987	cellular process
ENSMUSG00000020562	GO:0009987	cellular process
ENSMUSG00000004151	GO:0009987	cellular process
ENSMUSG00000056899	GO:0009987	cellular process
ENSMUSG00000021047	GO:0009987	cellular process
ENSMUSG00000020950	GO:0009987	cellular process
ENSMUSG00000002688	GO:0009987	cellular process
ENSMUSG00000035148	GO:0009987	cellular process
ENSMUSG00000061603	GO:0009987	cellular process
ENSMUSG00000012076	GO:0009987	cellular process
ENSMUSG00000035451	GO:0009987	cellular process
ENSMUSG00000020990	GO:0009987	cellular process
ENSMUSG00000034761	GO:0009987	cellular process
ENSMUSG00000021079	GO:0009987	cellular process
ENSMUSG00000114046	GO:0009987	cellular process
ENSMUSG00000021056	GO:0009987	cellular process
ENSMUSG00000021057	GO:0009987	cellular process
ENSMUSG00000021125	GO:0009987	cellular process
ENSMUSG00000048833	GO:0009987	cellular process
ENSMUSG00000098134	GO:0009987	cellular process
ENSMUSG00000021240	GO:0009987	cellular process
ENSMUSG00000008822	GO:0009987	cellular process
ENSMUSG00000021248	GO:0009987	cellular process
ENSMUSG00000034266	GO:0009987	cellular process
ENSMUSG00000021253	GO:0009987	cellular process
ENSMUSG00000113805	GO:0009987	cellular process
ENSMUSG00000079034	GO:0009987	cellular process
ENSMUSG00000092019	GO:0009987	cellular process
ENSMUSG00000020962	GO:0009987	cellular process
ENSMUSG00000021007	GO:0009987	cellular process
ENSMUSG00000051166	GO:0009987	cellular process
ENSMUSG00000021180	GO:0009987	cellular process
ENSMUSG00000021189	GO:0009987	cellular process
ENSMUSG00000041781	GO:0009987	cellular process
ENSMUSG00000021192	GO:0009987	cellular process
ENSMUSG00000054150	GO:0009987	cellular process
ENSMUSG00000097929	GO:0009987	cellular process
ENSMUSG00000048251	GO:0009987	cellular process
ENSMUSG00000021265	GO:0009987	cellular process
ENSMUSG00000040867	GO:0009987	cellular process
ENSMUSG00000085925	GO:0009987	cellular process
ENSMUSG00000021275	GO:0009987	cellular process
ENSMUSG00000087075	GO:0009987	cellular process
ENSMUSG00000010529	GO:0009987	cellular process
ENSMUSG00000021282	GO:0009987	cellular process
ENSMUSG00000052160	GO:0009987	cellular process
ENSMUSG00000047832	GO:0009987	cellular process
ENSMUSG00000002803	GO:0009987	cellular process
ENSMUSG00000021211	GO:0009987	cellular process
ENSMUSG00000033520	GO:0009987	cellular process
ENSMUSG00000057069	GO:0009987	cellular process
ENSMUSG00000079092	GO:0009987	cellular process
ENSMUSG00000079092	GO:0051704	multi-organism process
ENSMUSG00000039219	GO:0009987	cellular process
ENSMUSG00000009734	GO:0009987	cellular process
ENSMUSG00000003062	GO:0009987	cellular process
ENSMUSG00000041138	GO:0009987	cellular process
ENSMUSG00000045508	GO:0009987	cellular process
ENSMUSG00000016982	GO:0009987	cellular process
ENSMUSG00000053216	GO:0009987	cellular process
ENSMUSG00000060678	GO:0009987	cellular process
ENSMUSG00000021335	GO:0009987	cellular process
ENSMUSG00000021336	GO:0009987	cellular process
ENSMUSG00000050799	GO:0009987	cellular process
ENSMUSG00000019132	GO:0009987	cellular process
ENSMUSG00000038402	GO:0009987	cellular process
ENSMUSG00000071451	GO:0009987	cellular process
ENSMUSG00000038246	GO:0009987	cellular process
ENSMUSG00000021427	GO:0009987	cellular process
ENSMUSG00000021371	GO:0009987	cellular process
ENSMUSG00000015396	GO:0009987	cellular process
ENSMUSG00000038175	GO:0009987	cellular process
ENSMUSG00000037966	GO:0009987	cellular process
ENSMUSG00000037960	GO:0009987	cellular process
ENSMUSG00000043631	GO:0009987	cellular process
ENSMUSG00000021388	GO:0009987	cellular process
ENSMUSG00000114073	GO:0009987	cellular process
ENSMUSG00000095300	GO:0009987	cellular process
ENSMUSG00000062248	GO:0009987	cellular process
ENSMUSG00000021492	GO:0009987	cellular process
ENSMUSG00000074886	GO:0009987	cellular process
ENSMUSG00000034675	GO:0009987	cellular process
ENSMUSG00000021495	GO:0009987	cellular process
ENSMUSG00000021504	GO:0009987	cellular process
ENSMUSG00000045767	GO:0009987	cellular process
ENSMUSG00000021496	GO:0009987	cellular process
ENSMUSG00000021499	GO:0009987	cellular process
ENSMUSG00000110477	GO:0009987	cellular process
ENSMUSG00000021509	GO:0009987	cellular process
ENSMUSG00000021538	GO:0009987	cellular process
ENSMUSG00000021541	GO:0009987	cellular process
ENSMUSG00000005312	GO:0009987	cellular process
ENSMUSG00000060176	GO:0009987	cellular process
ENSMUSG00000021555	GO:0009987	cellular process
ENSMUSG00000021482	GO:0009987	cellular process
ENSMUSG00000034617	GO:0009987	cellular process
ENSMUSG00000052981	GO:0009987	cellular process
ENSMUSG00000034525	GO:0032501	multicellular organismal process
ENSMUSG00000021611	GO:0009987	cellular process
ENSMUSG00000057649	GO:0009987	cellular process
ENSMUSG00000021572	GO:0009987	cellular process
ENSMUSG00000036123	GO:0009987	cellular process
ENSMUSG00000034152	GO:0009987	cellular process
ENSMUSG00000069184	GO:0009987	cellular process
ENSMUSG00000001542	GO:0009987	cellular process
ENSMUSG00000043190	GO:0009987	cellular process
ENSMUSG00000074794	GO:0009987	cellular process
ENSMUSG00000021548	GO:0009987	cellular process
ENSMUSG00000021549	GO:0009987	cellular process
ENSMUSG00000021613	GO:0009987	cellular process
ENSMUSG00000021615	GO:0009987	cellular process
ENSMUSG00000021708	GO:0009987	cellular process
ENSMUSG00000034334	GO:0009987	cellular process
ENSMUSG00000021706	GO:0009987	cellular process
ENSMUSG00000074768	GO:0009987	cellular process
ENSMUSG00000045312	GO:0009987	cellular process
ENSMUSG00000021639	GO:0009987	cellular process
ENSMUSG00000048924	GO:0009987	cellular process
ENSMUSG00000041431	GO:0009987	cellular process
ENSMUSG00000021624	GO:0009987	cellular process
ENSMUSG00000021709	GO:0009987	cellular process
ENSMUSG00000021693	GO:0009987	cellular process
ENSMUSG00000021694	GO:0009987	cellular process
ENSMUSG00000021696	GO:0009987	cellular process
ENSMUSG00000021701	GO:0002376	immune system process
ENSMUSG00000021701	GO:0009987	cellular process
ENSMUSG00000021701	GO:0065007	biological regulation
ENSMUSG00000032745	GO:0002376	immune system process
ENSMUSG00000116016	GO:0009987	cellular process
ENSMUSG00000032727	GO:0009987	cellular process
ENSMUSG00000021754	GO:0009987	cellular process
ENSMUSG00000049985	GO:0009987	cellular process
ENSMUSG00000021759	GO:0009987	cellular process
ENSMUSG00000042348	GO:0009987	cellular process
ENSMUSG00000015533	GO:0009987	cellular process
ENSMUSG00000021728	GO:0009987	cellular process
ENSMUSG00000095514	GO:0009987	cellular process
ENSMUSG00000060579	GO:0009987	cellular process
ENSMUSG00000084902	GO:0009987	cellular process
ENSMUSG00000068758	GO:0009987	cellular process
ENSMUSG00000045201	GO:0009987	cellular process
ENSMUSG00000058317	GO:0009987	cellular process
ENSMUSG00000095024	GO:0009987	cellular process
ENSMUSG00000021810	GO:0009987	cellular process
ENSMUSG00000021816	GO:0009987	cellular process
ENSMUSG00000039357	GO:0009987	cellular process
ENSMUSG00000021771	GO:0009987	cellular process
ENSMUSG00000025280	GO:0009987	cellular process
ENSMUSG00000040640	GO:0009987	cellular process
ENSMUSG00000021922	GO:0009987	cellular process
ENSMUSG00000042354	GO:0009987	cellular process
ENSMUSG00000058351	GO:0009987	cellular process
ENSMUSG00000071547	GO:0009987	cellular process
ENSMUSG00000021910	GO:0009987	cellular process
ENSMUSG00000021902	GO:0009987	cellular process
ENSMUSG00000021884	GO:0009987	cellular process
ENSMUSG00000021905	GO:0009987	cellular process
ENSMUSG00000021906	GO:0009987	cellular process
ENSMUSG00000021907	GO:0009987	cellular process
ENSMUSG00000021913	GO:0009987	cellular process
ENSMUSG00000100241	GO:0009987	cellular process
ENSMUSG00000021943	GO:0009987	cellular process
ENSMUSG00000115726	GO:0009987	cellular process
ENSMUSG00000041471	GO:0009987	cellular process
ENSMUSG00000058690	GO:0009987	cellular process
ENSMUSG00000041028	GO:0009987	cellular process
ENSMUSG00000037833	GO:0009987	cellular process
ENSMUSG00000021792	GO:0009987	cellular process
ENSMUSG00000053205	GO:0009987	cellular process
ENSMUSG00000037697	GO:0009987	cellular process
ENSMUSG00000068407	GO:0009987	cellular process
ENSMUSG00000050766	GO:0009987	cellular process
ENSMUSG00000062148	GO:0009987	cellular process
ENSMUSG00000057132	GO:0009987	cellular process
ENSMUSG00000049532	GO:0009987	cellular process
ENSMUSG00000091306	GO:0009987	cellular process
ENSMUSG00000053093	GO:0009987	cellular process
ENSMUSG00000090889	GO:0009987	cellular process
ENSMUSG00000040618	GO:0009987	cellular process
ENSMUSG00000046908	GO:0009987	cellular process
ENSMUSG00000022220	GO:0009987	cellular process
ENSMUSG00000022157	GO:0009987	cellular process
ENSMUSG00000000365	GO:0009987	cellular process
ENSMUSG00000054509	GO:0009987	cellular process
ENSMUSG00000079184	GO:0009987	cellular process
ENSMUSG00000021965	GO:0009987	cellular process
ENSMUSG00000021969	GO:0009987	cellular process
ENSMUSG00000090881	GO:0009987	cellular process
ENSMUSG00000021981	GO:0009987	cellular process
ENSMUSG00000021993	GO:0009987	cellular process
ENSMUSG00000021928	GO:0009987	cellular process
ENSMUSG00000046168	GO:0009987	cellular process
ENSMUSG00000075572	GO:0051704	multi-organism process
ENSMUSG00000054763	GO:0009987	cellular process
ENSMUSG00000054763	GO:0051704	multi-organism process
ENSMUSG00000035078	GO:0009987	cellular process
ENSMUSG00000021975	GO:0009987	cellular process
ENSMUSG00000045731	GO:0009987	cellular process
ENSMUSG00000022031	GO:0009987	cellular process
ENSMUSG00000022033	GO:0009987	cellular process
ENSMUSG00000034463	GO:0009987	cellular process
ENSMUSG00000022040	GO:0009987	cellular process
ENSMUSG00000046204	GO:0009987	cellular process
ENSMUSG00000044186	GO:0009987	cellular process
ENSMUSG00000034248	GO:0009987	cellular process
ENSMUSG00000093954	GO:0009987	cellular process
ENSMUSG00000098773	GO:0009987	cellular process
ENSMUSG00000022066	GO:0009987	cellular process
ENSMUSG00000034194	GO:0009987	cellular process
ENSMUSG00000022089	GO:0009987	cellular process
ENSMUSG00000022097	GO:0009987	cellular process
ENSMUSG00000033595	GO:0009987	cellular process
ENSMUSG00000033589	GO:0009987	cellular process
ENSMUSG00000047911	GO:0009987	cellular process
ENSMUSG00000033487	GO:0009987	cellular process
ENSMUSG00000033405	GO:0009987	cellular process
ENSMUSG00000068015	GO:0009987	cellular process
ENSMUSG00000034959	GO:0009987	cellular process
ENSMUSG00000021999	GO:0009987	cellular process
ENSMUSG00000022003	GO:0009987	cellular process
ENSMUSG00000022022	GO:0009987	cellular process
ENSMUSG00000036422	GO:0009987	cellular process
ENSMUSG00000022026	GO:0009987	cellular process
ENSMUSG00000035566	GO:0009987	cellular process
ENSMUSG00000034689	GO:0009987	cellular process
ENSMUSG00000033166	GO:0009987	cellular process
ENSMUSG00000022124	GO:0009987	cellular process
ENSMUSG00000092109	GO:0009987	cellular process
ENSMUSG00000042156	GO:0009987	cellular process
ENSMUSG00000053465	GO:0009987	cellular process
ENSMUSG00000051615	GO:0009987	cellular process
ENSMUSG00000030662	GO:0009987	cellular process
ENSMUSG00000025558	GO:0009987	cellular process
ENSMUSG00000041765	GO:0009987	cellular process
ENSMUSG00000025545	GO:0009987	cellular process
ENSMUSG00000064052	GO:0009987	cellular process
ENSMUSG00000000197	GO:0009987	cellular process
ENSMUSG00000041849	GO:0009987	cellular process
ENSMUSG00000050697	GO:0009987	cellular process
ENSMUSG00000042961	GO:0009987	cellular process
ENSMUSG00000022142	GO:0009987	cellular process
ENSMUSG00000003882	GO:0009987	cellular process
ENSMUSG00000072663	GO:0009987	cellular process
ENSMUSG00000005268	GO:0009987	cellular process
ENSMUSG00000022243	GO:0009987	cellular process
ENSMUSG00000022206	GO:0009987	cellular process
ENSMUSG00000022197	GO:0009987	cellular process
ENSMUSG00000058600	GO:0009987	cellular process
ENSMUSG00000022283	GO:0009987	cellular process
ENSMUSG00000054196	GO:0009987	cellular process
ENSMUSG00000022305	GO:0009987	cellular process
ENSMUSG00000051920	GO:0009987	cellular process
ENSMUSG00000022338	GO:0009987	cellular process
ENSMUSG00000058656	GO:0009987	cellular process
ENSMUSG00000024479	GO:0009987	cellular process
ENSMUSG00000037106	GO:0009987	cellular process
ENSMUSG00000115463	GO:0009987	cellular process
ENSMUSG00000022353	GO:0009987	cellular process
ENSMUSG00000072568	GO:0009987	cellular process
ENSMUSG00000005124	GO:0009987	cellular process
ENSMUSG00000079022	GO:0009987	cellular process
ENSMUSG00000047921	GO:0009987	cellular process
ENSMUSG00000059895	GO:0009987	cellular process
ENSMUSG00000086361	GO:0009987	cellular process
ENSMUSG00000022603	GO:0009987	cellular process
ENSMUSG00000022575	GO:0009987	cellular process
ENSMUSG00000055762	GO:0009987	cellular process
ENSMUSG00000050846	GO:0009987	cellular process
ENSMUSG00000063704	GO:0009987	cellular process
ENSMUSG00000046761	GO:0009987	cellular process
ENSMUSG00000022565	GO:0009987	cellular process
ENSMUSG00000063268	GO:0009987	cellular process
ENSMUSG00000022559	GO:0009987	cellular process
ENSMUSG00000053929	GO:0009987	cellular process
ENSMUSG00000033819	GO:0009987	cellular process
ENSMUSG00000019080	GO:0009987	cellular process
ENSMUSG00000022526	GO:0009987	cellular process
ENSMUSG00000033565	GO:0009987	cellular process
ENSMUSG00000022443	GO:0009987	cellular process
ENSMUSG00000071715	GO:0009987	cellular process
ENSMUSG00000022436	GO:0009987	cellular process
ENSMUSG00000042622	GO:0009987	cellular process
ENSMUSG00000042524	GO:0009987	cellular process
ENSMUSG00000060036	GO:0009987	cellular process
ENSMUSG00000042428	GO:0009987	cellular process
ENSMUSG00000022408	GO:0009987	cellular process
ENSMUSG00000042303	GO:0009987	cellular process
ENSMUSG00000022404	GO:0009987	cellular process
ENSMUSG00000022401	GO:0009987	cellular process
ENSMUSG00000047108	GO:0009987	cellular process
ENSMUSG00000054277	GO:0009987	cellular process
ENSMUSG00000062760	GO:0009987	cellular process
ENSMUSG00000036046	GO:0009987	cellular process
ENSMUSG00000096607	GO:0009987	cellular process
ENSMUSG00000064284	GO:0009987	cellular process
ENSMUSG00000022610	GO:0009987	cellular process
ENSMUSG00000022615	GO:0009987	cellular process
ENSMUSG00000078937	GO:0009987	cellular process
ENSMUSG00000079242	GO:0009987	cellular process
ENSMUSG00000022623	GO:0009987	cellular process
ENSMUSG00000047295	GO:0009987	cellular process
ENSMUSG00000036167	GO:0009987	cellular process
ENSMUSG00000022454	GO:0009987	cellular process
ENSMUSG00000052369	GO:0009987	cellular process
ENSMUSG00000022997	GO:0009987	cellular process
ENSMUSG00000048154	GO:0009987	cellular process
ENSMUSG00000022999	GO:0009987	cellular process
ENSMUSG00000023004	GO:0009987	cellular process
ENSMUSG00000001076	GO:0009987	cellular process
ENSMUSG00000078907	GO:0009987	cellular process
ENSMUSG00000023015	GO:0009987	cellular process
ENSMUSG00000023019	GO:0009987	cellular process
ENSMUSG00000045350	GO:0009987	cellular process
ENSMUSG00000023025	GO:0009987	cellular process
ENSMUSG00000023026	GO:0009987	cellular process
ENSMUSG00000075402	GO:0009987	cellular process
ENSMUSG00000058655	GO:0009987	cellular process
ENSMUSG00000056851	GO:0009987	cellular process
ENSMUSG00000071586	GO:0009987	cellular process
ENSMUSG00000063234	GO:0009987	cellular process
ENSMUSG00000000552	GO:0009987	cellular process
ENSMUSG00000022487	GO:0009987	cellular process
ENSMUSG00000036925	GO:0009987	cellular process
ENSMUSG00000022534	GO:0009987	cellular process
ENSMUSG00000039738	GO:0009987	cellular process
ENSMUSG00000005981	GO:0009987	cellular process
ENSMUSG00000022519	GO:0009987	cellular process
ENSMUSG00000004069	GO:0009987	cellular process
ENSMUSG00000039457	GO:0009987	cellular process
ENSMUSG00000022544	GO:0009987	cellular process
ENSMUSG00000039179	GO:0009987	cellular process
ENSMUSG00000022504	GO:0009987	cellular process
ENSMUSG00000068663	GO:0009987	cellular process
ENSMUSG00000038037	GO:0009987	cellular process
ENSMUSG00000022501	GO:0009987	cellular process
ENSMUSG00000037972	GO:0009987	cellular process
ENSMUSG00000022498	GO:0009987	cellular process
ENSMUSG00000022685	GO:0009987	cellular process
ENSMUSG00000022679	GO:0009987	cellular process
ENSMUSG00000065968	GO:0009987	cellular process
ENSMUSG00000022671	GO:0009987	cellular process
ENSMUSG00000041974	GO:0009987	cellular process
ENSMUSG00000022779	GO:0009987	cellular process
ENSMUSG00000049916	GO:0009987	cellular process
ENSMUSG00000022768	GO:0009987	cellular process
ENSMUSG00000050240	GO:0009987	cellular process
ENSMUSG00000022766	GO:0009987	cellular process
ENSMUSG00000060166	GO:0009987	cellular process
ENSMUSG00000000325	GO:0009987	cellular process
ENSMUSG00000000884	GO:0009987	cellular process
ENSMUSG00000116594	GO:0009987	cellular process
ENSMUSG00000072214	GO:0009987	cellular process
ENSMUSG00000115219	GO:0009987	cellular process
ENSMUSG00000045983	GO:0009987	cellular process
ENSMUSG00000050821	GO:0009987	cellular process
ENSMUSG00000022847	GO:0009987	cellular process
ENSMUSG00000060459	GO:0009987	cellular process
ENSMUSG00000038168	GO:0009987	cellular process
ENSMUSG00000056423	GO:0009987	cellular process
ENSMUSG00000022523	GO:0009987	cellular process
ENSMUSG00000038084	GO:0009987	cellular process
ENSMUSG00000023176	GO:0009987	cellular process
ENSMUSG00000022548	GO:0009987	cellular process
ENSMUSG00000022833	GO:0009987	cellular process
ENSMUSG00000035376	GO:0009987	cellular process
ENSMUSG00000022848	GO:0009987	cellular process
ENSMUSG00000022849	GO:0009987	cellular process
ENSMUSG00000022906	GO:0009987	cellular process
ENSMUSG00000034379	GO:0009987	cellular process
ENSMUSG00000047746	GO:0009987	cellular process
ENSMUSG00000034206	GO:0009987	cellular process
ENSMUSG00000108763	GO:0009987	cellular process
ENSMUSG00000095464	GO:0009987	cellular process
ENSMUSG00000022803	GO:0009987	cellular process
ENSMUSG00000033031	GO:0009987	cellular process
ENSMUSG00000098274	GO:0009987	cellular process
ENSMUSG00000022723	GO:0009987	cellular process
ENSMUSG00000091243	GO:0009987	cellular process
ENSMUSG00000022883	GO:0009987	cellular process
ENSMUSG00000032932	GO:0009987	cellular process
ENSMUSG00000022876	GO:0009987	cellular process
ENSMUSG00000022863	GO:0009987	cellular process
ENSMUSG00000052299	GO:0009987	cellular process
ENSMUSG00000025610	GO:0009987	cellular process
ENSMUSG00000022983	GO:0009987	cellular process
ENSMUSG00000022978	GO:0009987	cellular process
ENSMUSG00000022965	GO:0009987	cellular process
ENSMUSG00000051728	GO:0009987	cellular process
ENSMUSG00000039639	GO:0009987	cellular process
ENSMUSG00000040785	GO:0009987	cellular process
ENSMUSG00000045275	GO:0009987	cellular process
ENSMUSG00000074892	GO:0009987	cellular process
ENSMUSG00000046201	GO:0009987	cellular process
ENSMUSG00000092074	GO:0009987	cellular process
ENSMUSG00000055945	GO:0009987	cellular process
ENSMUSG00000023828	GO:0009987	cellular process
ENSMUSG00000068037	GO:0009987	cellular process
ENSMUSG00000059408	GO:0009987	cellular process
ENSMUSG00000059408	GO:0065007	biological regulation
ENSMUSG00000073460	GO:0009987	cellular process
ENSMUSG00000057388	GO:0009987	cellular process
ENSMUSG00000052469	GO:0009987	cellular process
ENSMUSG00000048826	GO:0009987	cellular process
ENSMUSG00000116895	GO:0009987	cellular process
ENSMUSG00000014767	GO:0009987	cellular process
ENSMUSG00000116564	GO:0009987	cellular process
ENSMUSG00000092120	GO:0009987	cellular process
ENSMUSG00000003665	GO:0009987	cellular process
ENSMUSG00000050762	GO:0009987	cellular process
ENSMUSG00000024122	GO:0009987	cellular process
ENSMUSG00000002496	GO:0009987	cellular process
ENSMUSG00000041130	GO:0009987	cellular process
ENSMUSG00000007021	GO:0009987	cellular process
ENSMUSG00000044533	GO:0009987	cellular process
ENSMUSG00000114245	GO:0009987	cellular process
ENSMUSG00000056399	GO:0009987	cellular process
ENSMUSG00000034039	GO:0009987	cellular process
ENSMUSG00000024173	GO:0009987	cellular process
ENSMUSG00000024176	GO:0009987	cellular process
ENSMUSG00000041199	GO:0009987	cellular process
ENSMUSG00000002274	GO:0009987	cellular process
ENSMUSG00000025736	GO:0009987	cellular process
ENSMUSG00000025732	GO:0009987	cellular process
ENSMUSG00000024186	GO:0009987	cellular process
ENSMUSG00000063239	GO:0009987	cellular process
ENSMUSG00000062753	GO:0009987	cellular process
ENSMUSG00000056692	GO:0009987	cellular process
ENSMUSG00000024217	GO:0009987	cellular process
ENSMUSG00000024218	GO:0009987	cellular process
ENSMUSG00000024219	GO:0009987	cellular process
ENSMUSG00000062252	GO:0009987	cellular process
ENSMUSG00000062252	GO:0065007	biological regulation
ENSMUSG00000071172	GO:0009987	cellular process
ENSMUSG00000079580	GO:0065007	biological regulation
ENSMUSG00000098374	GO:0009987	cellular process
ENSMUSG00000041119	GO:0009987	cellular process
ENSMUSG00000024038	GO:0009987	cellular process
ENSMUSG00000006705	GO:0009987	cellular process
ENSMUSG00000038146	GO:0009987	cellular process
ENSMUSG00000096169	GO:0023052	signaling
ENSMUSG00000096910	GO:0023052	signaling
ENSMUSG00000092519	GO:0009987	cellular process
ENSMUSG00000051390	GO:0009987	cellular process
ENSMUSG00000024319	GO:0009987	cellular process
ENSMUSG00000024327	GO:0009987	cellular process
ENSMUSG00000037548	GO:0009987	cellular process
ENSMUSG00000024340	GO:0002376	immune system process
ENSMUSG00000024340	GO:0009987	cellular process
ENSMUSG00000034673	GO:0009987	cellular process
ENSMUSG00000015476	GO:0009987	cellular process
ENSMUSG00000007030	GO:0009987	cellular process
ENSMUSG00000043807	GO:0009987	cellular process
ENSMUSG00000024387	GO:0009987	cellular process
ENSMUSG00000090588	GO:0009987	cellular process
ENSMUSG00000034595	GO:0009987	cellular process
ENSMUSG00000056116	GO:0050896	response to stimulus
ENSMUSG00000058063	GO:0009987	cellular process
ENSMUSG00000036214	GO:0009987	cellular process
ENSMUSG00000025431	GO:0023052	signaling
ENSMUSG00000023913	GO:0009987	cellular process
ENSMUSG00000023960	GO:0009987	cellular process
ENSMUSG00000023932	GO:0009987	cellular process
ENSMUSG00000036026	GO:0009987	cellular process
ENSMUSG00000023939	GO:0009987	cellular process
ENSMUSG00000023952	GO:0009987	cellular process
ENSMUSG00000023953	GO:0009987	cellular process
ENSMUSG00000023973	GO:0009987	cellular process
ENSMUSG00000036568	GO:0009987	cellular process
ENSMUSG00000023980	GO:0009987	cellular process
ENSMUSG00000079444	GO:0009987	cellular process
ENSMUSG00000073386	GO:0009987	cellular process
ENSMUSG00000042265	GO:0009987	cellular process
ENSMUSG00000041754	GO:0009987	cellular process
ENSMUSG00000010592	GO:0009987	cellular process
ENSMUSG00000000708	GO:0009987	cellular process
ENSMUSG00000023943	GO:0009987	cellular process
ENSMUSG00000023945	GO:0009987	cellular process
ENSMUSG00000003198	GO:0009987	cellular process
ENSMUSG00000011305	GO:0009987	cellular process
ENSMUSG00000044526	GO:0009987	cellular process
ENSMUSG00000024207	GO:0009987	cellular process
ENSMUSG00000002668	GO:0009987	cellular process
ENSMUSG00000035678	GO:0009987	cellular process
ENSMUSG00000019489	GO:0009987	cellular process
ENSMUSG00000024227	GO:0009987	cellular process
ENSMUSG00000024083	GO:0009987	cellular process
ENSMUSG00000035842	GO:0009987	cellular process
ENSMUSG00000033278	GO:0009987	cellular process
ENSMUSG00000095407	GO:0009987	cellular process
ENSMUSG00000039770	GO:0009987	cellular process
ENSMUSG00000024064	GO:0009987	cellular process
ENSMUSG00000024066	GO:0009987	cellular process
ENSMUSG00000039193	GO:0009987	cellular process
ENSMUSG00000024074	GO:0009987	cellular process
ENSMUSG00000036533	GO:0009987	cellular process
ENSMUSG00000024087	GO:0009987	cellular process
ENSMUSG00000024241	GO:0009987	cellular process
ENSMUSG00000024254	GO:0009987	cellular process
ENSMUSG00000024120	GO:0009987	cellular process
ENSMUSG00000024131	GO:0009987	cellular process
ENSMUSG00000071037	GO:0009987	cellular process
ENSMUSG00000036918	GO:0009987	cellular process
ENSMUSG00000036438	GO:0009987	cellular process
ENSMUSG00000093922	GO:0009987	cellular process
ENSMUSG00000005370	GO:0009987	cellular process
ENSMUSG00000071033	GO:0007610	behavior
ENSMUSG00000071033	GO:0009987	cellular process
ENSMUSG00000095193	GO:0009987	cellular process
ENSMUSG00000091539	GO:0009987	cellular process
ENSMUSG00000006740	GO:0009987	cellular process
ENSMUSG00000061802	GO:0009987	cellular process
ENSMUSG00000024286	GO:0009987	cellular process
ENSMUSG00000024424	GO:0009987	cellular process
ENSMUSG00000024430	GO:0009987	cellular process
ENSMUSG00000024423	GO:0009987	cellular process
ENSMUSG00000024331	GO:0009987	cellular process
ENSMUSG00000056632	GO:0009987	cellular process
ENSMUSG00000061808	GO:0009987	cellular process
ENSMUSG00000056124	GO:0009987	cellular process
ENSMUSG00000033382	GO:0009987	cellular process
ENSMUSG00000047989	GO:0009987	cellular process
ENSMUSG00000024271	GO:0009987	cellular process
ENSMUSG00000024268	GO:0009987	cellular process
ENSMUSG00000041915	GO:0009987	cellular process
ENSMUSG00000024258	GO:0009987	cellular process
ENSMUSG00000024384	GO:0009987	cellular process
ENSMUSG00000024383	GO:0009987	cellular process
ENSMUSG00000024378	GO:0009987	cellular process
ENSMUSG00000073610	GO:0009987	cellular process
ENSMUSG00000014503	GO:0009987	cellular process
ENSMUSG00000003778	GO:0009987	cellular process
ENSMUSG00000037815	GO:0009987	cellular process
ENSMUSG00000024347	GO:0009987	cellular process
ENSMUSG00000024483	GO:0009987	cellular process
ENSMUSG00000006850	GO:0009987	cellular process
ENSMUSG00000024440	GO:0009987	cellular process
ENSMUSG00000052102	GO:0009987	cellular process
ENSMUSG00000051401	GO:0009987	cellular process
ENSMUSG00000056671	GO:0009987	cellular process
ENSMUSG00000024491	GO:0009987	cellular process
ENSMUSG00000024501	GO:0009987	cellular process
ENSMUSG00000043424	GO:0009987	cellular process
ENSMUSG00000033949	GO:0009987	cellular process
ENSMUSG00000056130	GO:0009987	cellular process
ENSMUSG00000057561	GO:0009987	cellular process
ENSMUSG00000024480	GO:0009987	cellular process
ENSMUSG00000042705	GO:0009987	cellular process
ENSMUSG00000024505	GO:0009987	cellular process
ENSMUSG00000073565	GO:0009987	cellular process
ENSMUSG00000001700	GO:0009987	cellular process
ENSMUSG00000024603	GO:0009987	cellular process
ENSMUSG00000024613	GO:0009987	cellular process
ENSMUSG00000045094	GO:0009987	cellular process
ENSMUSG00000024581	GO:0009987	cellular process
ENSMUSG00000056812	GO:0009987	cellular process
ENSMUSG00000024587	GO:0009987	cellular process
ENSMUSG00000024516	GO:0009987	cellular process
ENSMUSG00000024524	GO:0009987	cellular process
ENSMUSG00000109901	GO:0009987	cellular process
ENSMUSG00000062526	GO:0009987	cellular process
ENSMUSG00000024542	GO:0009987	cellular process
ENSMUSG00000009535	GO:0009987	cellular process
ENSMUSG00000036941	GO:0009987	cellular process
ENSMUSG00000052928	GO:0009987	cellular process
ENSMUSG00000025421	GO:0009987	cellular process
ENSMUSG00000032818	GO:0009987	cellular process
ENSMUSG00000053950	GO:0009987	cellular process
ENSMUSG00000078963	GO:0009987	cellular process
ENSMUSG00000046982	GO:0009987	cellular process
ENSMUSG00000049090	GO:0009987	cellular process
ENSMUSG00000035372	GO:0009987	cellular process
ENSMUSG00000024843	GO:0009987	cellular process
ENSMUSG00000024885	GO:0009987	cellular process
ENSMUSG00000036908	GO:0009987	cellular process
ENSMUSG00000075296	GO:0009987	cellular process
ENSMUSG00000024835	GO:0009987	cellular process
ENSMUSG00000040247	GO:0009987	cellular process
ENSMUSG00000040385	GO:0009987	cellular process
ENSMUSG00000045045	GO:0009987	cellular process
ENSMUSG00000033760	GO:0009987	cellular process
ENSMUSG00000047379	GO:0065007	biological regulation
ENSMUSG00000024853	GO:0009987	cellular process
ENSMUSG00000047658	GO:0009987	cellular process
ENSMUSG00000024777	GO:0009987	cellular process
ENSMUSG00000024773	GO:0009987	cellular process
ENSMUSG00000024947	GO:0009987	cellular process
ENSMUSG00000032946	GO:0009987	cellular process
ENSMUSG00000061742	GO:0009987	cellular process
ENSMUSG00000024957	GO:0009987	cellular process
ENSMUSG00000056629	GO:0009987	cellular process
ENSMUSG00000024962	GO:0009987	cellular process
ENSMUSG00000036278	GO:0009987	cellular process
ENSMUSG00000047787	GO:0009987	cellular process
ENSMUSG00000035885	GO:0009987	cellular process
ENSMUSG00000053080	GO:0009987	cellular process
ENSMUSG00000024759	GO:0009987	cellular process
ENSMUSG00000060675	GO:0009987	cellular process
ENSMUSG00000063796	GO:0009987	cellular process
ENSMUSG00000110423	GO:0009987	cellular process
ENSMUSG00000010110	GO:0009987	cellular process
ENSMUSG00000071661	GO:0009987	cellular process
ENSMUSG00000096740	GO:0009987	cellular process
ENSMUSG00000024654	GO:0009987	cellular process
ENSMUSG00000036098	GO:0009987	cellular process
ENSMUSG00000090291	GO:0009987	cellular process
ENSMUSG00000024740	GO:0009987	cellular process
ENSMUSG00000024736	GO:0009987	cellular process
ENSMUSG00000024735	GO:0009987	cellular process
ENSMUSG00000048292	GO:0009987	cellular process
ENSMUSG00000060556	GO:0009987	cellular process
ENSMUSG00000071633	GO:0009987	cellular process
ENSMUSG00000024712	GO:0009987	cellular process
ENSMUSG00000024713	GO:0009987	cellular process
ENSMUSG00000024725	GO:0009987	cellular process
ENSMUSG00000024750	GO:0009987	cellular process
ENSMUSG00000052387	GO:0009987	cellular process
ENSMUSG00000051255	GO:0009987	cellular process
ENSMUSG00000074925	GO:0009987	cellular process
ENSMUSG00000071604	GO:0009987	cellular process
ENSMUSG00000041731	GO:0009987	cellular process
ENSMUSG00000052085	GO:0009987	cellular process
ENSMUSG00000040929	GO:0009987	cellular process
ENSMUSG00000064202	GO:0009987	cellular process
ENSMUSG00000024782	GO:0009987	cellular process
ENSMUSG00000016495	GO:0009987	cellular process
ENSMUSG00000016498	GO:0009987	cellular process
ENSMUSG00000024815	GO:0009987	cellular process
ENSMUSG00000024868	GO:0009987	cellular process
ENSMUSG00000053536	GO:0009987	cellular process
ENSMUSG00000024887	GO:0009987	cellular process
ENSMUSG00000062488	GO:0009987	cellular process
ENSMUSG00000034459	GO:0009987	cellular process
ENSMUSG00000024800	GO:0009987	cellular process
ENSMUSG00000012443	GO:0009987	cellular process
ENSMUSG00000062432	GO:0009987	cellular process
ENSMUSG00000044026	GO:0009987	cellular process
ENSMUSG00000024998	GO:0009987	cellular process
ENSMUSG00000025007	GO:0009987	cellular process
ENSMUSG00000048120	GO:0009987	cellular process
ENSMUSG00000049164	GO:0009987	cellular process
ENSMUSG00000034321	GO:0009987	cellular process
ENSMUSG00000025159	GO:0009987	cellular process
ENSMUSG00000049670	GO:0009987	cellular process
ENSMUSG00000018820	GO:0009987	cellular process
ENSMUSG00000042401	GO:0009987	cellular process
ENSMUSG00000025196	GO:0009987	cellular process
ENSMUSG00000025203	GO:0009987	cellular process
ENSMUSG00000036450	GO:0009987	cellular process
ENSMUSG00000025208	GO:0009987	cellular process
ENSMUSG00000025213	GO:0009987	cellular process
ENSMUSG00000025215	GO:0009987	cellular process
ENSMUSG00000025220	GO:0009987	cellular process
ENSMUSG00000025223	GO:0009987	cellular process
ENSMUSG00000038754	GO:0009987	cellular process
ENSMUSG00000034336	GO:0009987	cellular process
ENSMUSG00000025066	GO:0009987	cellular process
ENSMUSG00000062083	GO:0009987	cellular process
ENSMUSG00000024975	GO:0009987	cellular process
ENSMUSG00000024981	GO:0009987	cellular process
ENSMUSG00000024983	GO:0009987	cellular process
ENSMUSG00000024985	GO:0009987	cellular process
ENSMUSG00000025085	GO:0009987	cellular process
ENSMUSG00000025092	GO:0009987	cellular process
ENSMUSG00000057858	GO:0009987	cellular process
ENSMUSG00000033417	GO:0009987	cellular process
ENSMUSG00000039496	GO:0009987	cellular process
ENSMUSG00000026655	GO:0009987	cellular process
ENSMUSG00000026662	GO:0009987	cellular process
ENSMUSG00000039046	GO:0009987	cellular process
ENSMUSG00000037262	GO:0009987	cellular process
ENSMUSG00000091312	GO:0009987	cellular process
ENSMUSG00000037683	GO:0009987	cellular process
ENSMUSG00000023094	GO:0009987	cellular process
ENSMUSG00000026787	GO:0009987	cellular process
ENSMUSG00000026979	GO:0002376	immune system process
ENSMUSG00000026979	GO:0009987	cellular process
ENSMUSG00000026976	GO:0009987	cellular process
ENSMUSG00000036813	GO:0009987	cellular process
ENSMUSG00000026933	GO:0065007	biological regulation
ENSMUSG00000026928	GO:0009987	cellular process
ENSMUSG00000092356	GO:0009987	cellular process
ENSMUSG00000014852	GO:0009987	cellular process
ENSMUSG00000026837	GO:0009987	cellular process
ENSMUSG00000035666	GO:0009987	cellular process
ENSMUSG00000079502	GO:0009987	cellular process
ENSMUSG00000026798	GO:0009987	cellular process
ENSMUSG00000026785	GO:0009987	cellular process
ENSMUSG00000026860	GO:0009987	cellular process
ENSMUSG00000026858	GO:0009987	cellular process
ENSMUSG00000000194	GO:0009987	cellular process
ENSMUSG00000001864	GO:0009987	cellular process
ENSMUSG00000050592	GO:0009987	cellular process
ENSMUSG00000039262	GO:0009987	cellular process
ENSMUSG00000026825	GO:0009987	cellular process
ENSMUSG00000039164	GO:0009987	cellular process
ENSMUSG00000039157	GO:0009987	cellular process
ENSMUSG00000038987	GO:0009987	cellular process
ENSMUSG00000026797	GO:0009987	cellular process
ENSMUSG00000026792	GO:0009987	cellular process
ENSMUSG00000038831	GO:0009987	cellular process
ENSMUSG00000026864	GO:0009987	cellular process
ENSMUSG00000026882	GO:0009987	cellular process
ENSMUSG00000066798	GO:0009987	cellular process
ENSMUSG00000035437	GO:0009987	cellular process
ENSMUSG00000069495	GO:0009987	cellular process
ENSMUSG00000026988	GO:0009987	cellular process
ENSMUSG00000060703	GO:0009987	cellular process
ENSMUSG00000035033	GO:0009987	cellular process
ENSMUSG00000026904	GO:0009987	cellular process
ENSMUSG00000026893	GO:0009987	cellular process
ENSMUSG00000034903	GO:0009987	cellular process
ENSMUSG00000075316	GO:0009987	cellular process
ENSMUSG00000063145	GO:0009987	cellular process
ENSMUSG00000075307	GO:0009987	cellular process
ENSMUSG00000042133	GO:0009987	cellular process
ENSMUSG00000068882	GO:0009987	cellular process
ENSMUSG00000070880	GO:0009987	cellular process
ENSMUSG00000041997	GO:0009987	cellular process
ENSMUSG00000023391	GO:0009987	cellular process
ENSMUSG00000055612	GO:0009987	cellular process
ENSMUSG00000009207	GO:0009987	cellular process
ENSMUSG00000001823	GO:0009987	cellular process
ENSMUSG00000027099	GO:0009987	cellular process
ENSMUSG00000042272	GO:0009987	cellular process
ENSMUSG00000059173	GO:0009987	cellular process
ENSMUSG00000027002	GO:0009987	cellular process
ENSMUSG00000026999	GO:0009987	cellular process
ENSMUSG00000076437	GO:0009987	cellular process
ENSMUSG00000027073	GO:0009987	cellular process
ENSMUSG00000075224	GO:0009987	cellular process
ENSMUSG00000002105	GO:0009987	cellular process
ENSMUSG00000040549	GO:0009987	cellular process
ENSMUSG00000027244	GO:0009987	cellular process
ENSMUSG00000027243	GO:0009987	cellular process
ENSMUSG00000027239	GO:0009987	cellular process
ENSMUSG00000027220	GO:0009987	cellular process
ENSMUSG00000075028	GO:0009987	cellular process
ENSMUSG00000068735	GO:0009987	cellular process
ENSMUSG00000027217	GO:0009987	cellular process
ENSMUSG00000005087	GO:0009987	cellular process
ENSMUSG00000010914	GO:0009987	cellular process
ENSMUSG00000027187	GO:0009987	cellular process
ENSMUSG00000027184	GO:0009987	cellular process
ENSMUSG00000027120	GO:0009987	cellular process
ENSMUSG00000050776	GO:0009987	cellular process
ENSMUSG00000049758	GO:0009987	cellular process
ENSMUSG00000049758	GO:0065007	biological regulation
ENSMUSG00000096764	GO:0009987	cellular process
ENSMUSG00000055943	GO:0009987	cellular process
ENSMUSG00000074939	GO:0009987	cellular process
ENSMUSG00000003604	GO:0009987	cellular process
ENSMUSG00000068614	GO:0009987	cellular process
ENSMUSG00000068614	GO:0065007	biological regulation
ENSMUSG00000027210	GO:0009987	cellular process
ENSMUSG00000027349	GO:0009987	cellular process
ENSMUSG00000005102	GO:0009987	cellular process
ENSMUSG00000074923	GO:0009987	cellular process
ENSMUSG00000074916	GO:0009987	cellular process
ENSMUSG00000039983	GO:0009987	cellular process
ENSMUSG00000039983	GO:0065007	biological regulation
ENSMUSG00000027326	GO:0009987	cellular process
ENSMUSG00000027298	GO:0009987	cellular process
ENSMUSG00000098488	GO:0009987	cellular process
ENSMUSG00000062646	GO:0009987	cellular process
ENSMUSG00000079110	GO:0009987	cellular process
ENSMUSG00000027254	GO:0009987	cellular process
ENSMUSG00000027245	GO:0009987	cellular process
ENSMUSG00000033396	GO:0009987	cellular process
ENSMUSG00000068452	GO:0009987	cellular process
ENSMUSG00000027224	GO:0009987	cellular process
ENSMUSG00000091337	GO:0009987	cellular process
ENSMUSG00000044145	GO:0009987	cellular process
ENSMUSG00000027395	GO:0009987	cellular process
ENSMUSG00000027397	GO:0009987	cellular process
ENSMUSG00000027401	GO:0009987	cellular process
ENSMUSG00000060332	GO:0009987	cellular process
ENSMUSG00000027405	GO:0009987	cellular process
ENSMUSG00000037727	GO:0009987	cellular process
ENSMUSG00000037703	GO:0009987	cellular process
ENSMUSG00000068290	GO:0009987	cellular process
ENSMUSG00000074797	GO:0009987	cellular process
ENSMUSG00000027318	GO:0009987	cellular process
ENSMUSG00000079039	GO:0009987	cellular process
ENSMUSG00000027339	GO:0009987	cellular process
ENSMUSG00000034723	GO:0009987	cellular process
ENSMUSG00000051177	GO:0009987	cellular process
ENSMUSG00000045624	GO:0009987	cellular process
ENSMUSG00000027419	GO:0009987	cellular process
ENSMUSG00000002728	GO:0009987	cellular process
ENSMUSG00000037014	GO:0009987	cellular process
ENSMUSG00000074736	GO:0009987	cellular process
ENSMUSG00000074737	GO:0009987	cellular process
ENSMUSG00000027465	GO:0009987	cellular process
ENSMUSG00000051817	GO:0009987	cellular process
ENSMUSG00000027469	GO:0009987	cellular process
ENSMUSG00000074676	GO:0009987	cellular process
ENSMUSG00000082079	GO:0009987	cellular process
ENSMUSG00000027611	GO:0009987	cellular process
ENSMUSG00000027612	GO:0009987	cellular process
ENSMUSG00000013338	GO:0009987	cellular process
ENSMUSG00000074643	GO:0009987	cellular process
ENSMUSG00000089824	GO:0009987	cellular process
ENSMUSG00000061689	GO:0009987	cellular process
ENSMUSG00000027637	GO:0009987	cellular process
ENSMUSG00000027636	GO:0009987	cellular process
ENSMUSG00000067786	GO:0009987	cellular process
ENSMUSG00000027650	GO:0009987	cellular process
ENSMUSG00000074625	GO:0009987	cellular process
ENSMUSG00000037771	GO:0009987	cellular process
ENSMUSG00000050700	GO:0009987	cellular process
ENSMUSG00000053141	GO:0009987	cellular process
ENSMUSG00000016921	GO:0009987	cellular process
ENSMUSG00000035576	GO:0009987	cellular process
ENSMUSG00000074607	GO:0009987	cellular process
ENSMUSG00000017817	GO:0009987	cellular process
ENSMUSG00000035399	GO:0009987	cellular process
ENSMUSG00000078949	GO:0009987	cellular process
ENSMUSG00000027656	GO:0009987	cellular process
ENSMUSG00000040132	GO:0022414	reproductive process
ENSMUSG00000016998	GO:0022414	reproductive process
ENSMUSG00000017740	GO:0009987	cellular process
ENSMUSG00000017667	GO:0009987	cellular process
ENSMUSG00000006800	GO:0009987	cellular process
ENSMUSG00000017969	GO:0009987	cellular process
ENSMUSG00000089739	GO:0009987	cellular process
ENSMUSG00000044641	GO:0009987	cellular process
ENSMUSG00000093752	GO:0009987	cellular process
ENSMUSG00000027544	GO:0009987	cellular process
ENSMUSG00000027547	GO:0009987	cellular process
ENSMUSG00000043583	GO:0009987	cellular process
ENSMUSG00000027498	GO:0009987	cellular process
ENSMUSG00000027505	GO:0009987	cellular process
ENSMUSG00000027509	GO:0009987	cellular process
ENSMUSG00000027510	GO:0009987	cellular process
ENSMUSG00000027514	GO:0009987	cellular process
ENSMUSG00000016256	GO:0009987	cellular process
ENSMUSG00000039117	GO:0009987	cellular process
ENSMUSG00000039086	GO:0009987	cellular process
ENSMUSG00000039069	GO:0009987	cellular process
ENSMUSG00000039050	GO:0009987	cellular process
ENSMUSG00000038990	GO:0009987	cellular process
ENSMUSG00000027569	GO:0009987	cellular process
ENSMUSG00000049401	GO:0009987	cellular process
ENSMUSG00000038932	GO:0009987	cellular process
ENSMUSG00000089917	GO:0009987	cellular process
ENSMUSG00000047213	GO:0009987	cellular process
ENSMUSG00000060913	GO:0009987	cellular process
ENSMUSG00000019528	GO:0009987	cellular process
ENSMUSG00000054988	GO:0009987	cellular process
ENSMUSG00000039335	GO:0009987	cellular process
ENSMUSG00000039304	GO:0009987	cellular process
ENSMUSG00000043164	GO:0009987	cellular process
ENSMUSG00000027679	GO:0009987	cellular process
ENSMUSG00000027709	GO:0009987	cellular process
ENSMUSG00000047696	GO:0009987	cellular process
ENSMUSG00000047696	GO:0065007	biological regulation
ENSMUSG00000027715	GO:0009987	cellular process
ENSMUSG00000051444	GO:0009987	cellular process
ENSMUSG00000049940	GO:0009987	cellular process
ENSMUSG00000037174	GO:0009987	cellular process
ENSMUSG00000037161	GO:0009987	cellular process
ENSMUSG00000037152	GO:0009987	cellular process
ENSMUSG00000027742	GO:0009987	cellular process
ENSMUSG00000042997	GO:0009987	cellular process
ENSMUSG00000027748	GO:0009987	cellular process
ENSMUSG00000094487	GO:0009987	cellular process
ENSMUSG00000056306	GO:0009987	cellular process
ENSMUSG00000027799	GO:0009987	cellular process
ENSMUSG00000027800	GO:0009987	cellular process
ENSMUSG00000027808	GO:0009987	cellular process
ENSMUSG00000043850	GO:0009987	cellular process
ENSMUSG00000056476	GO:0009987	cellular process
ENSMUSG00000027763	GO:0009987	cellular process
ENSMUSG00000027820	GO:0009987	cellular process
ENSMUSG00000048581	GO:0009987	cellular process
ENSMUSG00000090408	GO:0009987	cellular process
ENSMUSG00000027774	GO:0009987	cellular process
ENSMUSG00000049404	GO:0009987	cellular process
ENSMUSG00000034349	GO:0009987	cellular process
ENSMUSG00000027782	GO:0009987	cellular process
ENSMUSG00000034151	GO:0009987	cellular process
ENSMUSG00000091685	GO:0009987	cellular process
ENSMUSG00000027809	GO:0009987	cellular process
ENSMUSG00000027811	GO:0009987	cellular process
ENSMUSG00000028020	GO:0009987	cellular process
ENSMUSG00000028003	GO:0009987	cellular process
ENSMUSG00000027998	GO:0002376	immune system process
ENSMUSG00000027998	GO:0009987	cellular process
ENSMUSG00000102692	GO:0009987	cellular process
ENSMUSG00000027996	GO:0009987	cellular process
ENSMUSG00000028073	GO:0009987	cellular process
ENSMUSG00000005640	GO:0009987	cellular process
ENSMUSG00000028068	GO:0009987	cellular process
ENSMUSG00000001415	GO:0009987	cellular process
ENSMUSG00000074480	GO:0009987	cellular process
ENSMUSG00000028060	GO:0009987	cellular process
ENSMUSG00000068923	GO:0009987	cellular process
ENSMUSG00000032657	GO:0009987	cellular process
ENSMUSG00000028047	GO:0009987	cellular process
ENSMUSG00000042766	GO:0009987	cellular process
ENSMUSG00000027954	GO:0009987	cellular process
ENSMUSG00000042672	GO:0009987	cellular process
ENSMUSG00000028044	GO:0009987	cellular process
ENSMUSG00000042626	GO:0009987	cellular process
ENSMUSG00000042613	GO:0009987	cellular process
ENSMUSG00000027947	GO:0009987	cellular process
ENSMUSG00000027942	GO:0009987	cellular process
ENSMUSG00000027942	GO:0065007	biological regulation
ENSMUSG00000027940	GO:0009987	cellular process
ENSMUSG00000001020	GO:0002376	immune system process
ENSMUSG00000042250	GO:0002376	immune system process
ENSMUSG00000091175	GO:0002376	immune system process
ENSMUSG00000043165	GO:0009987	cellular process
ENSMUSG00000041991	GO:0009987	cellular process
ENSMUSG00000027908	GO:0009987	cellular process
ENSMUSG00000027908	GO:0065007	biological regulation
ENSMUSG00000027907	GO:0009987	cellular process
ENSMUSG00000041959	GO:0009987	cellular process
ENSMUSG00000028141	GO:0009987	cellular process
ENSMUSG00000028139	GO:0009987	cellular process
ENSMUSG00000028136	GO:0009987	cellular process
ENSMUSG00000038902	GO:0009987	cellular process
ENSMUSG00000053192	GO:0009987	cellular process
ENSMUSG00000105734	GO:0009987	cellular process
ENSMUSG00000028109	GO:0009987	cellular process
ENSMUSG00000046519	GO:0009987	cellular process
ENSMUSG00000038612	GO:0009987	cellular process
ENSMUSG00000054312	GO:0009987	cellular process
ENSMUSG00000046317	GO:0009987	cellular process
ENSMUSG00000028104	GO:0009987	cellular process
ENSMUSG00000049097	GO:0009987	cellular process
ENSMUSG00000049288	GO:0009987	cellular process
ENSMUSG00000028100	GO:0065007	biological regulation
ENSMUSG00000028096	GO:0009987	cellular process
ENSMUSG00000028089	GO:0009987	cellular process
ENSMUSG00000038205	GO:0009987	cellular process
ENSMUSG00000050064	GO:0009987	cellular process
ENSMUSG00000027868	GO:0009987	cellular process
ENSMUSG00000027860	GO:0009987	cellular process
ENSMUSG00000027855	GO:0009987	cellular process
ENSMUSG00000007379	GO:0009987	cellular process
ENSMUSG00000002228	GO:0009987	cellular process
ENSMUSG00000051788	GO:0009987	cellular process
ENSMUSG00000068798	GO:0009987	cellular process
ENSMUSG00000000562	GO:0009987	cellular process
ENSMUSG00000074344	GO:0009987	cellular process
ENSMUSG00000063779	GO:0009987	cellular process
ENSMUSG00000027902	GO:0009987	cellular process
ENSMUSG00000014603	GO:0009987	cellular process
ENSMUSG00000078604	GO:0009987	cellular process
ENSMUSG00000027889	GO:0009987	cellular process
ENSMUSG00000000001	GO:0009987	cellular process
ENSMUSG00000048997	GO:0009987	cellular process
ENSMUSG00000027886	GO:0009987	cellular process
ENSMUSG00000051638	GO:0009987	cellular process
ENSMUSG00000054414	GO:0009987	cellular process
ENSMUSG00000105103	GO:0009987	cellular process
ENSMUSG00000027957	GO:0009987	cellular process
ENSMUSG00000033386	GO:0009987	cellular process
ENSMUSG00000033342	GO:0009987	cellular process
ENSMUSG00000053931	GO:0009987	cellular process
ENSMUSG00000028124	GO:0009987	cellular process
ENSMUSG00000039735	GO:0009987	cellular process
ENSMUSG00000078590	GO:0009987	cellular process
ENSMUSG00000027971	GO:0009987	cellular process
ENSMUSG00000032826	GO:0009987	cellular process
ENSMUSG00000074238	GO:0009987	cellular process
ENSMUSG00000041220	GO:0009987	cellular process
ENSMUSG00000041220	GO:0032501	multicellular organismal process
ENSMUSG00000028012	GO:0009987	cellular process
ENSMUSG00000028012	GO:0032501	multicellular organismal process
ENSMUSG00000058952	GO:0009987	cellular process
ENSMUSG00000027994	GO:0009987	cellular process
ENSMUSG00000027985	GO:0009987	cellular process
ENSMUSG00000028032	GO:0009987	cellular process
ENSMUSG00000028013	GO:0009987	cellular process
ENSMUSG00000028172	GO:0009987	cellular process
ENSMUSG00000050150	GO:0009987	cellular process
ENSMUSG00000053897	GO:0009987	cellular process
ENSMUSG00000028161	GO:0009987	cellular process
ENSMUSG00000054690	GO:0009987	cellular process
ENSMUSG00000012042	GO:0009987	cellular process
ENSMUSG00000074206	GO:0009987	cellular process
ENSMUSG00000037797	GO:0009987	cellular process
ENSMUSG00000028152	GO:0009987	cellular process
ENSMUSG00000059921	GO:0009987	cellular process
ENSMUSG00000028270	GO:0009987	cellular process
ENSMUSG00000040151	GO:0009987	cellular process
ENSMUSG00000028195	GO:0009987	cellular process
ENSMUSG00000036832	GO:0009987	cellular process
ENSMUSG00000028188	GO:0009987	cellular process
ENSMUSG00000068523	GO:0009987	cellular process
ENSMUSG00000028187	GO:0009987	cellular process
ENSMUSG00000028184	GO:0009987	cellular process
ENSMUSG00000054942	GO:0009987	cellular process
ENSMUSG00000039068	GO:0009987	cellular process
ENSMUSG00000039058	GO:0009987	cellular process
ENSMUSG00000040086	GO:0009987	cellular process
ENSMUSG00000053870	GO:0009987	cellular process
ENSMUSG00000055436	GO:0009987	cellular process
ENSMUSG00000028176	GO:0009987	cellular process
ENSMUSG00000068240	GO:0009987	cellular process
ENSMUSG00000028243	GO:0009987	cellular process
ENSMUSG00000040738	GO:0009987	cellular process
ENSMUSG00000028217	GO:0009987	cellular process
ENSMUSG00000041153	GO:0009987	cellular process
ENSMUSG00000028229	GO:0009987	cellular process
ENSMUSG00000078772	GO:0009987	cellular process
ENSMUSG00000041052	GO:0009987	cellular process
ENSMUSG00000040410	GO:0009987	cellular process
ENSMUSG00000095139	GO:0009987	cellular process
ENSMUSG00000040387	GO:0009987	cellular process
ENSMUSG00000040372	GO:0009987	cellular process
ENSMUSG00000040520	GO:0009987	cellular process
ENSMUSG00000028282	GO:0009987	cellular process
ENSMUSG00000028280	GO:0009987	cellular process
ENSMUSG00000028405	GO:0009987	cellular process
ENSMUSG00000036822	GO:0009987	cellular process
ENSMUSG00000028415	GO:0009987	cellular process
ENSMUSG00000028438	GO:0009987	cellular process
ENSMUSG00000028443	GO:0009987	cellular process
ENSMUSG00000028439	GO:0009987	cellular process
ENSMUSG00000078735	GO:0002376	immune system process
ENSMUSG00000054885	GO:0002376	immune system process
ENSMUSG00000036052	GO:0009987	cellular process
ENSMUSG00000028451	GO:0009987	cellular process
ENSMUSG00000028457	GO:0009987	cellular process
ENSMUSG00000028478	GO:0009987	cellular process
ENSMUSG00000049657	GO:0009987	cellular process
ENSMUSG00000028331	GO:0009987	cellular process
ENSMUSG00000039774	GO:0009987	cellular process
ENSMUSG00000039740	GO:0009987	cellular process
ENSMUSG00000028348	GO:0009987	cellular process
ENSMUSG00000044018	GO:0009987	cellular process
ENSMUSG00000028431	GO:0009987	cellular process
ENSMUSG00000055296	GO:0009987	cellular process
ENSMUSG00000028369	GO:0009987	cellular process
ENSMUSG00000043385	GO:0009987	cellular process
ENSMUSG00000038607	GO:0009987	cellular process
ENSMUSG00000028392	GO:0009987	cellular process
ENSMUSG00000066141	GO:0009987	cellular process
ENSMUSG00000038192	GO:0009987	cellular process
ENSMUSG00000070934	GO:0009987	cellular process
ENSMUSG00000038368	GO:0009987	cellular process
ENSMUSG00000100079	GO:0032502	developmental process
ENSMUSG00000097078	GO:0009987	cellular process
ENSMUSG00000044303	GO:0009987	cellular process
ENSMUSG00000044303	GO:0032502	developmental process
ENSMUSG00000028576	GO:0009987	cellular process
ENSMUSG00000087166	GO:0009987	cellular process
ENSMUSG00000035407	GO:0009987	cellular process
ENSMUSG00000028550	GO:0009987	cellular process
ENSMUSG00000028532	GO:0009987	cellular process
ENSMUSG00000029656	GO:0009987	cellular process
ENSMUSG00000034919	GO:0009987	cellular process
ENSMUSG00000028610	GO:0009987	cellular process
ENSMUSG00000028608	GO:0009987	cellular process
ENSMUSG00000028557	GO:0009987	cellular process
ENSMUSG00000028546	GO:0009987	cellular process
ENSMUSG00000028718	GO:0009987	cellular process
ENSMUSG00000034210	GO:0009987	cellular process
ENSMUSG00000028703	GO:0009987	cellular process
ENSMUSG00000046861	GO:0009987	cellular process
ENSMUSG00000028678	GO:0009987	cellular process
ENSMUSG00000028540	GO:0009987	cellular process
ENSMUSG00000033191	GO:0009987	cellular process
ENSMUSG00000028536	GO:0009987	cellular process
ENSMUSG00000000085	GO:0009987	cellular process
ENSMUSG00000078577	GO:0009987	cellular process
ENSMUSG00000073764	GO:0009987	cellular process
ENSMUSG00000028657	GO:0009987	cellular process
ENSMUSG00000028654	GO:0009987	cellular process
ENSMUSG00000076438	GO:0009987	cellular process
ENSMUSG00000028651	GO:0009987	cellular process
ENSMUSG00000011257	GO:0009987	cellular process
ENSMUSG00000028649	GO:0009987	cellular process
ENSMUSG00000028646	GO:0009987	cellular process
ENSMUSG00000042763	GO:0009987	cellular process
ENSMUSG00000042707	GO:0009987	cellular process
ENSMUSG00000001985	GO:0009987	cellular process
ENSMUSG00000042616	GO:0009987	cellular process
ENSMUSG00000050188	GO:0009987	cellular process
ENSMUSG00000028847	GO:0009987	cellular process
ENSMUSG00000070737	GO:0009987	cellular process
ENSMUSG00000046623	GO:0009987	cellular process
ENSMUSG00000062545	GO:0009987	cellular process
ENSMUSG00000028796	GO:0009987	cellular process
ENSMUSG00000041000	GO:0009987	cellular process
ENSMUSG00000028782	GO:0009987	cellular process
ENSMUSG00000040690	GO:0009987	cellular process
ENSMUSG00000028776	GO:0009987	cellular process
ENSMUSG00000028906	GO:0009987	cellular process
ENSMUSG00000070717	GO:0009987	cellular process
ENSMUSG00000028899	GO:0009987	cellular process
ENSMUSG00000066043	GO:0009987	cellular process
ENSMUSG00000028886	GO:0009987	cellular process
ENSMUSG00000028884	GO:0009987	cellular process
ENSMUSG00000028878	GO:0009987	cellular process
ENSMUSG00000037692	GO:0009987	cellular process
ENSMUSG00000028860	GO:0009987	cellular process
ENSMUSG00000037622	GO:0009987	cellular process
ENSMUSG00000046694	GO:0009987	cellular process
ENSMUSG00000056596	GO:0009987	cellular process
ENSMUSG00000037600	GO:0009987	cellular process
ENSMUSG00000028850	GO:0009987	cellular process
ENSMUSG00000043257	GO:0009987	cellular process
ENSMUSG00000003038	GO:0009987	cellular process
ENSMUSG00000050966	GO:0009987	cellular process
ENSMUSG00000000682	GO:0009987	cellular process
ENSMUSG00000028836	GO:0009987	cellular process
ENSMUSG00000028838	GO:0009987	cellular process
ENSMUSG00000046671	GO:0009987	cellular process
ENSMUSG00000028803	GO:0009987	cellular process
ENSMUSG00000062157	GO:0009987	cellular process
ENSMUSG00000051351	GO:0009987	cellular process
ENSMUSG00000023433	GO:0009987	cellular process
ENSMUSG00000041399	GO:0009987	cellular process
ENSMUSG00000028760	GO:0009987	cellular process
ENSMUSG00000028757	GO:0009987	cellular process
ENSMUSG00000041241	GO:0009987	cellular process
ENSMUSG00000028749	GO:0009987	cellular process
ENSMUSG00000041161	GO:0009987	cellular process
ENSMUSG00000028747	GO:0009987	cellular process
ENSMUSG00000041120	GO:0009987	cellular process
ENSMUSG00000066036	GO:0009987	cellular process
ENSMUSG00000028738	GO:0009987	cellular process
ENSMUSG00000009863	GO:0009987	cellular process
ENSMUSG00000028602	GO:0009987	cellular process
ENSMUSG00000029003	GO:0009987	cellular process
ENSMUSG00000006442	GO:0009987	cellular process
ENSMUSG00000028971	GO:0009987	cellular process
ENSMUSG00000073705	GO:0009987	cellular process
ENSMUSG00000028961	GO:0009987	cellular process
ENSMUSG00000028976	GO:0009987	cellular process
ENSMUSG00000028972	GO:0009987	cellular process
ENSMUSG00000028963	GO:0009987	cellular process
ENSMUSG00000028950	GO:0009987	cellular process
ENSMUSG00000028943	GO:0009987	cellular process
ENSMUSG00000042804	GO:0009987	cellular process
ENSMUSG00000005045	GO:0009987	cellular process
ENSMUSG00000029055	GO:0009987	cellular process
ENSMUSG00000029053	GO:0009987	cellular process
ENSMUSG00000023153	GO:0009987	cellular process
ENSMUSG00000029064	GO:0009987	cellular process
ENSMUSG00000029071	GO:0009987	cellular process
ENSMUSG00000029034	GO:0009987	cellular process
ENSMUSG00000051557	GO:0009987	cellular process
ENSMUSG00000029074	GO:0009987	cellular process
ENSMUSG00000040302	GO:0009987	cellular process
ENSMUSG00000000600	GO:0009987	cellular process
ENSMUSG00000040367	GO:0009987	cellular process
ENSMUSG00000040407	GO:0009987	cellular process
ENSMUSG00000048520	GO:0009987	cellular process
ENSMUSG00000028959	GO:0009987	cellular process
ENSMUSG00000028949	GO:0009987	cellular process
ENSMUSG00000055235	GO:0009987	cellular process
ENSMUSG00000038072	GO:0009987	cellular process
ENSMUSG00000044681	GO:0009987	cellular process
ENSMUSG00000059447	GO:0009987	cellular process
ENSMUSG00000053194	GO:0009987	cellular process
ENSMUSG00000029175	GO:0009987	cellular process
ENSMUSG00000029166	GO:0009987	cellular process
ENSMUSG00000038828	GO:0009987	cellular process
ENSMUSG00000043059	GO:0009987	cellular process
ENSMUSG00000055424	GO:0009987	cellular process
ENSMUSG00000064037	GO:0009987	cellular process
ENSMUSG00000052139	GO:0009987	cellular process
ENSMUSG00000023452	GO:0009987	cellular process
ENSMUSG00000019295	GO:0009987	cellular process
ENSMUSG00000037313	GO:0009987	cellular process
ENSMUSG00000029111	GO:0009987	cellular process
ENSMUSG00000070858	GO:0009987	cellular process
ENSMUSG00000029103	GO:0009987	cellular process
ENSMUSG00000036596	GO:0065007	biological regulation
ENSMUSG00000029095	GO:0009987	cellular process
ENSMUSG00000029192	GO:0009987	cellular process
ENSMUSG00000060708	GO:0009987	cellular process
ENSMUSG00000113373	GO:0009987	cellular process
ENSMUSG00000029126	GO:0009987	cellular process
ENSMUSG00000067367	GO:0009987	cellular process
ENSMUSG00000005103	GO:0009987	cellular process
ENSMUSG00000061755	GO:0009987	cellular process
ENSMUSG00000067285	GO:0009987	cellular process
ENSMUSG00000029088	GO:0009987	cellular process
ENSMUSG00000029169	GO:0009987	cellular process
ENSMUSG00000029189	GO:0009987	cellular process
ENSMUSG00000029185	GO:0009987	cellular process
ENSMUSG00000054920	GO:0009987	cellular process
ENSMUSG00000037822	GO:0009987	cellular process
ENSMUSG00000029204	GO:0009987	cellular process
ENSMUSG00000029207	GO:0009987	cellular process
ENSMUSG00000094719	GO:0009987	cellular process
ENSMUSG00000070733	GO:0009987	cellular process
ENSMUSG00000029155	GO:0009987	cellular process
ENSMUSG00000029228	GO:0009987	cellular process
ENSMUSG00000035946	GO:0009987	cellular process
ENSMUSG00000029233	GO:0009987	cellular process
ENSMUSG00000029236	GO:0009987	cellular process
ENSMUSG00000036377	GO:0009987	cellular process
ENSMUSG00000029247	GO:0009987	cellular process
ENSMUSG00000029245	GO:0009987	cellular process
ENSMUSG00000029254	GO:0009987	cellular process
ENSMUSG00000035898	GO:0009987	cellular process
ENSMUSG00000035811	GO:0009987	cellular process
ENSMUSG00000029371	GO:0051704	multi-organism process
ENSMUSG00000058427	GO:0002376	immune system process
ENSMUSG00000058427	GO:0009987	cellular process
ENSMUSG00000058427	GO:0051704	multi-organism process
ENSMUSG00000035020	GO:0009987	cellular process
ENSMUSG00000029377	GO:0009987	cellular process
ENSMUSG00000029410	GO:0009987	cellular process
ENSMUSG00000050050	GO:0009987	cellular process
ENSMUSG00000045314	GO:0009987	cellular process
ENSMUSG00000057816	GO:0009987	cellular process
ENSMUSG00000089809	GO:0009987	cellular process
ENSMUSG00000035364	GO:0009987	cellular process
ENSMUSG00000034528	GO:0009987	cellular process
ENSMUSG00000029307	GO:0009987	cellular process
ENSMUSG00000029299	GO:0009987	cellular process
ENSMUSG00000046079	GO:0009987	cellular process
ENSMUSG00000029276	GO:0009987	cellular process
ENSMUSG00000029275	GO:0009987	cellular process
ENSMUSG00000029267	GO:0009987	cellular process
ENSMUSG00000063406	GO:0009987	cellular process
ENSMUSG00000029490	GO:0009987	cellular process
ENSMUSG00000033623	GO:0009987	cellular process
ENSMUSG00000004815	GO:0009987	cellular process
ENSMUSG00000033540	GO:0009987	cellular process
ENSMUSG00000014668	GO:0009987	cellular process
ENSMUSG00000029502	GO:0009987	cellular process
ENSMUSG00000029499	GO:0009987	cellular process
ENSMUSG00000043323	GO:0009987	cellular process
ENSMUSG00000050017	GO:0009987	cellular process
ENSMUSG00000070576	GO:0009987	cellular process
ENSMUSG00000029346	GO:0065007	biological regulation
ENSMUSG00000051503	GO:0009987	cellular process
ENSMUSG00000051503	GO:0032502	developmental process
ENSMUSG00000051503	GO:0065007	biological regulation
ENSMUSG00000029348	GO:0009987	cellular process
ENSMUSG00000029348	GO:0032501	multicellular organismal process
ENSMUSG00000072722	GO:0009987	cellular process
ENSMUSG00000072722	GO:0032501	multicellular organismal process
ENSMUSG00000018974	GO:0009987	cellular process
ENSMUSG00000025825	GO:0009987	cellular process
ENSMUSG00000042121	GO:0009987	cellular process
ENSMUSG00000029592	GO:0009987	cellular process
ENSMUSG00000029575	GO:0009987	cellular process
ENSMUSG00000041939	GO:0009987	cellular process
ENSMUSG00000041930	GO:0009987	cellular process
ENSMUSG00000014158	GO:0009987	cellular process
ENSMUSG00000072693	GO:0009987	cellular process
ENSMUSG00000041733	GO:0009987	cellular process
ENSMUSG00000029524	GO:0009987	cellular process
ENSMUSG00000063919	GO:0009987	cellular process
ENSMUSG00000032898	GO:0009987	cellular process
ENSMUSG00000018263	GO:0009987	cellular process
ENSMUSG00000042719	GO:0065007	biological regulation
ENSMUSG00000064267	GO:0009987	cellular process
ENSMUSG00000029469	GO:0009987	cellular process
ENSMUSG00000029471	GO:0009987	cellular process
ENSMUSG00000029477	GO:0009987	cellular process
ENSMUSG00000061882	GO:0009987	cellular process
ENSMUSG00000000915	GO:0009987	cellular process
ENSMUSG00000049327	GO:0009987	cellular process
ENSMUSG00000029478	GO:0009987	cellular process
ENSMUSG00000008348	GO:0009987	cellular process
ENSMUSG00000072612	GO:0009987	cellular process
ENSMUSG00000034310	GO:0009987	cellular process
ENSMUSG00000029439	GO:0009987	cellular process
ENSMUSG00000029446	GO:0009987	cellular process
ENSMUSG00000095789	GO:0009987	cellular process
ENSMUSG00000025532	GO:0009987	cellular process
ENSMUSG00000034118	GO:0009987	cellular process
ENSMUSG00000023104	GO:0009987	cellular process
ENSMUSG00000040731	GO:0009987	cellular process
ENSMUSG00000040576	GO:0009987	cellular process
ENSMUSG00000008843	GO:0009987	cellular process
ENSMUSG00000040557	GO:0009987	cellular process
ENSMUSG00000005373	GO:0009987	cellular process
ENSMUSG00000039959	GO:0009987	cellular process
ENSMUSG00000019178	GO:0009987	cellular process
ENSMUSG00000051391	GO:0009987	cellular process
ENSMUSG00000039771	GO:0009987	cellular process
ENSMUSG00000005474	GO:0009987	cellular process
ENSMUSG00000019054	GO:0009987	cellular process
ENSMUSG00000001739	GO:0009987	cellular process
ENSMUSG00000037428	GO:0009987	cellular process
ENSMUSG00000004849	GO:0009987	cellular process
ENSMUSG00000051502	GO:0009987	cellular process
ENSMUSG00000037364	GO:0009987	cellular process
ENSMUSG00000029715	GO:0009987	cellular process
ENSMUSG00000029712	GO:0009987	cellular process
ENSMUSG00000025854	GO:0009987	cellular process
ENSMUSG00000094504	GO:0009987	cellular process
ENSMUSG00000053553	GO:0009987	cellular process
ENSMUSG00000048988	GO:0009987	cellular process
ENSMUSG00000000148	GO:0009987	cellular process
ENSMUSG00000056493	GO:0009987	cellular process
ENSMUSG00000039244	GO:0009987	cellular process
ENSMUSG00000051306	GO:0009987	cellular process
ENSMUSG00000075569	GO:0009987	cellular process
ENSMUSG00000038859	GO:0009987	cellular process
ENSMUSG00000059991	GO:0009987	cellular process
ENSMUSG00000043388	GO:0009987	cellular process
ENSMUSG00000029621	GO:0009987	cellular process
ENSMUSG00000038722	GO:0009987	cellular process
ENSMUSG00000029641	GO:0009987	cellular process
ENSMUSG00000016510	GO:0009987	cellular process
ENSMUSG00000029642	GO:0009987	cellular process
ENSMUSG00000029649	GO:0009987	cellular process
ENSMUSG00000029650	GO:0009987	cellular process
ENSMUSG00000041313	GO:0009987	cellular process
ENSMUSG00000001687	GO:0009987	cellular process
ENSMUSG00000060063	GO:0009987	cellular process
ENSMUSG00000029664	GO:0009987	cellular process
ENSMUSG00000029663	GO:0009987	cellular process
ENSMUSG00000004631	GO:0009987	cellular process
ENSMUSG00000032827	GO:0009987	cellular process
ENSMUSG00000019577	GO:0009987	cellular process
ENSMUSG00000042505	GO:0009987	cellular process
ENSMUSG00000000416	GO:0009987	cellular process
ENSMUSG00000044155	GO:0009987	cellular process
ENSMUSG00000068748	GO:0009987	cellular process
ENSMUSG00000043865	GO:0009987	cellular process
ENSMUSG00000029700	GO:0009987	cellular process
ENSMUSG00000029708	GO:0009987	cellular process
ENSMUSG00000020440	GO:0009987	cellular process
ENSMUSG00000029706	GO:0009987	cellular process
ENSMUSG00000079654	GO:0009987	cellular process
ENSMUSG00000043421	GO:0009987	cellular process
ENSMUSG00000058831	GO:0009987	cellular process
ENSMUSG00000001761	GO:0009987	cellular process
ENSMUSG00000025608	GO:0009987	cellular process
ENSMUSG00000029765	GO:0009987	cellular process
ENSMUSG00000057137	GO:0009987	cellular process
ENSMUSG00000046806	GO:0009987	cellular process
ENSMUSG00000038759	GO:0009987	cellular process
ENSMUSG00000047420	GO:0009987	cellular process
ENSMUSG00000038600	GO:0009987	cellular process
ENSMUSG00000063455	GO:0009987	cellular process
ENSMUSG00000038507	GO:0009987	cellular process
ENSMUSG00000029923	GO:0009987	cellular process
ENSMUSG00000037172	GO:0009987	cellular process
ENSMUSG00000029911	GO:0009987	cellular process
ENSMUSG00000068587	GO:0009987	cellular process
ENSMUSG00000039264	GO:0009987	cellular process
ENSMUSG00000029810	GO:0009987	cellular process
ENSMUSG00000029822	GO:0009987	cellular process
ENSMUSG00000029832	GO:0009987	cellular process
ENSMUSG00000059182	GO:0009987	cellular process
ENSMUSG00000043496	GO:0009987	cellular process
ENSMUSG00000052955	GO:0009987	cellular process
ENSMUSG00000058446	GO:0009987	cellular process
ENSMUSG00000029777	GO:0009987	cellular process
ENSMUSG00000003476	GO:0009987	cellular process
ENSMUSG00000073043	GO:0009987	cellular process
ENSMUSG00000029919	GO:0009987	cellular process
ENSMUSG00000062905	GO:0009987	cellular process
ENSMUSG00000053012	GO:0009987	cellular process
ENSMUSG00000053044	GO:0009987	cellular process
ENSMUSG00000052656	GO:0009987	cellular process
ENSMUSG00000053119	GO:0009987	cellular process
ENSMUSG00000052852	GO:0009987	cellular process
ENSMUSG00000063884	GO:0009987	cellular process
ENSMUSG00000073002	GO:0009987	cellular process
ENSMUSG00000052738	GO:0009987	cellular process
ENSMUSG00000059654	GO:0009987	cellular process
ENSMUSG00000030017	GO:0009987	cellular process
ENSMUSG00000068328	GO:0009987	cellular process
ENSMUSG00000031865	GO:0009987	cellular process
ENSMUSG00000005667	GO:0009987	cellular process
ENSMUSG00000014554	GO:0009987	cellular process
ENSMUSG00000059430	GO:0009987	cellular process
ENSMUSG00000034777	GO:0065007	biological regulation
ENSMUSG00000033726	GO:0009987	cellular process
ENSMUSG00000030007	GO:0009987	cellular process
ENSMUSG00000057103	GO:0009987	cellular process
ENSMUSG00000030050	GO:0009987	cellular process
ENSMUSG00000030048	GO:0009987	cellular process
ENSMUSG00000049409	GO:0009987	cellular process
ENSMUSG00000068263	GO:0009987	cellular process
ENSMUSG00000030056	GO:0009987	cellular process
ENSMUSG00000048206	GO:0009987	cellular process
ENSMUSG00000033216	GO:0009987	cellular process
ENSMUSG00000030079	GO:0009987	cellular process
ENSMUSG00000096051	GO:0009987	cellular process
ENSMUSG00000049694	GO:0009987	cellular process
ENSMUSG00000034430	GO:0009987	cellular process
ENSMUSG00000030098	GO:0009987	cellular process
ENSMUSG00000034083	GO:0009987	cellular process
ENSMUSG00000059187	GO:0009987	cellular process
ENSMUSG00000030064	GO:0009987	cellular process
ENSMUSG00000093661	GO:0009987	cellular process
ENSMUSG00000035378	GO:0009987	cellular process
ENSMUSG00000052144	GO:0009987	cellular process
ENSMUSG00000034639	GO:0009987	cellular process
ENSMUSG00000030101	GO:0009987	cellular process
ENSMUSG00000030103	GO:0009987	cellular process
ENSMUSG00000034269	GO:0009987	cellular process
ENSMUSG00000030269	GO:0009987	cellular process
ENSMUSG00000068011	GO:0009987	cellular process
ENSMUSG00000030319	GO:0009987	cellular process
ENSMUSG00000030322	GO:0009987	cellular process
ENSMUSG00000030138	GO:0009987	cellular process
ENSMUSG00000030168	GO:0009987	cellular process
ENSMUSG00000030172	GO:0009987	cellular process
ENSMUSG00000041372	GO:0009987	cellular process
ENSMUSG00000030177	GO:0009987	cellular process
ENSMUSG00000071226	GO:0009987	cellular process
ENSMUSG00000019210	GO:0009987	cellular process
ENSMUSG00000009112	GO:0009987	cellular process
ENSMUSG00000004446	GO:0009987	cellular process
ENSMUSG00000030137	GO:0009987	cellular process
ENSMUSG00000030107	GO:0009987	cellular process
ENSMUSG00000030111	GO:0009987	cellular process
ENSMUSG00000030131	GO:0009987	cellular process
ENSMUSG00000030117	GO:0009987	cellular process
ENSMUSG00000046323	GO:0009987	cellular process
ENSMUSG00000004264	GO:0009987	cellular process
ENSMUSG00000072770	GO:0009987	cellular process
ENSMUSG00000030342	GO:0009987	cellular process
ENSMUSG00000030342	GO:0065007	biological regulation
ENSMUSG00000047976	GO:0009987	cellular process
ENSMUSG00000038077	GO:0009987	cellular process
ENSMUSG00000030344	GO:0009987	cellular process
ENSMUSG00000030345	GO:0009987	cellular process
ENSMUSG00000030350	GO:0009987	cellular process
ENSMUSG00000030352	GO:0009987	cellular process
ENSMUSG00000030353	GO:0009987	cellular process
ENSMUSG00000030162	GO:0009987	cellular process
ENSMUSG00000030165	GO:0002376	immune system process
ENSMUSG00000030165	GO:0009987	cellular process
ENSMUSG00000033027	GO:0002376	immune system process
ENSMUSG00000033027	GO:0009987	cellular process
ENSMUSG00000047104	GO:0009987	cellular process
ENSMUSG00000045291	GO:0009987	cellular process
ENSMUSG00000030213	GO:0009987	cellular process
ENSMUSG00000030217	GO:0009987	cellular process
ENSMUSG00000008540	GO:0009987	cellular process
ENSMUSG00000046717	GO:0009987	cellular process
ENSMUSG00000041671	GO:0009987	cellular process
ENSMUSG00000030246	GO:0009987	cellular process
ENSMUSG00000048473	GO:0009987	cellular process
ENSMUSG00000067338	GO:0009987	cellular process
ENSMUSG00000030259	GO:0009987	cellular process
ENSMUSG00000016487	GO:0009987	cellular process
ENSMUSG00000069806	GO:0009987	cellular process
ENSMUSG00000078815	GO:0009987	cellular process
ENSMUSG00000019734	GO:0009987	cellular process
ENSMUSG00000035596	GO:0009987	cellular process
ENSMUSG00000062524	GO:0009987	cellular process
ENSMUSG00000078810	GO:0009987	cellular process
ENSMUSG00000035429	GO:0009987	cellular process
ENSMUSG00000045282	GO:0009987	cellular process
ENSMUSG00000043290	GO:0009987	cellular process
[truncated: 6,150 more rows]
