# Supplementary material for: Gene function prediction in five model eukaryotes exclusively based on gene relative location through machine learning
Source: Sci Rep. 2022 Jul 8;12:11655. doi: 10.1038/s41598-022-15329-w (PMC9270439; doi:10.1038/s41598-022-15329-w)
Supplement: Supplementary file 11 — Supplementary Table S11. [file 41598_2022_15329_MOESM11_ESM.xls]

## Sheet: Supplementtary_Table_S12_M_musculus_cellular_component
Supplementary Table S12
M. musculus and Cellular Component
Predicted associations with a probability above the threshold that maximizes the ratio between the trained and the random model
gene_id	go_id	go_name
ENSMUSG00000021441	GO:0005764	lysosome
ENSMUSG00000114473	GO:0005764	lysosome
ENSMUSG00000030693	GO:0030141	secretory granule
ENSMUSG00000055193	GO:0030141	secretory granule
ENSMUSG00000063177	GO:0030141	secretory granule
ENSMUSG00000066515	GO:0030141	secretory granule
ENSMUSG00000081218	GO:0000795	synaptonemal complex
ENSMUSG00000083628	GO:0000795	synaptonemal complex
ENSMUSG00000094624	GO:0000795	synaptonemal complex
ENSMUSG00000092083	GO:0005634	nucleus
ENSMUSG00000007805	GO:0005634	nucleus
ENSMUSG00000070501	GO:0005634	nucleus
ENSMUSG00000070501	GO:0005829	cytosol
ENSMUSG00000026520	GO:0005634	nucleus
ENSMUSG00000038793	GO:0005634	nucleus
ENSMUSG00000037568	GO:0005634	nucleus
ENSMUSG00000071253	GO:0005634	nucleus
ENSMUSG00000060301	GO:0005887	integral component of plasma membrane
ENSMUSG00000003070	GO:0005634	nucleus
ENSMUSG00000094186	GO:0005634	nucleus
ENSMUSG00000020189	GO:0005634	nucleus
ENSMUSG00000035759	GO:0005634	nucleus
ENSMUSG00000040667	GO:0005634	nucleus
ENSMUSG00000069830	GO:0005634	nucleus
ENSMUSG00000040543	GO:0005829	cytosol
ENSMUSG00000018973	GO:0005634	nucleus
ENSMUSG00000018672	GO:0005634	nucleus
ENSMUSG00000017119	GO:0005634	nucleus
ENSMUSG00000021023	GO:0005634	nucleus
ENSMUSG00000012076	GO:0005634	nucleus
ENSMUSG00000069309	GO:0005634	nucleus
ENSMUSG00000016982	GO:0005634	nucleus
ENSMUSG00000099787	GO:0005887	integral component of plasma membrane
ENSMUSG00000046932	GO:0005887	integral component of plasma membrane
ENSMUSG00000069296	GO:0005887	integral component of plasma membrane
ENSMUSG00000094379	GO:0005887	integral component of plasma membrane
ENSMUSG00000071491	GO:0005887	integral component of plasma membrane
ENSMUSG00000115697	GO:0005887	integral component of plasma membrane
ENSMUSG00000036181	GO:0005634	nucleus
ENSMUSG00000021335	GO:0005634	nucleus
ENSMUSG00000045201	GO:0005634	nucleus
ENSMUSG00000006281	GO:0005634	nucleus
ENSMUSG00000090799	GO:0005634	nucleus
ENSMUSG00000057132	GO:0005634	nucleus
ENSMUSG00000022177	GO:0005634	nucleus
ENSMUSG00000091306	GO:0005634	nucleus
ENSMUSG00000022089	GO:0005634	nucleus
ENSMUSG00000022094	GO:0005634	nucleus
ENSMUSG00000003469	GO:0005634	nucleus
ENSMUSG00000033166	GO:0005634	nucleus
ENSMUSG00000022559	GO:0005634	nucleus
ENSMUSG00000042303	GO:0005634	nucleus
ENSMUSG00000022404	GO:0005634	nucleus
ENSMUSG00000047108	GO:0005634	nucleus
ENSMUSG00000047108	GO:0005829	cytosol
ENSMUSG00000051980	GO:0005829	cytosol
ENSMUSG00000050783	GO:0005634	nucleus
ENSMUSG00000014767	GO:0005634	nucleus
ENSMUSG00000090417	GO:0005887	integral component of plasma membrane
ENSMUSG00000079698	GO:0005887	integral component of plasma membrane
ENSMUSG00000096717	GO:0005887	integral component of plasma membrane
ENSMUSG00000090304	GO:0005887	integral component of plasma membrane
ENSMUSG00000091771	GO:0005887	integral component of plasma membrane
ENSMUSG00000091656	GO:0005887	integral component of plasma membrane
ENSMUSG00000007564	GO:0005887	integral component of plasma membrane
ENSMUSG00000045575	GO:0005887	integral component of plasma membrane
ENSMUSG00000067942	GO:0005887	integral component of plasma membrane
ENSMUSG00000057203	GO:0005887	integral component of plasma membrane
ENSMUSG00000071172	GO:0005634	nucleus
ENSMUSG00000079580	GO:0005829	cytosol
ENSMUSG00000098374	GO:0005829	cytosol
ENSMUSG00000024041	GO:0005634	nucleus
ENSMUSG00000038146	GO:0005634	nucleus
ENSMUSG00000023952	GO:0005634	nucleus
ENSMUSG00000023953	GO:0005634	nucleus
ENSMUSG00000024331	GO:0014704	intercalated disc
ENSMUSG00000056632	GO:0014704	intercalated disc
ENSMUSG00000103310	GO:0005887	integral component of plasma membrane
ENSMUSG00000051486	GO:0005887	integral component of plasma membrane
ENSMUSG00000043458	GO:0005887	integral component of plasma membrane
ENSMUSG00000103567	GO:0005887	integral component of plasma membrane
ENSMUSG00000010110	GO:0005634	nucleus
ENSMUSG00000071661	GO:0005634	nucleus
ENSMUSG00000024878	GO:0005634	nucleus
ENSMUSG00000052085	GO:0005634	nucleus
ENSMUSG00000054827	GO:0005634	nucleus
ENSMUSG00000049164	GO:0005634	nucleus
ENSMUSG00000035666	GO:0005634	nucleus
ENSMUSG00000038831	GO:0005634	nucleus
ENSMUSG00000027245	GO:0005634	nucleus
ENSMUSG00000027709	GO:0005634	nucleus
ENSMUSG00000047696	GO:0005634	nucleus
ENSMUSG00000056306	GO:0005634	nucleus
ENSMUSG00000027800	GO:0005634	nucleus
ENSMUSG00000092049	GO:0005887	integral component of plasma membrane
ENSMUSG00000068999	GO:0005887	integral component of plasma membrane
ENSMUSG00000093769	GO:0005634	nucleus
ENSMUSG00000027845	GO:0005634	nucleus
ENSMUSG00000028013	GO:0005634	nucleus
ENSMUSG00000040738	GO:0005634	nucleus
ENSMUSG00000028415	GO:0005634	nucleus
ENSMUSG00000028718	GO:0005634	nucleus
ENSMUSG00000028677	GO:0005634	nucleus
ENSMUSG00000028542	GO:0005634	nucleus
ENSMUSG00000028906	GO:0005634	nucleus
ENSMUSG00000070717	GO:0005634	nucleus
ENSMUSG00000028899	GO:0005634	nucleus
ENSMUSG00000051351	GO:0005634	nucleus
ENSMUSG00000025329	GO:0005634	nucleus
ENSMUSG00000052783	GO:0005634	nucleus
ENSMUSG00000004821	GO:0005887	integral component of plasma membrane
ENSMUSG00000091635	GO:0005887	integral component of plasma membrane
ENSMUSG00000066867	GO:0005829	cytosol
ENSMUSG00000053765	GO:0005634	nucleus
ENSMUSG00000053765	GO:0005654	nucleoplasm
ENSMUSG00000053765	GO:0005829	cytosol
ENSMUSG00000066861	GO:0005634	nucleus
ENSMUSG00000066861	GO:0005654	nucleoplasm
ENSMUSG00000066861	GO:0005829	cytosol
ENSMUSG00000029608	GO:0005634	nucleus
ENSMUSG00000075569	GO:0005634	nucleus
ENSMUSG00000016510	GO:0005634	nucleus
ENSMUSG00000029642	GO:0005634	nucleus
ENSMUSG00000059182	GO:0005634	nucleus
ENSMUSG00000037826	GO:0005887	integral component of plasma membrane
ENSMUSG00000029798	GO:0005887	integral component of plasma membrane
ENSMUSG00000044162	GO:0005634	nucleus
ENSMUSG00000053044	GO:0005634	nucleus
ENSMUSG00000035596	GO:0005634	nucleus
ENSMUSG00000043290	GO:0005634	nucleus
ENSMUSG00000083649	GO:0005634	nucleus
ENSMUSG00000074402	GO:0005634	nucleus
ENSMUSG00000091651	GO:0005887	integral component of plasma membrane
ENSMUSG00000070844	GO:0005887	integral component of plasma membrane
ENSMUSG00000090662	GO:0005887	integral component of plasma membrane
ENSMUSG00000091930	GO:0005887	integral component of plasma membrane
ENSMUSG00000090714	GO:0005634	nucleus
ENSMUSG00000095936	GO:0005634	nucleus
ENSMUSG00000061602	GO:0005887	integral component of plasma membrane
ENSMUSG00000030386	GO:0005887	integral component of plasma membrane
ENSMUSG00000030385	GO:0005887	integral component of plasma membrane
ENSMUSG00000074377	GO:0005829	cytosol
ENSMUSG00000051403	GO:0005634	nucleus
ENSMUSG00000047603	GO:0005634	nucleus
ENSMUSG00000055305	GO:0005634	nucleus
ENSMUSG00000003380	GO:0005634	nucleus
ENSMUSG00000003378	GO:0005634	nucleus
ENSMUSG00000046541	GO:0005634	nucleus
ENSMUSG00000057177	GO:0005634	nucleus
ENSMUSG00000046750	GO:0005634	nucleus
ENSMUSG00000003436	GO:0005634	nucleus
ENSMUSG00000002963	GO:0005634	nucleus
ENSMUSG00000030530	GO:0005634	nucleus
ENSMUSG00000090774	GO:0005887	integral component of plasma membrane
ENSMUSG00000035227	GO:0005634	nucleus
ENSMUSG00000031023	GO:0005634	nucleus
ENSMUSG00000031022	GO:0005634	nucleus
ENSMUSG00000032743	GO:0005634	nucleus
ENSMUSG00000048170	GO:0005634	nucleus
ENSMUSG00000055319	GO:0005634	nucleus
ENSMUSG00000050866	GO:0005634	nucleus
ENSMUSG00000031068	GO:0005634	nucleus
ENSMUSG00000055976	GO:0005634	nucleus
ENSMUSG00000066892	GO:0005634	nucleus
ENSMUSG00000074472	GO:0005634	nucleus
ENSMUSG00000032246	GO:0005634	nucleus
ENSMUSG00000037801	GO:0005634	nucleus
ENSMUSG00000023192	GO:0005634	nucleus
ENSMUSG00000036057	GO:0005634	nucleus
ENSMUSG00000032484	GO:0005634	nucleus
ENSMUSG00000054792	GO:0005634	nucleus
ENSMUSG00000079701	GO:0005634	nucleus
ENSMUSG00000051038	GO:0005634	nucleus
ENSMUSG00000071766	GO:0005634	nucleus
ENSMUSG00000036502	GO:0005634	nucleus
ENSMUSG00000031399	GO:0005634	nucleus
ENSMUSG00000048355	GO:0005634	nucleus
ENSMUSG00000057439	GO:0005634	nucleus
ENSMUSG00000025262	GO:0005634	nucleus
ENSMUSG00000094679	GO:0005829	cytosol
ENSMUSG00000051951	GO:0043231	intracellular membrane-bounded organelle
ENSMUSG00000025900	GO:0043231	intracellular membrane-bounded organelle
ENSMUSG00000025939	GO:0044444	cytoplasmic part
ENSMUSG00000041439	GO:0043231	intracellular membrane-bounded organelle
ENSMUSG00000073676	GO:0043231	intracellular membrane-bounded organelle
ENSMUSG00000073676	GO:0044444	cytoplasmic part
ENSMUSG00000025978	GO:0043231	intracellular membrane-bounded organelle
ENSMUSG00000025977	GO:0043231	intracellular membrane-bounded organelle
ENSMUSG00000026029	GO:0044444	cytoplasmic part
ENSMUSG00000070871	GO:0043231	intracellular membrane-bounded organelle
ENSMUSG00000045005	GO:0043231	intracellular membrane-bounded organelle
ENSMUSG00000073658	GO:0043231	intracellular membrane-bounded organelle
ENSMUSG00000026192	GO:0043231	intracellular membrane-bounded organelle
ENSMUSG00000033124	GO:0044444	cytoplasmic part
ENSMUSG00000047330	GO:0044444	cytoplasmic part
ENSMUSG00000043230	GO:0043231	intracellular membrane-bounded organelle
ENSMUSG00000067158	GO:0043231	intracellular membrane-bounded organelle
ENSMUSG00000067158	GO:0044444	cytoplasmic part
ENSMUSG00000079434	GO:0044444	cytoplasmic part
ENSMUSG00000089960	GO:0043231	intracellular membrane-bounded organelle
ENSMUSG00000026311	GO:0044444	cytoplasmic part
ENSMUSG00000007805	GO:0044444	cytoplasmic part
ENSMUSG00000042849	GO:0016021	integral component of membrane
ENSMUSG00000050534	GO:0043231	intracellular membrane-bounded organelle
ENSMUSG00000042510	GO:0044444	cytoplasmic part
ENSMUSG00000031506	GO:0044444	cytoplasmic part
ENSMUSG00000033671	GO:0043231	intracellular membrane-bounded organelle
ENSMUSG00000033671	GO:0044444	cytoplasmic part
ENSMUSG00000033488	GO:0044444	cytoplasmic part
ENSMUSG00000026715	GO:0044444	cytoplasmic part
ENSMUSG00000026709	GO:0043231	intracellular membrane-bounded organelle
ENSMUSG00000026709	GO:0044444	cytoplasmic part
ENSMUSG00000026708	GO:0044444	cytoplasmic part
ENSMUSG00000086277	GO:0044444	cytoplasmic part
ENSMUSG00000026698	GO:0044444	cytoplasmic part
ENSMUSG00000040113	GO:0043231	intracellular membrane-bounded organelle
ENSMUSG00000041396	GO:0044444	cytoplasmic part
ENSMUSG00000086056	GO:0044444	cytoplasmic part
ENSMUSG00000026683	GO:0043231	intracellular membrane-bounded organelle
ENSMUSG00000070532	GO:0043231	intracellular membrane-bounded organelle
ENSMUSG00000046643	GO:0016021	integral component of membrane
ENSMUSG00000070501	GO:0044428	nuclear part
ENSMUSG00000051509	GO:0016021	integral component of membrane
ENSMUSG00000026527	GO:0044444	cytoplasmic part
ENSMUSG00000019762	GO:0044444	cytoplasmic part
ENSMUSG00000075327	GO:0044444	cytoplasmic part
ENSMUSG00000000766	GO:0044444	cytoplasmic part
ENSMUSG00000047648	GO:0043231	intracellular membrane-bounded organelle
ENSMUSG00000019990	GO:0044444	cytoplasmic part
ENSMUSG00000037424	GO:0016021	integral component of membrane
ENSMUSG00000019984	GO:0044444	cytoplasmic part
ENSMUSG00000019777	GO:0044444	cytoplasmic part
ENSMUSG00000038446	GO:0044444	cytoplasmic part
ENSMUSG00000019863	GO:0044444	cytoplasmic part
ENSMUSG00000019849	GO:0044444	cytoplasmic part
ENSMUSG00000019848	GO:0044444	cytoplasmic part
ENSMUSG00000038774	GO:0044444	cytoplasmic part
ENSMUSG00000091731	GO:0044444	cytoplasmic part
ENSMUSG00000069622	GO:0044444	cytoplasmic part
ENSMUSG00000009646	GO:0044444	cytoplasmic part
ENSMUSG00000020109	GO:0044444	cytoplasmic part
ENSMUSG00000020108	GO:0044444	cytoplasmic part
ENSMUSG00000044475	GO:0044444	cytoplasmic part
ENSMUSG00000090439	GO:0044444	cytoplasmic part
ENSMUSG00000020078	GO:0043231	intracellular membrane-bounded organelle
ENSMUSG00000020077	GO:0043231	intracellular membrane-bounded organelle
ENSMUSG00000060733	GO:0044444	cytoplasmic part
ENSMUSG00000052613	GO:0044444	cytoplasmic part
ENSMUSG00000000731	GO:0044444	cytoplasmic part
ENSMUSG00000005357	GO:0016021	integral component of membrane
ENSMUSG00000094673	GO:0016021	integral component of membrane
ENSMUSG00000046493	GO:0016021	integral component of membrane
ENSMUSG00000035697	GO:0043231	intracellular membrane-bounded organelle
ENSMUSG00000085111	GO:0043231	intracellular membrane-bounded organelle
ENSMUSG00000001783	GO:0043231	intracellular membrane-bounded organelle
ENSMUSG00000019988	GO:0043231	intracellular membrane-bounded organelle
ENSMUSG00000020014	GO:0043231	intracellular membrane-bounded organelle
ENSMUSG00000020023	GO:0043231	intracellular membrane-bounded organelle
ENSMUSG00000020228	GO:0043231	intracellular membrane-bounded organelle
ENSMUSG00000047492	GO:0044444	cytoplasmic part
ENSMUSG00000002147	GO:0044444	cytoplasmic part
ENSMUSG00000025402	GO:0044444	cytoplasmic part
ENSMUSG00000044005	GO:0043231	intracellular membrane-bounded organelle
ENSMUSG00000025355	GO:0044444	cytoplasmic part
ENSMUSG00000025352	GO:0044444	cytoplasmic part
ENSMUSG00000096229	GO:0016021	integral component of membrane
ENSMUSG00000095483	GO:0016021	integral component of membrane
ENSMUSG00000095138	GO:0016021	integral component of membrane
ENSMUSG00000095075	GO:0016021	integral component of membrane
ENSMUSG00000044025	GO:0016021	integral component of membrane
ENSMUSG00000047626	GO:0016021	integral component of membrane
ENSMUSG00000071065	GO:0016021	integral component of membrane
ENSMUSG00000050251	GO:0016021	integral component of membrane
ENSMUSG00000069421	GO:0016021	integral component of membrane
ENSMUSG00000063173	GO:0016021	integral component of membrane
ENSMUSG00000049052	GO:0016021	integral component of membrane
ENSMUSG00000059134	GO:0016021	integral component of membrane
ENSMUSG00000045559	GO:0016021	integral component of membrane
ENSMUSG00000091511	GO:0016021	integral component of membrane
ENSMUSG00000034614	GO:0044444	cytoplasmic part
ENSMUSG00000034201	GO:0043231	intracellular membrane-bounded organelle
ENSMUSG00000020481	GO:0044444	cytoplasmic part
ENSMUSG00000049800	GO:0043231	intracellular membrane-bounded organelle
ENSMUSG00000020290	GO:0044444	cytoplasmic part
ENSMUSG00000044072	GO:0044444	cytoplasmic part
ENSMUSG00000043999	GO:0044444	cytoplasmic part
ENSMUSG00000020279	GO:0044444	cytoplasmic part
ENSMUSG00000020282	GO:0044444	cytoplasmic part
ENSMUSG00000069899	GO:0043231	intracellular membrane-bounded organelle
ENSMUSG00000101874	GO:0016021	integral component of membrane
ENSMUSG00000045421	GO:0016021	integral component of membrane
ENSMUSG00000107573	GO:0016021	integral component of membrane
ENSMUSG00000044170	GO:0016021	integral component of membrane
ENSMUSG00000015837	GO:0043231	intracellular membrane-bounded organelle
ENSMUSG00000036620	GO:0043231	intracellular membrane-bounded organelle
ENSMUSG00000007850	GO:0043231	intracellular membrane-bounded organelle
ENSMUSG00000000782	GO:0044444	cytoplasmic part
ENSMUSG00000018340	GO:0043231	intracellular membrane-bounded organelle
ENSMUSG00000018593	GO:0044444	cytoplasmic part
ENSMUSG00000000263	GO:0044444	cytoplasmic part
ENSMUSG00000020523	GO:0044444	cytoplasmic part
ENSMUSG00000037335	GO:0043231	intracellular membrane-bounded organelle
ENSMUSG00000037335	GO:0044444	cytoplasmic part
ENSMUSG00000058807	GO:0016021	integral component of membrane
ENSMUSG00000107677	GO:0016021	integral component of membrane
ENSMUSG00000070438	GO:0016021	integral component of membrane
ENSMUSG00000061462	GO:0044444	cytoplasmic part
ENSMUSG00000042650	GO:0044444	cytoplasmic part
ENSMUSG00000018507	GO:0043231	intracellular membrane-bounded organelle
ENSMUSG00000056328	GO:0044444	cytoplasmic part
ENSMUSG00000055775	GO:0044444	cytoplasmic part
ENSMUSG00000087279	GO:0044444	cytoplasmic part
ENSMUSG00000050675	GO:0044444	cytoplasmic part
ENSMUSG00000063881	GO:0016021	integral component of membrane
ENSMUSG00000072708	GO:0016021	integral component of membrane
ENSMUSG00000060630	GO:0016021	integral component of membrane
ENSMUSG00000070383	GO:0016021	integral component of membrane
ENSMUSG00000070382	GO:0016021	integral component of membrane
ENSMUSG00000049041	GO:0016021	integral component of membrane
ENSMUSG00000047444	GO:0016021	integral component of membrane
ENSMUSG00000070380	GO:0016021	integral component of membrane
ENSMUSG00000070379	GO:0016021	integral component of membrane
ENSMUSG00000070375	GO:0016021	integral component of membrane
ENSMUSG00000037791	GO:0043231	intracellular membrane-bounded organelle
ENSMUSG00000051232	GO:0044444	cytoplasmic part
ENSMUSG00000001105	GO:0043231	intracellular membrane-bounded organelle
ENSMUSG00000001105	GO:0044444	cytoplasmic part
ENSMUSG00000017376	GO:0043231	intracellular membrane-bounded organelle
ENSMUSG00000017376	GO:0044444	cytoplasmic part
ENSMUSG00000020716	GO:0044444	cytoplasmic part
ENSMUSG00000017692	GO:0043231	intracellular membrane-bounded organelle
ENSMUSG00000020704	GO:0044444	cytoplasmic part
ENSMUSG00000020530	GO:0043231	intracellular membrane-bounded organelle
ENSMUSG00000020516	GO:0043231	intracellular membrane-bounded organelle
ENSMUSG00000054079	GO:0044444	cytoplasmic part
ENSMUSG00000020878	GO:0044444	cytoplasmic part
ENSMUSG00000001444	GO:0044444	cytoplasmic part
ENSMUSG00000017417	GO:0044444	cytoplasmic part
ENSMUSG00000062312	GO:0044444	cytoplasmic part
ENSMUSG00000002580	GO:0044444	cytoplasmic part
ENSMUSG00000035557	GO:0044444	cytoplasmic part
ENSMUSG00000017830	GO:0044444	cytoplasmic part
ENSMUSG00000017832	GO:0044444	cytoplasmic part
ENSMUSG00000004043	GO:0043231	intracellular membrane-bounded organelle
ENSMUSG00000004043	GO:0044444	cytoplasmic part
ENSMUSG00000001755	GO:0044444	cytoplasmic part
ENSMUSG00000019303	GO:0044444	cytoplasmic part
ENSMUSG00000078652	GO:0044444	cytoplasmic part
ENSMUSG00000034685	GO:0043231	intracellular membrane-bounded organelle
ENSMUSG00000034247	GO:0044444	cytoplasmic part
ENSMUSG00000018486	GO:0044444	cytoplasmic part
ENSMUSG00000020620	GO:0044444	cytoplasmic part
ENSMUSG00000044749	GO:0043231	intracellular membrane-bounded organelle
ENSMUSG00000010021	GO:0044444	cytoplasmic part
ENSMUSG00000020733	GO:0044444	cytoplasmic part
ENSMUSG00000057219	GO:0043231	intracellular membrane-bounded organelle
ENSMUSG00000054517	GO:0043231	intracellular membrane-bounded organelle
ENSMUSG00000020818	GO:0044444	cytoplasmic part
ENSMUSG00000046697	GO:0043231	intracellular membrane-bounded organelle
ENSMUSG00000013483	GO:0043231	intracellular membrane-bounded organelle
ENSMUSG00000025583	GO:0043231	intracellular membrane-bounded organelle
ENSMUSG00000025583	GO:0044444	cytoplasmic part
ENSMUSG00000025375	GO:0043231	intracellular membrane-bounded organelle
ENSMUSG00000025375	GO:0044444	cytoplasmic part
ENSMUSG00000025127	GO:0043231	intracellular membrane-bounded organelle
ENSMUSG00000061111	GO:0043231	intracellular membrane-bounded organelle
ENSMUSG00000061111	GO:0044444	cytoplasmic part
ENSMUSG00000025135	GO:0043231	intracellular membrane-bounded organelle
ENSMUSG00000037669	GO:0044444	cytoplasmic part
ENSMUSG00000020592	GO:0044444	cytoplasmic part
ENSMUSG00000020585	GO:0044444	cytoplasmic part
ENSMUSG00000062563	GO:0044444	cytoplasmic part
ENSMUSG00000020646	GO:0044444	cytoplasmic part
ENSMUSG00000063632	GO:0043231	intracellular membrane-bounded organelle
ENSMUSG00000063632	GO:0044444	cytoplasmic part
ENSMUSG00000020629	GO:0043231	intracellular membrane-bounded organelle
ENSMUSG00000021047	GO:0044444	cytoplasmic part
ENSMUSG00000020950	GO:0044444	cytoplasmic part
ENSMUSG00000002688	GO:0044444	cytoplasmic part
ENSMUSG00000020952	GO:0044444	cytoplasmic part
ENSMUSG00000035148	GO:0043231	intracellular membrane-bounded organelle
ENSMUSG00000035148	GO:0044444	cytoplasmic part
ENSMUSG00000020990	GO:0044444	cytoplasmic part
ENSMUSG00000054383	GO:0043231	intracellular membrane-bounded organelle
ENSMUSG00000054383	GO:0044444	cytoplasmic part
ENSMUSG00000048483	GO:0043231	intracellular membrane-bounded organelle
ENSMUSG00000034145	GO:0043231	intracellular membrane-bounded organelle
ENSMUSG00000034126	GO:0043231	intracellular membrane-bounded organelle
ENSMUSG00000113805	GO:0043231	intracellular membrane-bounded organelle
ENSMUSG00000079034	GO:0043231	intracellular membrane-bounded organelle
ENSMUSG00000047832	GO:0016021	integral component of membrane
ENSMUSG00000039219	GO:0044444	cytoplasmic part
ENSMUSG00000021301	GO:0044444	cytoplasmic part
ENSMUSG00000009734	GO:0044444	cytoplasmic part
ENSMUSG00000045508	GO:0044444	cytoplasmic part
ENSMUSG00000046016	GO:0016021	integral component of membrane
ENSMUSG00000051258	GO:0016021	integral component of membrane
ENSMUSG00000069309	GO:0044428	nuclear part
ENSMUSG00000019132	GO:0043231	intracellular membrane-bounded organelle
ENSMUSG00000062342	GO:0005737	cytoplasm
ENSMUSG00000021360	GO:0043231	intracellular membrane-bounded organelle
ENSMUSG00000021495	GO:0043231	intracellular membrane-bounded organelle
ENSMUSG00000021504	GO:0043231	intracellular membrane-bounded organelle
ENSMUSG00000045767	GO:0043231	intracellular membrane-bounded organelle
ENSMUSG00000021499	GO:0043231	intracellular membrane-bounded organelle
ENSMUSG00000021538	GO:0044444	cytoplasmic part
ENSMUSG00000021466	GO:0043231	intracellular membrane-bounded organelle
ENSMUSG00000021466	GO:0044444	cytoplasmic part
ENSMUSG00000021482	GO:0043231	intracellular membrane-bounded organelle
ENSMUSG00000021572	GO:0043231	intracellular membrane-bounded organelle
ENSMUSG00000021572	GO:0044444	cytoplasmic part
ENSMUSG00000036123	GO:0043231	intracellular membrane-bounded organelle
ENSMUSG00000036123	GO:0044444	cytoplasmic part
ENSMUSG00000034152	GO:0043231	intracellular membrane-bounded organelle
ENSMUSG00000034152	GO:0044444	cytoplasmic part
ENSMUSG00000069184	GO:0044444	cytoplasmic part
ENSMUSG00000001542	GO:0005737	cytoplasm
ENSMUSG00000001542	GO:0044444	cytoplasmic part
ENSMUSG00000043190	GO:0044444	cytoplasmic part
ENSMUSG00000074794	GO:0005737	cytoplasm
ENSMUSG00000035834	GO:0044444	cytoplasmic part
ENSMUSG00000021548	GO:0044444	cytoplasmic part
ENSMUSG00000021549	GO:0044444	cytoplasmic part
ENSMUSG00000034334	GO:0043231	intracellular membrane-bounded organelle
ENSMUSG00000074768	GO:0044444	cytoplasmic part
ENSMUSG00000021685	GO:0044444	cytoplasmic part
ENSMUSG00000052075	GO:0044444	cytoplasmic part
ENSMUSG00000041431	GO:0043231	intracellular membrane-bounded organelle
ENSMUSG00000021693	GO:0044444	cytoplasmic part
ENSMUSG00000021694	GO:0044444	cytoplasmic part
ENSMUSG00000021696	GO:0044444	cytoplasmic part
ENSMUSG00000021763	GO:0043231	intracellular membrane-bounded organelle
ENSMUSG00000021748	GO:0043231	intracellular membrane-bounded organelle
ENSMUSG00000021811	GO:0044444	cytoplasmic part
ENSMUSG00000021816	GO:0044444	cytoplasmic part
ENSMUSG00000021957	GO:0043231	intracellular membrane-bounded organelle
ENSMUSG00000021905	GO:0043231	intracellular membrane-bounded organelle
ENSMUSG00000021906	GO:0043231	intracellular membrane-bounded organelle
ENSMUSG00000021907	GO:0043231	intracellular membrane-bounded organelle
ENSMUSG00000021913	GO:0043231	intracellular membrane-bounded organelle
ENSMUSG00000100241	GO:0043231	intracellular membrane-bounded organelle
ENSMUSG00000058690	GO:0016021	integral component of membrane
ENSMUSG00000021830	GO:0044444	cytoplasmic part
ENSMUSG00000053205	GO:0043231	intracellular membrane-bounded organelle
ENSMUSG00000060523	GO:0016021	integral component of membrane
ENSMUSG00000059488	GO:0016021	integral component of membrane
ENSMUSG00000109835	GO:0016021	integral component of membrane
ENSMUSG00000057903	GO:0016021	integral component of membrane
ENSMUSG00000062148	GO:0044444	cytoplasmic part
ENSMUSG00000063106	GO:0016021	integral component of membrane
ENSMUSG00000000957	GO:0043231	intracellular membrane-bounded organelle
ENSMUSG00000022176	GO:0043231	intracellular membrane-bounded organelle
ENSMUSG00000022157	GO:0005737	cytoplasm
ENSMUSG00000059256	GO:0005737	cytoplasm
ENSMUSG00000040284	GO:0005737	cytoplasm
ENSMUSG00000021951	GO:0044444	cytoplasmic part
ENSMUSG00000054733	GO:0044444	cytoplasmic part
ENSMUSG00000033405	GO:0043231	intracellular membrane-bounded organelle
ENSMUSG00000021999	GO:0044444	cytoplasmic part
ENSMUSG00000022003	GO:0043231	intracellular membrane-bounded organelle
ENSMUSG00000052584	GO:0043231	intracellular membrane-bounded organelle
ENSMUSG00000022022	GO:0043231	intracellular membrane-bounded organelle
ENSMUSG00000005268	GO:0043231	intracellular membrane-bounded organelle
ENSMUSG00000058600	GO:0044444	cytoplasmic part
ENSMUSG00000054196	GO:0044444	cytoplasmic part
ENSMUSG00000022305	GO:0044444	cytoplasmic part
ENSMUSG00000051920	GO:0044444	cytoplasmic part
ENSMUSG00000072568	GO:0043231	intracellular membrane-bounded organelle
ENSMUSG00000022347	GO:0043231	intracellular membrane-bounded organelle
ENSMUSG00000005124	GO:0043231	intracellular membrane-bounded organelle
ENSMUSG00000053929	GO:0031982	vesicle
ENSMUSG00000022436	GO:0043231	intracellular membrane-bounded organelle
ENSMUSG00000114755	GO:0043231	intracellular membrane-bounded organelle
ENSMUSG00000033047	GO:0043231	intracellular membrane-bounded organelle
ENSMUSG00000042428	GO:0044444	cytoplasmic part
ENSMUSG00000042406	GO:0044444	cytoplasmic part
ENSMUSG00000022416	GO:0044444	cytoplasmic part
ENSMUSG00000022408	GO:0044444	cytoplasmic part
ENSMUSG00000042303	GO:0044444	cytoplasmic part
ENSMUSG00000022404	GO:0044444	cytoplasmic part
ENSMUSG00000022456	GO:0044444	cytoplasmic part
ENSMUSG00000068083	GO:0043231	intracellular membrane-bounded organelle
ENSMUSG00000062760	GO:0005737	cytoplasm
ENSMUSG00000059460	GO:0016021	integral component of membrane
ENSMUSG00000048077	GO:0016021	integral component of membrane
ENSMUSG00000063780	GO:0016021	integral component of membrane
ENSMUSG00000032987	GO:0016021	integral component of membrane
ENSMUSG00000108728	GO:0016021	integral component of membrane
ENSMUSG00000001076	GO:0044444	cytoplasmic part
ENSMUSG00000023015	GO:0043231	intracellular membrane-bounded organelle
ENSMUSG00000023019	GO:0043231	intracellular membrane-bounded organelle
ENSMUSG00000063661	GO:0099512	supramolecular fiber
ENSMUSG00000022519	GO:0043231	intracellular membrane-bounded organelle
ENSMUSG00000004069	GO:0043231	intracellular membrane-bounded organelle
ENSMUSG00000039179	GO:0044444	cytoplasmic part
ENSMUSG00000022681	GO:0043231	intracellular membrane-bounded organelle
ENSMUSG00000022766	GO:0043231	intracellular membrane-bounded organelle
ENSMUSG00000003166	GO:0043231	intracellular membrane-bounded organelle
ENSMUSG00000041566	GO:0043231	intracellular membrane-bounded organelle
ENSMUSG00000060166	GO:0043231	intracellular membrane-bounded organelle
ENSMUSG00000000325	GO:0043231	intracellular membrane-bounded organelle
ENSMUSG00000000884	GO:0043231	intracellular membrane-bounded organelle
ENSMUSG00000068535	GO:0016021	integral component of membrane
ENSMUSG00000022822	GO:0043231	intracellular membrane-bounded organelle
ENSMUSG00000075269	GO:0044444	cytoplasmic part
ENSMUSG00000035699	GO:0044444	cytoplasmic part
ENSMUSG00000022848	GO:0044444	cytoplasmic part
ENSMUSG00000022849	GO:0044444	cytoplasmic part
ENSMUSG00000022906	GO:0044444	cytoplasmic part
ENSMUSG00000034379	GO:0044444	cytoplasmic part
ENSMUSG00000047746	GO:0043231	intracellular membrane-bounded organelle
ENSMUSG00000034206	GO:0043231	intracellular membrane-bounded organelle
ENSMUSG00000022827	GO:0044444	cytoplasmic part
ENSMUSG00000022752	GO:0044444	cytoplasmic part
ENSMUSG00000044029	GO:0016021	integral component of membrane
ENSMUSG00000090951	GO:0016021	integral component of membrane
ENSMUSG00000094539	GO:0016021	integral component of membrane
ENSMUSG00000074995	GO:0016021	integral component of membrane
ENSMUSG00000094422	GO:0016021	integral component of membrane
ENSMUSG00000095706	GO:0016021	integral component of membrane
ENSMUSG00000092074	GO:0120025	plasma membrane bounded cell projection
ENSMUSG00000000579	GO:0120025	plasma membrane bounded cell projection
ENSMUSG00000041831	GO:0044444	cytoplasmic part
ENSMUSG00000041831	GO:0097708	intracellular vesicle
ENSMUSG00000041831	GO:0120025	plasma membrane bounded cell projection
ENSMUSG00000055945	GO:0043231	intracellular membrane-bounded organelle
ENSMUSG00000057388	GO:0043231	intracellular membrane-bounded organelle
ENSMUSG00000052469	GO:0005737	cytoplasm
ENSMUSG00000050762	GO:0044444	cytoplasmic part
ENSMUSG00000041130	GO:0043231	intracellular membrane-bounded organelle
ENSMUSG00000007021	GO:0043231	intracellular membrane-bounded organelle
ENSMUSG00000114245	GO:0044444	cytoplasmic part
ENSMUSG00000002274	GO:0044444	cytoplasmic part
ENSMUSG00000025732	GO:0044444	cytoplasmic part
ENSMUSG00000037098	GO:0044444	cytoplasmic part
ENSMUSG00000024184	GO:0044444	cytoplasmic part
ENSMUSG00000063239	GO:0043231	intracellular membrane-bounded organelle
ENSMUSG00000062753	GO:0043231	intracellular membrane-bounded organelle
ENSMUSG00000024013	GO:0044444	cytoplasmic part
ENSMUSG00000024319	GO:0043231	intracellular membrane-bounded organelle
ENSMUSG00000024327	GO:0043231	intracellular membrane-bounded organelle
ENSMUSG00000037548	GO:0043231	intracellular membrane-bounded organelle
ENSMUSG00000015476	GO:0044444	cytoplasmic part
ENSMUSG00000033327	GO:0044444	cytoplasmic part
ENSMUSG00000007030	GO:0044444	cytoplasmic part
ENSMUSG00000034595	GO:0043231	intracellular membrane-bounded organelle
ENSMUSG00000096477	GO:0016021	integral component of membrane
ENSMUSG00000035186	GO:0016021	integral component of membrane
ENSMUSG00000016206	GO:0016021	integral component of membrane
ENSMUSG00000016283	GO:0016021	integral component of membrane
ENSMUSG00000051611	GO:0016021	integral component of membrane
ENSMUSG00000092292	GO:0016021	integral component of membrane
ENSMUSG00000062629	GO:0016021	integral component of membrane
ENSMUSG00000092413	GO:0016021	integral component of membrane
ENSMUSG00000061336	GO:0016021	integral component of membrane
ENSMUSG00000045202	GO:0016021	integral component of membrane
ENSMUSG00000050613	GO:0016021	integral component of membrane
ENSMUSG00000081724	GO:0016021	integral component of membrane
ENSMUSG00000054940	GO:0016021	integral component of membrane
ENSMUSG00000023960	GO:0043231	intracellular membrane-bounded organelle
ENSMUSG00000023932	GO:0043231	intracellular membrane-bounded organelle
ENSMUSG00000037089	GO:0044444	cytoplasmic part
ENSMUSG00000079471	GO:0044444	cytoplasmic part
ENSMUSG00000036026	GO:0044444	cytoplasmic part
ENSMUSG00000002660	GO:0043231	intracellular membrane-bounded organelle
ENSMUSG00000002668	GO:0044444	cytoplasmic part
ENSMUSG00000035842	GO:0044444	cytoplasmic part
ENSMUSG00000003279	GO:0044444	cytoplasmic part
ENSMUSG00000038541	GO:0044444	cytoplasmic part
ENSMUSG00000024067	GO:0031982	vesicle
ENSMUSG00000024067	GO:0044444	cytoplasmic part
ENSMUSG00000039193	GO:0044444	cytoplasmic part
ENSMUSG00000036533	GO:0044444	cytoplasmic part
ENSMUSG00000024087	GO:0044444	cytoplasmic part
ENSMUSG00000024254	GO:0044444	cytoplasmic part
ENSMUSG00000024423	GO:0043231	intracellular membrane-bounded organelle
ENSMUSG00000006850	GO:0043231	intracellular membrane-bounded organelle
ENSMUSG00000102748	GO:0016021	integral component of membrane
ENSMUSG00000103897	GO:0016021	integral component of membrane
ENSMUSG00000051401	GO:0043231	intracellular membrane-bounded organelle
ENSMUSG00000051401	GO:0044444	cytoplasmic part
ENSMUSG00000056671	GO:0043231	intracellular membrane-bounded organelle
ENSMUSG00000056671	GO:0044444	cytoplasmic part
ENSMUSG00000038071	GO:0044444	cytoplasmic part
ENSMUSG00000024471	GO:0044444	cytoplasmic part
ENSMUSG00000033949	GO:0044444	cytoplasmic part
ENSMUSG00000056130	GO:0044444	cytoplasmic part
ENSMUSG00000001700	GO:0043231	intracellular membrane-bounded organelle
ENSMUSG00000024613	GO:0043231	intracellular membrane-bounded organelle
ENSMUSG00000024539	GO:0043231	intracellular membrane-bounded organelle
ENSMUSG00000024539	GO:0044444	cytoplasmic part
ENSMUSG00000036941	GO:0043231	intracellular membrane-bounded organelle
ENSMUSG00000052928	GO:0043231	intracellular membrane-bounded organelle
ENSMUSG00000025421	GO:0043231	intracellular membrane-bounded organelle
ENSMUSG00000053950	GO:0044444	cytoplasmic part
ENSMUSG00000035372	GO:0043231	intracellular membrane-bounded organelle
ENSMUSG00000054999	GO:0043231	intracellular membrane-bounded organelle
ENSMUSG00000071660	GO:0043231	intracellular membrane-bounded organelle
ENSMUSG00000024654	GO:0043231	intracellular membrane-bounded organelle
ENSMUSG00000067529	GO:0016021	integral component of membrane
ENSMUSG00000108889	GO:0016021	integral component of membrane
ENSMUSG00000067519	GO:0016021	integral component of membrane
ENSMUSG00000060049	GO:0016021	integral component of membrane
ENSMUSG00000096436	GO:0016021	integral component of membrane
ENSMUSG00000024696	GO:0016021	integral component of membrane
ENSMUSG00000046272	GO:0016021	integral component of membrane
ENSMUSG00000049498	GO:0016021	integral component of membrane
ENSMUSG00000062844	GO:0016021	integral component of membrane
ENSMUSG00000062199	GO:0016021	integral component of membrane
ENSMUSG00000094846	GO:0016021	integral component of membrane
ENSMUSG00000048356	GO:0016021	integral component of membrane
ENSMUSG00000071604	GO:0044444	cytoplasmic part
ENSMUSG00000024868	GO:0043231	intracellular membrane-bounded organelle
ENSMUSG00000062488	GO:0044444	cytoplasmic part
ENSMUSG00000034459	GO:0044444	cytoplasmic part
ENSMUSG00000024800	GO:0043231	intracellular membrane-bounded organelle
ENSMUSG00000024800	GO:0044444	cytoplasmic part
ENSMUSG00000074882	GO:0005737	cytoplasm
ENSMUSG00000074882	GO:0043231	intracellular membrane-bounded organelle
ENSMUSG00000034321	GO:0043231	intracellular membrane-bounded organelle
ENSMUSG00000025159	GO:0044444	cytoplasmic part
ENSMUSG00000025203	GO:0044444	cytoplasmic part
ENSMUSG00000036450	GO:0044444	cytoplasmic part
ENSMUSG00000062083	GO:0005737	cytoplasm
ENSMUSG00000062083	GO:0044444	cytoplasmic part
ENSMUSG00000043531	GO:0005737	cytoplasm
ENSMUSG00000043531	GO:0044444	cytoplasmic part
ENSMUSG00000024983	GO:0044444	cytoplasmic part
ENSMUSG00000025092	GO:0044444	cytoplasmic part
ENSMUSG00000057858	GO:0044444	cytoplasmic part
ENSMUSG00000033417	GO:0044444	cytoplasmic part
ENSMUSG00000024991	GO:0044444	cytoplasmic part
ENSMUSG00000026644	GO:0043231	intracellular membrane-bounded organelle
ENSMUSG00000039046	GO:0043231	intracellular membrane-bounded organelle
ENSMUSG00000091312	GO:0043231	intracellular membrane-bounded organelle
ENSMUSG00000015092	GO:0044444	cytoplasmic part
ENSMUSG00000092356	GO:0044444	cytoplasmic part
ENSMUSG00000026798	GO:0044444	cytoplasmic part
ENSMUSG00000039787	GO:0044444	cytoplasmic part
ENSMUSG00000026790	GO:0044444	cytoplasmic part
ENSMUSG00000039715	GO:0044444	cytoplasmic part
ENSMUSG00000039164	GO:0044444	cytoplasmic part
ENSMUSG00000039157	GO:0044444	cytoplasmic part
ENSMUSG00000046854	GO:0044444	cytoplasmic part
ENSMUSG00000038987	GO:0044444	cytoplasmic part
ENSMUSG00000026792	GO:0043231	intracellular membrane-bounded organelle
ENSMUSG00000026882	GO:0043231	intracellular membrane-bounded organelle
ENSMUSG00000026882	GO:0044444	cytoplasmic part
ENSMUSG00000059251	GO:0016021	integral component of membrane
ENSMUSG00000094764	GO:0016021	integral component of membrane
ENSMUSG00000075382	GO:0016021	integral component of membrane
ENSMUSG00000075380	GO:0016021	integral component of membrane
ENSMUSG00000075378	GO:0016021	integral component of membrane
ENSMUSG00000078198	GO:0016021	integral component of membrane
ENSMUSG00000079324	GO:0044444	cytoplasmic part
ENSMUSG00000034738	GO:0044444	cytoplasmic part
ENSMUSG00000005233	GO:0044444	cytoplasmic part
ENSMUSG00000027048	GO:0044444	cytoplasmic part
ENSMUSG00000063145	GO:0044444	cytoplasmic part
ENSMUSG00000075307	GO:0044444	cytoplasmic part
ENSMUSG00000042133	GO:0044444	cytoplasmic part
ENSMUSG00000075219	GO:0016021	integral component of membrane
ENSMUSG00000075214	GO:0016021	integral component of membrane
ENSMUSG00000050603	GO:0016021	integral component of membrane
ENSMUSG00000057761	GO:0016021	integral component of membrane
ENSMUSG00000042863	GO:0016021	integral component of membrane
ENSMUSG00000045392	GO:0016021	integral component of membrane
ENSMUSG00000102091	GO:0016021	integral component of membrane
ENSMUSG00000075205	GO:0016021	integral component of membrane
ENSMUSG00000075202	GO:0016021	integral component of membrane
ENSMUSG00000075192	GO:0016021	integral component of membrane
ENSMUSG00000111689	GO:0016021	integral component of membrane
ENSMUSG00000075172	GO:0016021	integral component of membrane
ENSMUSG00000075171	GO:0016021	integral component of membrane
ENSMUSG00000075166	GO:0016021	integral component of membrane
ENSMUSG00000070855	GO:0016021	integral component of membrane
ENSMUSG00000081234	GO:0016021	integral component of membrane
ENSMUSG00000111747	GO:0016021	integral component of membrane
ENSMUSG00000075153	GO:0016021	integral component of membrane
ENSMUSG00000075151	GO:0016021	integral component of membrane
ENSMUSG00000061875	GO:0016021	integral component of membrane
ENSMUSG00000070853	GO:0016021	integral component of membrane
ENSMUSG00000047039	GO:0016021	integral component of membrane
ENSMUSG00000075146	GO:0016021	integral component of membrane
ENSMUSG00000075145	GO:0016021	integral component of membrane
ENSMUSG00000075143	GO:0016021	integral component of membrane
ENSMUSG00000075140	GO:0016021	integral component of membrane
ENSMUSG00000101078	GO:0016021	integral component of membrane
ENSMUSG00000050023	GO:0016021	integral component of membrane
ENSMUSG00000049372	GO:0016021	integral component of membrane
ENSMUSG00000068808	GO:0016021	integral component of membrane
ENSMUSG00000081948	GO:0016021	integral component of membrane
ENSMUSG00000075115	GO:0016021	integral component of membrane
ENSMUSG00000057447	GO:0016021	integral component of membrane
ENSMUSG00000075114	GO:0016021	integral component of membrane
ENSMUSG00000075111	GO:0016021	integral component of membrane
ENSMUSG00000075107	GO:0016021	integral component of membrane
ENSMUSG00000075104	GO:0016021	integral component of membrane
ENSMUSG00000075090	GO:0016021	integral component of membrane
ENSMUSG00000111517	GO:0016021	integral component of membrane
ENSMUSG00000075078	GO:0016021	integral component of membrane
ENSMUSG00000075075	GO:0016021	integral component of membrane
ENSMUSG00000045148	GO:0016021	integral component of membrane
ENSMUSG00000075073	GO:0016021	integral component of membrane
ENSMUSG00000042894	GO:0016021	integral component of membrane
ENSMUSG00000075066	GO:0016021	integral component of membrane
ENSMUSG00000075061	GO:0016021	integral component of membrane
ENSMUSG00000002105	GO:0043231	intracellular membrane-bounded organelle
ENSMUSG00000027239	GO:0043231	intracellular membrane-bounded organelle
ENSMUSG00000027220	GO:0044444	cytoplasmic part
ENSMUSG00000075028	GO:0044444	cytoplasmic part
ENSMUSG00000068735	GO:0044444	cytoplasmic part
ENSMUSG00000027217	GO:0044444	cytoplasmic part
ENSMUSG00000095156	GO:0016021	integral component of membrane
ENSMUSG00000095586	GO:0016021	integral component of membrane
ENSMUSG00000095809	GO:0016021	integral component of membrane
ENSMUSG00000108891	GO:0016021	integral component of membrane
ENSMUSG00000094858	GO:0016021	integral component of membrane
ENSMUSG00000093804	GO:0016021	integral component of membrane
ENSMUSG00000109033	GO:0016021	integral component of membrane
ENSMUSG00000005102	GO:0044444	cytoplasmic part
ENSMUSG00000074923	GO:0044444	cytoplasmic part
ENSMUSG00000074916	GO:0044444	cytoplasmic part
ENSMUSG00000091337	GO:0044444	cytoplasmic part
ENSMUSG00000034723	GO:0043231	intracellular membrane-bounded organelle
ENSMUSG00000051177	GO:0043231	intracellular membrane-bounded organelle
ENSMUSG00000051177	GO:0044444	cytoplasmic part
ENSMUSG00000074771	GO:0044444	cytoplasmic part
ENSMUSG00000027274	GO:0044444	cytoplasmic part
ENSMUSG00000032966	GO:0043231	intracellular membrane-bounded organelle
ENSMUSG00000074678	GO:0044444	cytoplasmic part
ENSMUSG00000000359	GO:0044444	cytoplasmic part
ENSMUSG00000027469	GO:0044444	cytoplasmic part
ENSMUSG00000074676	GO:0044444	cytoplasmic part
ENSMUSG00000038383	GO:0044444	cytoplasmic part
ENSMUSG00000038369	GO:0044444	cytoplasmic part
ENSMUSG00000027605	GO:0044444	cytoplasmic part
ENSMUSG00000078949	GO:0043231	intracellular membrane-bounded organelle
ENSMUSG00000027656	GO:0043231	intracellular membrane-bounded organelle
ENSMUSG00000017740	GO:0043231	intracellular membrane-bounded organelle
ENSMUSG00000006800	GO:0044444	cytoplasmic part
ENSMUSG00000042854	GO:0043231	intracellular membrane-bounded organelle
ENSMUSG00000017969	GO:0043231	intracellular membrane-bounded organelle
ENSMUSG00000089739	GO:0043231	intracellular membrane-bounded organelle
ENSMUSG00000047907	GO:0043231	intracellular membrane-bounded organelle
ENSMUSG00000027509	GO:0043231	intracellular membrane-bounded organelle
ENSMUSG00000027510	GO:0043231	intracellular membrane-bounded organelle
ENSMUSG00000054455	GO:0044444	cytoplasmic part
ENSMUSG00000039304	GO:0044444	cytoplasmic part
ENSMUSG00000043164	GO:0044444	cytoplasmic part
ENSMUSG00000027679	GO:0044444	cytoplasmic part
ENSMUSG00000047696	GO:0044444	cytoplasmic part
ENSMUSG00000049940	GO:0044444	cytoplasmic part
ENSMUSG00000037161	GO:0043231	intracellular membrane-bounded organelle
ENSMUSG00000037161	GO:0044444	cytoplasmic part
ENSMUSG00000037152	GO:0043231	intracellular membrane-bounded organelle
ENSMUSG00000027742	GO:0043231	intracellular membrane-bounded organelle
ENSMUSG00000027748	GO:0044444	cytoplasmic part
ENSMUSG00000043850	GO:0044444	cytoplasmic part
ENSMUSG00000056476	GO:0044444	cytoplasmic part
ENSMUSG00000050075	GO:0044444	cytoplasmic part
ENSMUSG00000027763	GO:0044444	cytoplasmic part
ENSMUSG00000027820	GO:0044444	cytoplasmic part
ENSMUSG00000027823	GO:0016021	integral component of membrane
ENSMUSG00000027809	GO:0044444	cytoplasmic part
ENSMUSG00000028020	GO:0044444	cytoplasmic part
ENSMUSG00000031286	GO:0044444	cytoplasmic part
ENSMUSG00000001415	GO:0044444	cytoplasmic part
ENSMUSG00000074480	GO:0043231	intracellular membrane-bounded organelle
ENSMUSG00000074480	GO:0044444	cytoplasmic part
ENSMUSG00000042766	GO:0044444	cytoplasmic part
ENSMUSG00000001021	GO:0044444	cytoplasmic part
ENSMUSG00000027927	GO:0005737	cytoplasm
ENSMUSG00000046259	GO:0005737	cytoplasm
ENSMUSG00000042165	GO:0005737	cytoplasm
ENSMUSG00000103523	GO:0005737	cytoplasm
ENSMUSG00000042092	GO:0005737	cytoplasm
ENSMUSG00000095870	GO:0005737	cytoplasm
ENSMUSG00000059832	GO:0005737	cytoplasm
ENSMUSG00000068885	GO:0005737	cytoplasm
ENSMUSG00000090268	GO:0043231	intracellular membrane-bounded organelle
ENSMUSG00000028141	GO:0043231	intracellular membrane-bounded organelle
ENSMUSG00000105734	GO:0044444	cytoplasmic part
ENSMUSG00000015745	GO:0043231	intracellular membrane-bounded organelle
ENSMUSG00000038495	GO:0043231	intracellular membrane-bounded organelle
ENSMUSG00000045934	GO:0043231	intracellular membrane-bounded organelle
ENSMUSG00000063689	GO:0043231	intracellular membrane-bounded organelle
ENSMUSG00000093769	GO:0044427	chromosomal part
ENSMUSG00000093769	GO:0044428	nuclear part
ENSMUSG00000028089	GO:0044444	cytoplasmic part
ENSMUSG00000038205	GO:0044444	cytoplasmic part
ENSMUSG00000062410	GO:0043231	intracellular membrane-bounded organelle
ENSMUSG00000027869	GO:0043231	intracellular membrane-bounded organelle
ENSMUSG00000027869	GO:0044444	cytoplasmic part
ENSMUSG00000027868	GO:0043231	intracellular membrane-bounded organelle
ENSMUSG00000007379	GO:0043231	intracellular membrane-bounded organelle
ENSMUSG00000058388	GO:0043231	intracellular membrane-bounded organelle
ENSMUSG00000000562	GO:0044444	cytoplasmic part
ENSMUSG00000074344	GO:0044444	cytoplasmic part
ENSMUSG00000062778	GO:0044444	cytoplasmic part
ENSMUSG00000063779	GO:0044444	cytoplasmic part
ENSMUSG00000027902	GO:0044444	cytoplasmic part
ENSMUSG00000078604	GO:0044444	cytoplasmic part
ENSMUSG00000027889	GO:0044444	cytoplasmic part
ENSMUSG00000048997	GO:0044444	cytoplasmic part
ENSMUSG00000054414	GO:0043231	intracellular membrane-bounded organelle
ENSMUSG00000078590	GO:0044444	cytoplasmic part
ENSMUSG00000027994	GO:0044444	cytoplasmic part
ENSMUSG00000027985	GO:0044444	cytoplasmic part
ENSMUSG00000050150	GO:0044444	cytoplasmic part
ENSMUSG00000012042	GO:0044444	cytoplasmic part
ENSMUSG00000074206	GO:0044444	cytoplasmic part
ENSMUSG00000037797	GO:0044444	cytoplasmic part
ENSMUSG00000059921	GO:0044444	cytoplasmic part
ENSMUSG00000028270	GO:0044444	cytoplasmic part
ENSMUSG00000028188	GO:0044444	cytoplasmic part
ENSMUSG00000068523	GO:0044444	cytoplasmic part
ENSMUSG00000028187	GO:0044444	cytoplasmic part
ENSMUSG00000068240	GO:0044444	cytoplasmic part
ENSMUSG00000028217	GO:0043231	intracellular membrane-bounded organelle
ENSMUSG00000041153	GO:0043231	intracellular membrane-bounded organelle
ENSMUSG00000041153	GO:0044444	cytoplasmic part
ENSMUSG00000095139	GO:0044444	cytoplasmic part
ENSMUSG00000040387	GO:0044444	cytoplasmic part
ENSMUSG00000040372	GO:0044444	cytoplasmic part
ENSMUSG00000028282	GO:0043231	intracellular membrane-bounded organelle
ENSMUSG00000036052	GO:0044444	cytoplasmic part
ENSMUSG00000028451	GO:0044444	cytoplasmic part
ENSMUSG00000028457	GO:0043231	intracellular membrane-bounded organelle
ENSMUSG00000028457	GO:0044444	cytoplasmic part
ENSMUSG00000066141	GO:0044444	cytoplasmic part
ENSMUSG00000008305	GO:0044444	cytoplasmic part
ENSMUSG00000070934	GO:0044444	cytoplasmic part
ENSMUSG00000034919	GO:0044444	cytoplasmic part
ENSMUSG00000028582	GO:0044444	cytoplasmic part
ENSMUSG00000034557	GO:0043231	intracellular membrane-bounded organelle
ENSMUSG00000034557	GO:0044444	cytoplasmic part
ENSMUSG00000073775	GO:0044444	cytoplasmic part
ENSMUSG00000053510	GO:0044444	cytoplasmic part
ENSMUSG00000028559	GO:0044444	cytoplasmic part
ENSMUSG00000070868	GO:0009897	external side of plasma membrane
ENSMUSG00000049972	GO:0009897	external side of plasma membrane
ENSMUSG00000048766	GO:0009897	external side of plasma membrane
ENSMUSG00000087194	GO:0009897	external side of plasma membrane
ENSMUSG00000084346	GO:0043231	intracellular membrane-bounded organelle
ENSMUSG00000066072	GO:0043231	intracellular membrane-bounded organelle
ENSMUSG00000034210	GO:0043231	intracellular membrane-bounded organelle
ENSMUSG00000028691	GO:0043231	intracellular membrane-bounded organelle
ENSMUSG00000046861	GO:0044444	cytoplasmic part
ENSMUSG00000028678	GO:0044444	cytoplasmic part
ENSMUSG00000028540	GO:0043231	intracellular membrane-bounded organelle
ENSMUSG00000046790	GO:0016021	integral component of membrane
ENSMUSG00000073769	GO:0016021	integral component of membrane
ENSMUSG00000024903	GO:0016021	integral component of membrane
ENSMUSG00000000085	GO:0005737	cytoplasm
ENSMUSG00000028657	GO:0044444	cytoplasmic part
ENSMUSG00000076438	GO:0044444	cytoplasmic part
ENSMUSG00000041000	GO:0044444	cytoplasmic part
ENSMUSG00000028878	GO:0031982	vesicle
ENSMUSG00000037692	GO:0031982	vesicle
ENSMUSG00000028860	GO:0044444	cytoplasmic part
ENSMUSG00000037622	GO:0044444	cytoplasmic part
ENSMUSG00000037600	GO:0044444	cytoplasmic part
ENSMUSG00000043257	GO:0043231	intracellular membrane-bounded organelle
ENSMUSG00000003038	GO:0044444	cytoplasmic part
ENSMUSG00000000682	GO:0044444	cytoplasmic part
ENSMUSG00000046671	GO:0044444	cytoplasmic part
ENSMUSG00000041161	GO:0044444	cytoplasmic part
ENSMUSG00000028747	GO:0044444	cytoplasmic part
ENSMUSG00000041120	GO:0044444	cytoplasmic part
ENSMUSG00000028741	GO:0043231	intracellular membrane-bounded organelle
ENSMUSG00000028741	GO:0044444	cytoplasmic part
ENSMUSG00000066036	GO:0043231	intracellular membrane-bounded organelle
ENSMUSG00000066036	GO:0044444	cytoplasmic part
ENSMUSG00000040964	GO:0043231	intracellular membrane-bounded organelle
ENSMUSG00000095409	GO:0005737	cytoplasm
ENSMUSG00000096154	GO:0005737	cytoplasm
ENSMUSG00000078513	GO:0005737	cytoplasm
ENSMUSG00000029451	GO:0005737	cytoplasm
ENSMUSG00000078510	GO:0005737	cytoplasm
ENSMUSG00000029003	GO:0044444	cytoplasmic part
ENSMUSG00000028971	GO:0043231	intracellular membrane-bounded organelle
ENSMUSG00000073705	GO:0043231	intracellular membrane-bounded organelle
ENSMUSG00000028961	GO:0043231	intracellular membrane-bounded organelle
ENSMUSG00000028963	GO:0044444	cytoplasmic part
ENSMUSG00000000600	GO:0043231	intracellular membrane-bounded organelle
ENSMUSG00000046798	GO:0044444	cytoplasmic part
ENSMUSG00000039968	GO:0044444	cytoplasmic part
ENSMUSG00000048520	GO:0044444	cytoplasmic part
ENSMUSG00000028998	GO:0044444	cytoplasmic part
ENSMUSG00000044681	GO:0043231	intracellular membrane-bounded organelle
ENSMUSG00000010721	GO:0043231	intracellular membrane-bounded organelle
ENSMUSG00000001566	GO:0043231	intracellular membrane-bounded organelle
ENSMUSG00000039000	GO:0043231	intracellular membrane-bounded organelle
ENSMUSG00000059447	GO:0044444	cytoplasmic part
ENSMUSG00000029148	GO:0044444	cytoplasmic part
ENSMUSG00000062761	GO:0043231	intracellular membrane-bounded organelle
ENSMUSG00000064037	GO:0043231	intracellular membrane-bounded organelle
ENSMUSG00000052139	GO:0043231	intracellular membrane-bounded organelle
ENSMUSG00000029134	GO:0043231	intracellular membrane-bounded organelle
ENSMUSG00000019295	GO:0043231	intracellular membrane-bounded organelle
ENSMUSG00000037313	GO:0043231	intracellular membrane-bounded organelle
ENSMUSG00000029103	GO:0043231	intracellular membrane-bounded organelle
ENSMUSG00000029103	GO:0044444	cytoplasmic part
ENSMUSG00000045318	GO:0043231	intracellular membrane-bounded organelle
ENSMUSG00000029192	GO:0044444	cytoplasmic part
ENSMUSG00000060708	GO:0044444	cytoplasmic part
ENSMUSG00000039682	GO:0043231	intracellular membrane-bounded organelle
ENSMUSG00000029189	GO:0043231	intracellular membrane-bounded organelle
ENSMUSG00000095346	GO:0044444	cytoplasmic part
ENSMUSG00000029228	GO:0031982	vesicle
ENSMUSG00000029228	GO:0043231	intracellular membrane-bounded organelle
ENSMUSG00000029228	GO:0044444	cytoplasmic part
ENSMUSG00000035946	GO:0043231	intracellular membrane-bounded organelle
ENSMUSG00000035946	GO:0044444	cytoplasmic part
ENSMUSG00000029233	GO:0043231	intracellular membrane-bounded organelle
ENSMUSG00000029233	GO:0044444	cytoplasmic part
ENSMUSG00000029236	GO:0044444	cytoplasmic part
ENSMUSG00000035811	GO:0043231	intracellular membrane-bounded organelle
ENSMUSG00000054630	GO:0043231	intracellular membrane-bounded organelle
ENSMUSG00000057425	GO:0043231	intracellular membrane-bounded organelle
ENSMUSG00000074011	GO:0005737	cytoplasm
ENSMUSG00000095074	GO:0005737	cytoplasm
ENSMUSG00000095503	GO:0005737	cytoplasm
ENSMUSG00000094195	GO:0005737	cytoplasm
ENSMUSG00000092073	GO:0005737	cytoplasm
ENSMUSG00000096742	GO:0005737	cytoplasm
ENSMUSG00000096066	GO:0005737	cytoplasm
ENSMUSG00000070677	GO:0005737	cytoplasm
ENSMUSG00000035325	GO:0043231	intracellular membrane-bounded organelle
ENSMUSG00000029314	GO:0043231	intracellular membrane-bounded organelle
ENSMUSG00000057315	GO:0043231	intracellular membrane-bounded organelle
ENSMUSG00000029270	GO:0043231	intracellular membrane-bounded organelle
ENSMUSG00000029490	GO:0044444	cytoplasmic part
ENSMUSG00000033623	GO:0044444	cytoplasmic part
ENSMUSG00000033467	GO:0016021	integral component of membrane
ENSMUSG00000072763	GO:0016021	integral component of membrane
ENSMUSG00000029499	GO:0043231	intracellular membrane-bounded organelle
ENSMUSG00000043323	GO:0043231	intracellular membrane-bounded organelle
ENSMUSG00000033294	GO:0043231	intracellular membrane-bounded organelle
ENSMUSG00000050017	GO:0043231	intracellular membrane-bounded organelle
ENSMUSG00000070576	GO:0043231	intracellular membrane-bounded organelle
ENSMUSG00000072722	GO:0044444	cytoplasmic part
ENSMUSG00000042249	GO:0044444	cytoplasmic part
ENSMUSG00000029592	GO:0043231	intracellular membrane-bounded organelle
ENSMUSG00000032898	GO:0044444	cytoplasmic part
ENSMUSG00000029601	GO:0044444	cytoplasmic part
ENSMUSG00000029599	GO:0044444	cytoplasmic part
ENSMUSG00000029608	GO:0044444	cytoplasmic part
ENSMUSG00000072647	GO:0044444	cytoplasmic part
ENSMUSG00000064267	GO:0044444	cytoplasmic part
ENSMUSG00000029439	GO:0044444	cytoplasmic part
ENSMUSG00000029446	GO:0044444	cytoplasmic part
ENSMUSG00000095789	GO:0043231	intracellular membrane-bounded organelle
ENSMUSG00000095789	GO:0044444	cytoplasmic part
ENSMUSG00000025532	GO:0044444	cytoplasmic part
ENSMUSG00000015944	GO:0043231	intracellular membrane-bounded organelle
ENSMUSG00000023104	GO:0043231	intracellular membrane-bounded organelle
ENSMUSG00000023104	GO:0044444	cytoplasmic part
ENSMUSG00000040731	GO:0044444	cytoplasmic part
ENSMUSG00000040557	GO:0044444	cytoplasmic part
ENSMUSG00000005373	GO:0044444	cytoplasmic part
ENSMUSG00000019178	GO:0044444	cytoplasmic part
ENSMUSG00000001739	GO:0043231	intracellular membrane-bounded organelle
ENSMUSG00000036928	GO:0043231	intracellular membrane-bounded organelle
ENSMUSG00000053553	GO:0043231	intracellular membrane-bounded organelle
ENSMUSG00000053553	GO:0044444	cytoplasmic part
ENSMUSG00000044092	GO:0044444	cytoplasmic part
ENSMUSG00000038859	GO:0043231	intracellular membrane-bounded organelle
ENSMUSG00000059991	GO:0043231	intracellular membrane-bounded organelle
ENSMUSG00000060063	GO:0005737	cytoplasm
ENSMUSG00000053368	GO:0005737	cytoplasm
ENSMUSG00000029664	GO:0044444	cytoplasmic part
ENSMUSG00000004631	GO:0043231	intracellular membrane-bounded organelle
ENSMUSG00000032827	GO:0043231	intracellular membrane-bounded organelle
ENSMUSG00000043865	GO:0044444	cytoplasmic part
ENSMUSG00000029700	GO:0044444	cytoplasmic part
ENSMUSG00000029765	GO:0043231	intracellular membrane-bounded organelle
ENSMUSG00000029765	GO:0044444	cytoplasmic part
ENSMUSG00000057137	GO:0044444	cytoplasmic part
ENSMUSG00000047420	GO:0044444	cytoplasmic part
ENSMUSG00000002416	GO:0044444	cytoplasmic part
ENSMUSG00000029918	GO:0043231	intracellular membrane-bounded organelle
ENSMUSG00000029918	GO:0044444	cytoplasmic part
ENSMUSG00000037172	GO:0044444	cytoplasmic part
ENSMUSG00000068587	GO:0044444	cytoplasmic part
ENSMUSG00000029859	GO:0016021	integral component of membrane
ENSMUSG00000090631	GO:0016021	integral component of membrane
ENSMUSG00000095236	GO:0016021	integral component of membrane
ENSMUSG00000094192	GO:0016021	integral component of membrane
ENSMUSG00000071481	GO:0016021	integral component of membrane
ENSMUSG00000047867	GO:0044444	cytoplasmic part
ENSMUSG00000098715	GO:0044444	cytoplasmic part
ENSMUSG00000039264	GO:0044444	cytoplasmic part
ENSMUSG00000004655	GO:0044444	cytoplasmic part
ENSMUSG00000062190	GO:0016021	integral component of membrane
ENSMUSG00000052656	GO:0043231	intracellular membrane-bounded organelle
ENSMUSG00000052852	GO:0043231	intracellular membrane-bounded organelle
ENSMUSG00000063884	GO:0043231	intracellular membrane-bounded organelle
ENSMUSG00000052738	GO:0044444	cytoplasmic part
ENSMUSG00000059430	GO:0044444	cytoplasmic part
ENSMUSG00000068302	GO:0044444	cytoplasmic part
ENSMUSG00000030007	GO:0043231	intracellular membrane-bounded organelle
ENSMUSG00000057103	GO:0043231	intracellular membrane-bounded organelle
ENSMUSG00000033508	GO:0043231	intracellular membrane-bounded organelle
ENSMUSG00000030056	GO:0043231	intracellular membrane-bounded organelle
ENSMUSG00000033216	GO:0043231	intracellular membrane-bounded organelle
ENSMUSG00000060477	GO:0044444	cytoplasmic part
ENSMUSG00000068011	GO:0044444	cytoplasmic part
ENSMUSG00000030319	GO:0044444	cytoplasmic part
ENSMUSG00000019210	GO:0044444	cytoplasmic part
ENSMUSG00000009112	GO:0044444	cytoplasmic part
ENSMUSG00000004446	GO:0044444	cytoplasmic part
ENSMUSG00000033027	GO:0009897	external side of plasma membrane
ENSMUSG00000067541	GO:0016021	integral component of membrane
ENSMUSG00000030194	GO:0016021	integral component of membrane
ENSMUSG00000059410	GO:0016021	integral component of membrane
ENSMUSG00000067338	GO:0043231	intracellular membrane-bounded organelle
ENSMUSG00000030259	GO:0043231	intracellular membrane-bounded organelle
ENSMUSG00000030303	GO:0044444	cytoplasmic part
ENSMUSG00000096228	GO:0016021	integral component of membrane
ENSMUSG00000034583	GO:0016021	integral component of membrane
ENSMUSG00000070811	GO:0005737	cytoplasm
ENSMUSG00000070811	GO:0044444	cytoplasmic part
ENSMUSG00000074377	GO:0005737	cytoplasm
ENSMUSG00000070810	GO:0005737	cytoplasm
ENSMUSG00000070810	GO:0044444	cytoplasmic part
ENSMUSG00000078796	GO:0043231	intracellular membrane-bounded organelle
ENSMUSG00000040811	GO:0044444	cytoplasmic part
ENSMUSG00000003545	GO:0044444	cytoplasmic part
ENSMUSG00000047649	GO:0044444	cytoplasmic part
ENSMUSG00000030400	GO:0044444	cytoplasmic part
ENSMUSG00000051403	GO:0044444	cytoplasmic part
ENSMUSG00000094298	GO:0005737	cytoplasm
ENSMUSG00000096386	GO:0005737	cytoplasm
ENSMUSG00000096760	GO:0005737	cytoplasm
ENSMUSG00000095363	GO:0005737	cytoplasm
ENSMUSG00000094934	GO:0005737	cytoplasm
ENSMUSG00000096601	GO:0005737	cytoplasm
ENSMUSG00000063439	GO:0043231	intracellular membrane-bounded organelle
ENSMUSG00000074254	GO:0005737	cytoplasm
ENSMUSG00000040650	GO:0005737	cytoplasm
ENSMUSG00000049685	GO:0005737	cytoplasm
ENSMUSG00000049685	GO:0043231	intracellular membrane-bounded organelle
ENSMUSG00000096257	GO:0043231	intracellular membrane-bounded organelle
ENSMUSG00000036826	GO:0043231	intracellular membrane-bounded organelle
ENSMUSG00000030492	GO:0043231	intracellular membrane-bounded organelle
ENSMUSG00000030491	GO:0043231	intracellular membrane-bounded organelle
ENSMUSG00000030423	GO:0043231	intracellular membrane-bounded organelle
ENSMUSG00000060565	GO:0043231	intracellular membrane-bounded organelle
ENSMUSG00000066512	GO:0044444	cytoplasmic part
ENSMUSG00000002968	GO:0043231	intracellular membrane-bounded organelle
ENSMUSG00000060279	GO:0043231	intracellular membrane-bounded organelle
ENSMUSG00000003184	GO:0043231	intracellular membrane-bounded organelle
ENSMUSG00000038406	GO:0043231	intracellular membrane-bounded organelle
ENSMUSG00000038387	GO:0043231	intracellular membrane-bounded organelle
ENSMUSG00000003421	GO:0044444	cytoplasmic part
ENSMUSG00000011382	GO:0044444	cytoplasmic part
ENSMUSG00000030826	GO:0043231	intracellular membrane-bounded organelle
ENSMUSG00000030826	GO:0044444	cytoplasmic part
ENSMUSG00000030827	GO:0043231	intracellular membrane-bounded organelle
ENSMUSG00000030827	GO:0044444	cytoplasmic part
ENSMUSG00000003273	GO:0043231	intracellular membrane-bounded organelle
ENSMUSG00000002781	GO:0044444	cytoplasmic part
ENSMUSG00000046179	GO:0044444	cytoplasmic part
ENSMUSG00000052512	GO:0044444	cytoplasmic part
ENSMUSG00000030505	GO:0044444	cytoplasmic part
ENSMUSG00000047037	GO:0044444	cytoplasmic part
ENSMUSG00000055026	GO:0044444	cytoplasmic part
ENSMUSG00000005533	GO:0044444	cytoplasmic part
ENSMUSG00000039043	GO:0043231	intracellular membrane-bounded organelle
ENSMUSG00000048897	GO:0043231	intracellular membrane-bounded organelle
ENSMUSG00000057540	GO:0016021	integral component of membrane
ENSMUSG00000020168	GO:0016021	integral component of membrane
ENSMUSG00000049791	GO:0043231	intracellular membrane-bounded organelle
ENSMUSG00000052572	GO:0043231	intracellular membrane-bounded organelle
ENSMUSG00000051515	GO:0043231	intracellular membrane-bounded organelle
ENSMUSG00000030744	GO:0044444	cytoplasmic part
ENSMUSG00000030725	GO:0043231	intracellular membrane-bounded organelle
ENSMUSG00000035165	GO:0043231	intracellular membrane-bounded organelle
ENSMUSG00000033685	GO:0043231	intracellular membrane-bounded organelle
ENSMUSG00000033685	GO:0044444	cytoplasmic part
ENSMUSG00000030708	GO:0043231	intracellular membrane-bounded organelle
ENSMUSG00000030708	GO:0044444	cytoplasmic part
ENSMUSG00000008318	GO:0044444	cytoplasmic part
ENSMUSG00000073971	GO:0016021	integral component of membrane
ENSMUSG00000073969	GO:0016021	integral component of membrane
ENSMUSG00000066273	GO:0016021	integral component of membrane
ENSMUSG00000043366	GO:0016021	integral component of membrane
ENSMUSG00000060888	GO:0016021	integral component of membrane
ENSMUSG00000043310	GO:0016021	integral component of membrane
ENSMUSG00000073962	GO:0016021	integral component of membrane
ENSMUSG00000073950	GO:0016021	integral component of membrane
ENSMUSG00000109659	GO:0016021	integral component of membrane
ENSMUSG00000047544	GO:0016021	integral component of membrane
ENSMUSG00000094822	GO:0016021	integral component of membrane
ENSMUSG00000096516	GO:0016021	integral component of membrane
ENSMUSG00000073938	GO:0016021	integral component of membrane
ENSMUSG00000073937	GO:0016021	integral component of membrane
ENSMUSG00000073932	GO:0016021	integral component of membrane
ENSMUSG00000051182	GO:0016021	integral component of membrane
ENSMUSG00000056782	GO:0016021	integral component of membrane
ENSMUSG00000096773	GO:0016021	integral component of membrane
ENSMUSG00000073913	GO:0016021	integral component of membrane
ENSMUSG00000047225	GO:0016021	integral component of membrane
ENSMUSG00000073909	GO:0016021	integral component of membrane
ENSMUSG00000073907	GO:0016021	integral component of membrane
ENSMUSG00000030882	GO:0005737	cytoplasm
ENSMUSG00000030894	GO:0044444	cytoplasmic part
ENSMUSG00000036862	GO:0044444	cytoplasmic part
ENSMUSG00000094493	GO:0016021	integral component of membrane
ENSMUSG00000073900	GO:0016021	integral component of membrane
ENSMUSG00000109058	GO:0016021	integral component of membrane
ENSMUSG00000109542	GO:0016021	integral component of membrane
ENSMUSG00000063120	GO:0016021	integral component of membrane
ENSMUSG00000054236	GO:0016021	integral component of membrane
ENSMUSG00000095929	GO:0016021	integral component of membrane
ENSMUSG00000109497	GO:0016021	integral component of membrane
ENSMUSG00000109631	GO:0016021	integral component of membrane
ENSMUSG00000046364	GO:0043231	intracellular membrane-bounded organelle
ENSMUSG00000030772	GO:0043231	intracellular membrane-bounded organelle
ENSMUSG00000038244	GO:0043231	intracellular membrane-bounded organelle
ENSMUSG00000030654	GO:0043231	intracellular membrane-bounded organelle
ENSMUSG00000066197	GO:0044444	cytoplasmic part
ENSMUSG00000030929	GO:0044444	cytoplasmic part
ENSMUSG00000030924	GO:0044444	cytoplasmic part
ENSMUSG00000030909	GO:0043231	intracellular membrane-bounded organelle
ENSMUSG00000044702	GO:0043231	intracellular membrane-bounded organelle
ENSMUSG00000030742	GO:0043231	intracellular membrane-bounded organelle
ENSMUSG00000030738	GO:0043231	intracellular membrane-bounded organelle
ENSMUSG00000030711	GO:0043231	intracellular membrane-bounded organelle
ENSMUSG00000030703	GO:0043231	intracellular membrane-bounded organelle
ENSMUSG00000030689	GO:0043231	intracellular membrane-bounded organelle
ENSMUSG00000059981	GO:0043231	intracellular membrane-bounded organelle
ENSMUSG00000044139	GO:0043231	intracellular membrane-bounded organelle
ENSMUSG00000070371	GO:0043231	intracellular membrane-bounded organelle
ENSMUSG00000030781	GO:0043231	intracellular membrane-bounded organelle
ENSMUSG00000030781	GO:0044444	cytoplasmic part
ENSMUSG00000048170	GO:0044444	cytoplasmic part
ENSMUSG00000055319	GO:0044444	cytoplasmic part
ENSMUSG00000040331	GO:0044444	cytoplasmic part
ENSMUSG00000006204	GO:0044444	cytoplasmic part
ENSMUSG00000030956	GO:0043231	intracellular membrane-bounded organelle
ENSMUSG00000030965	GO:0043231	intracellular membrane-bounded organelle
ENSMUSG00000025469	GO:0044444	cytoplasmic part
ENSMUSG00000062712	GO:0016021	integral component of membrane
ENSMUSG00000056883	GO:0016021	integral component of membrane
ENSMUSG00000052508	GO:0016021	integral component of membrane
ENSMUSG00000094819	GO:0016021	integral component of membrane
ENSMUSG00000025486	GO:0044444	cytoplasmic part
ENSMUSG00000025503	GO:0044444	cytoplasmic part
ENSMUSG00000110091	GO:0044444	cytoplasmic part
ENSMUSG00000031098	GO:0044444	cytoplasmic part
ENSMUSG00000010751	GO:0005737	cytoplasm
ENSMUSG00000031090	GO:0044444	cytoplasmic part
ENSMUSG00000058454	GO:0044444	cytoplasmic part
ENSMUSG00000031085	GO:0044444	cytoplasmic part
ENSMUSG00000031077	GO:0044444	cytoplasmic part
ENSMUSG00000031495	GO:0016021	integral component of membrane
ENSMUSG00000008206	GO:0044444	cytoplasmic part
ENSMUSG00000067627	GO:0044444	cytoplasmic part
ENSMUSG00000037725	GO:0044444	cytoplasmic part
ENSMUSG00000031533	GO:0044444	cytoplasmic part
ENSMUSG00000031545	GO:0044444	cytoplasmic part
ENSMUSG00000031576	GO:0043231	intracellular membrane-bounded organelle
ENSMUSG00000031583	GO:0043231	intracellular membrane-bounded organelle
ENSMUSG00000048544	GO:0043231	intracellular membrane-bounded organelle
ENSMUSG00000063412	GO:0043231	intracellular membrane-bounded organelle
ENSMUSG00000063412	GO:0044444	cytoplasmic part
ENSMUSG00000071113	GO:0043231	intracellular membrane-bounded organelle
ENSMUSG00000031603	GO:0044444	cytoplasmic part
ENSMUSG00000034845	GO:0044444	cytoplasmic part
ENSMUSG00000043243	GO:0044444	cytoplasmic part
ENSMUSG00000031681	GO:0005737	cytoplasm
ENSMUSG00000036990	GO:0005737	cytoplasm
ENSMUSG00000031709	GO:0044444	cytoplasmic part
ENSMUSG00000035151	GO:0044444	cytoplasmic part
ENSMUSG00000035057	GO:0044444	cytoplasmic part
ENSMUSG00000031708	GO:0043231	intracellular membrane-bounded organelle
ENSMUSG00000031708	GO:0044444	cytoplasmic part
ENSMUSG00000062687	GO:0044444	cytoplasmic part
ENSMUSG00000031697	GO:0043231	intracellular membrane-bounded organelle
ENSMUSG00000031697	GO:0044444	cytoplasmic part
ENSMUSG00000031775	GO:0044444	cytoplasmic part
ENSMUSG00000031780	GO:0044444	cytoplasmic part
ENSMUSG00000039199	GO:0044444	cytoplasmic part
ENSMUSG00000031891	GO:0044444	cytoplasmic part
ENSMUSG00000013160	GO:0044444	cytoplasmic part
ENSMUSG00000005698	GO:0044444	cytoplasmic part
ENSMUSG00000050357	GO:0044444	cytoplasmic part
ENSMUSG00000038000	GO:0044444	cytoplasmic part
ENSMUSG00000033106	GO:0043231	intracellular membrane-bounded organelle
ENSMUSG00000031921	GO:0043231	intracellular membrane-bounded organelle
ENSMUSG00000003847	GO:0043231	intracellular membrane-bounded organelle
ENSMUSG00000003849	GO:0043231	intracellular membrane-bounded organelle
ENSMUSG00000037993	GO:0043231	intracellular membrane-bounded organelle
ENSMUSG00000031728	GO:0043231	intracellular membrane-bounded organelle
ENSMUSG00000031955	GO:0044444	cytoplasmic part
ENSMUSG00000031953	GO:0044444	cytoplasmic part
ENSMUSG00000031950	GO:0044444	cytoplasmic part
ENSMUSG00000034467	GO:0043231	intracellular membrane-bounded organelle
ENSMUSG00000049229	GO:0016021	integral component of membrane
ENSMUSG00000057551	GO:0016021	integral component of membrane
ENSMUSG00000066905	GO:0016021	integral component of membrane
ENSMUSG00000050803	GO:0016021	integral component of membrane
ENSMUSG00000044106	GO:0016021	integral component of membrane
ENSMUSG00000002825	GO:0043231	intracellular membrane-bounded organelle
ENSMUSG00000033335	GO:0043231	intracellular membrane-bounded organelle
ENSMUSG00000033335	GO:0044444	cytoplasmic part
ENSMUSG00000032187	GO:0044444	cytoplasmic part
ENSMUSG00000036395	GO:0043231	intracellular membrane-bounded organelle
ENSMUSG00000031966	GO:0043231	intracellular membrane-bounded organelle
ENSMUSG00000079644	GO:0043231	intracellular membrane-bounded organelle
ENSMUSG00000039048	GO:0044444	cytoplasmic part
ENSMUSG00000063350	GO:0016021	integral component of membrane
ENSMUSG00000058628	GO:0016021	integral component of membrane
ENSMUSG00000095893	GO:0016021	integral component of membrane
ENSMUSG00000096427	GO:0016021	integral component of membrane
ENSMUSG00000058270	GO:0016021	integral component of membrane
ENSMUSG00000060114	GO:0016021	integral component of membrane
ENSMUSG00000047050	GO:0016021	integral component of membrane
ENSMUSG00000063225	GO:0016021	integral component of membrane
ENSMUSG00000062103	GO:0016021	integral component of membrane
ENSMUSG00000057424	GO:0016021	integral component of membrane
ENSMUSG00000058820	GO:0016021	integral component of membrane
ENSMUSG00000038112	GO:0016021	integral component of membrane
ENSMUSG00000048299	GO:0016021	integral component of membrane
ENSMUSG00000064110	GO:0016021	integral component of membrane
ENSMUSG00000094254	GO:0016021	integral component of membrane
ENSMUSG00000093934	GO:0016021	integral component of membrane
ENSMUSG00000095390	GO:0016021	integral component of membrane
ENSMUSG00000051493	GO:0016021	integral component of membrane
ENSMUSG00000044292	GO:0016021	integral component of membrane
ENSMUSG00000041268	GO:0044444	cytoplasmic part
ENSMUSG00000061559	GO:0044444	cytoplasmic part
ENSMUSG00000032312	GO:0043231	intracellular membrane-bounded organelle
ENSMUSG00000032243	GO:0043231	intracellular membrane-bounded organelle
ENSMUSG00000035337	GO:0043231	intracellular membrane-bounded organelle
ENSMUSG00000040204	GO:0043231	intracellular membrane-bounded organelle
ENSMUSG00000032376	GO:0044444	cytoplasmic part
ENSMUSG00000053040	GO:0044444	cytoplasmic part
ENSMUSG00000036781	GO:0044444	cytoplasmic part
ENSMUSG00000032186	GO:0043231	intracellular membrane-bounded organelle
ENSMUSG00000070291	GO:0044444	cytoplasmic part
ENSMUSG00000032330	GO:0043231	intracellular membrane-bounded organelle
ENSMUSG00000047897	GO:0043231	intracellular membrane-bounded organelle
ENSMUSG00000047897	GO:0044444	cytoplasmic part
ENSMUSG00000067399	GO:0044444	cytoplasmic part
ENSMUSG00000032407	GO:0044444	cytoplasmic part
ENSMUSG00000064225	GO:0044444	cytoplasmic part
ENSMUSG00000032839	GO:0044444	cytoplasmic part
ENSMUSG00000049493	GO:0044444	cytoplasmic part
ENSMUSG00000032412	GO:0043231	intracellular membrane-bounded organelle
ENSMUSG00000051234	GO:0043231	intracellular membrane-bounded organelle
ENSMUSG00000032452	GO:0043231	intracellular membrane-bounded organelle
ENSMUSG00000032456	GO:0044444	cytoplasmic part
ENSMUSG00000032555	GO:0044444	cytoplasmic part
ENSMUSG00000032556	GO:0044444	cytoplasmic part
ENSMUSG00000045322	GO:0044444	cytoplasmic part
ENSMUSG00000042210	GO:0044444	cytoplasmic part
ENSMUSG00000032577	GO:0043231	intracellular membrane-bounded organelle
ENSMUSG00000041528	GO:0044444	cytoplasmic part
ENSMUSG00000074059	GO:0044444	cytoplasmic part
ENSMUSG00000025786	GO:0044444	cytoplasmic part
ENSMUSG00000035498	GO:0044444	cytoplasmic part
ENSMUSG00000025243	GO:0044444	cytoplasmic part
ENSMUSG00000073294	GO:0044444	cytoplasmic part
ENSMUSG00000023279	GO:0044444	cytoplasmic part
ENSMUSG00000062393	GO:0044444	cytoplasmic part
ENSMUSG00000051592	GO:0044444	cytoplasmic part
ENSMUSG00000031167	GO:0043231	intracellular membrane-bounded organelle
ENSMUSG00000031171	GO:0043231	intracellular membrane-bounded organelle
ENSMUSG00000031170	GO:0043231	intracellular membrane-bounded organelle
ENSMUSG00000079705	GO:0043231	intracellular membrane-bounded organelle
ENSMUSG00000058254	GO:0043231	intracellular membrane-bounded organelle
ENSMUSG00000001127	GO:0043231	intracellular membrane-bounded organelle
ENSMUSG00000001127	GO:0044444	cytoplasmic part
ENSMUSG00000094115	GO:0044444	cytoplasmic part
ENSMUSG00000101500	GO:0044444	cytoplasmic part
ENSMUSG00000095934	GO:0044444	cytoplasmic part
ENSMUSG00000006423	GO:0044444	cytoplasmic part
ENSMUSG00000016308	GO:0044444	cytoplasmic part
ENSMUSG00000044400	GO:0044444	cytoplasmic part
ENSMUSG00000063785	GO:0043231	intracellular membrane-bounded organelle
ENSMUSG00000036198	GO:0016021	integral component of membrane
ENSMUSG00000031111	GO:0016021	integral component of membrane
ENSMUSG00000073177	GO:0044428	nuclear part
ENSMUSG00000031378	GO:0044444	cytoplasmic part
ENSMUSG00000031393	GO:0043231	intracellular membrane-bounded organelle
ENSMUSG00000031394	GO:0043231	intracellular membrane-bounded organelle
ENSMUSG00000062564	GO:0043231	intracellular membrane-bounded organelle
ENSMUSG00000031198	GO:0043231	intracellular membrane-bounded organelle
ENSMUSG00000031200	GO:0044444	cytoplasmic part
ENSMUSG00000079525	GO:0044444	cytoplasmic part
ENSMUSG00000045103	GO:0005737	cytoplasm
ENSMUSG00000049191	GO:0044444	cytoplasmic part
ENSMUSG00000051220	GO:0044444	cytoplasmic part
ENSMUSG00000031320	GO:0044444	cytoplasmic part
ENSMUSG00000056537	GO:0043231	intracellular membrane-bounded organelle
ENSMUSG00000031232	GO:0043231	intracellular membrane-bounded organelle
ENSMUSG00000031232	GO:0044444	cytoplasmic part
ENSMUSG00000009596	GO:0044444	cytoplasmic part
ENSMUSG00000031264	GO:0044444	cytoplasmic part
ENSMUSG00000079435	GO:0044444	cytoplasmic part
ENSMUSG00000094004	GO:0005737	cytoplasm
ENSMUSG00000054667	GO:0044444	cytoplasmic part
ENSMUSG00000042282	GO:0005737	cytoplasm
ENSMUSG00000042282	GO:0044444	cytoplasmic part
ENSMUSG00000047045	GO:0044444	cytoplasmic part
ENSMUSG00000042225	GO:0044444	cytoplasmic part
ENSMUSG00000085139	GO:0005737	cytoplasm
ENSMUSG00000085139	GO:0044444	cytoplasmic part
ENSMUSG00000094378	GO:0044444	cytoplasmic part
ENSMUSG00000041353	GO:0044444	cytoplasmic part
ENSMUSG00000025272	GO:0043231	intracellular membrane-bounded organelle
ENSMUSG00000025272	GO:0044444	cytoplasmic part
ENSMUSG00000025264	GO:0044444	cytoplasmic part
ENSMUSG00000025262	GO:0044444	cytoplasmic part
ENSMUSG00000041229	GO:0044444	cytoplasmic part
ENSMUSG00000025260	GO:0044444	cytoplasmic part
ENSMUSG00000025257	GO:0044444	cytoplasmic part
ENSMUSG00000025332	GO:0044444	cytoplasmic part
ENSMUSG00000047238	GO:0044444	cytoplasmic part
ENSMUSG00000031299	GO:0044444	cytoplasmic part
ENSMUSG00000055691	GO:0044444	cytoplasmic part
ENSMUSG00000059493	GO:0043231	intracellular membrane-bounded organelle
ENSMUSG00000059493	GO:0044444	cytoplasmic part
ENSMUSG00000040522	GO:0043231	intracellular membrane-bounded organelle
ENSMUSG00000096706	GO:0044444	cytoplasmic part
ENSMUSG00000095148	GO:0044444	cytoplasmic part
ENSMUSG00000101928	GO:0044444	cytoplasmic part
ENSMUSG00000094838	GO:0044444	cytoplasmic part
ENSMUSG00000100231	GO:0044444	cytoplasmic part
ENSMUSG00000095769	GO:0044444	cytoplasmic part
ENSMUSG00000093903	GO:0044444	cytoplasmic part
ENSMUSG00000095462	GO:0044444	cytoplasmic part
ENSMUSG00000093848	GO:0044444	cytoplasmic part
ENSMUSG00000101471	GO:0044444	cytoplasmic part
ENSMUSG00000101725	GO:0044444	cytoplasmic part
ENSMUSG00000094616	GO:0044444	cytoplasmic part
ENSMUSG00000025916	GO:0044424	intracellular part
ENSMUSG00000016918	GO:0044424	intracellular part
ENSMUSG00000092083	GO:0044446	intracellular organelle part
ENSMUSG00000025921	GO:0044446	intracellular organelle part
ENSMUSG00000025939	GO:0044446	intracellular organelle part
ENSMUSG00000025776	GO:0044424	intracellular part
ENSMUSG00000067750	GO:0044424	intracellular part
ENSMUSG00000041670	GO:0044424	intracellular part
ENSMUSG00000117091	GO:0044424	intracellular part
ENSMUSG00000086727	GO:0044424	intracellular part
ENSMUSG00000042111	GO:0044424	intracellular part
ENSMUSG00000026126	GO:0044424	intracellular part
ENSMUSG00000037447	GO:0044424	intracellular part
ENSMUSG00000079610	GO:0044446	intracellular organelle part
ENSMUSG00000026117	GO:0044424	intracellular part
ENSMUSG00000060771	GO:0044424	intracellular part
ENSMUSG00000037216	GO:0044424	intracellular part
ENSMUSG00000037138	GO:0044424	intracellular part
ENSMUSG00000067604	GO:0044424	intracellular part
ENSMUSG00000026077	GO:0044424	intracellular part
ENSMUSG00000073702	GO:0044424	intracellular part
ENSMUSG00000050967	GO:0044424	intracellular part
ENSMUSG00000091844	GO:0044424	intracellular part
ENSMUSG00000026049	GO:0044424	intracellular part
ENSMUSG00000025993	GO:0044424	intracellular part
ENSMUSG00000026107	GO:0044424	intracellular part
ENSMUSG00000026100	GO:0044424	intracellular part
ENSMUSG00000099913	GO:0044424	intracellular part
ENSMUSG00000025983	GO:0043229	intracellular organelle
ENSMUSG00000038323	GO:0044424	intracellular part
ENSMUSG00000038305	GO:0044424	intracellular part
ENSMUSG00000038242	GO:0044424	intracellular part
ENSMUSG00000079554	GO:0044424	intracellular part
ENSMUSG00000047528	GO:0044424	intracellular part
ENSMUSG00000026017	GO:0044424	intracellular part
ENSMUSG00000025963	GO:0044424	intracellular part
ENSMUSG00000025955	GO:0044424	intracellular part
ENSMUSG00000044429	GO:0044424	intracellular part
ENSMUSG00000026005	GO:0044424	intracellular part
ENSMUSG00000026003	GO:0044424	intracellular part
ENSMUSG00000062209	GO:0044424	intracellular part
ENSMUSG00000053153	GO:0044424	intracellular part
ENSMUSG00000026193	GO:0043227	membrane-bounded organelle
ENSMUSG00000026193	GO:0043229	intracellular organelle
ENSMUSG00000039372	GO:0044424	intracellular part
ENSMUSG00000061815	GO:0044424	intracellular part
ENSMUSG00000026180	GO:0044424	intracellular part
ENSMUSG00000006301	GO:0044424	intracellular part
ENSMUSG00000026176	GO:0044424	intracellular part
ENSMUSG00000026174	GO:0044424	intracellular part
ENSMUSG00000006538	GO:0044424	intracellular part
ENSMUSG00000026235	GO:0044424	intracellular part
ENSMUSG00000047330	GO:0043227	membrane-bounded organelle
ENSMUSG00000047330	GO:0043229	intracellular organelle
ENSMUSG00000073643	GO:0043229	intracellular organelle
ENSMUSG00000026248	GO:0043227	membrane-bounded organelle
ENSMUSG00000026248	GO:0043229	intracellular organelle
ENSMUSG00000026249	GO:0044424	intracellular part
ENSMUSG00000113973	GO:0044424	intracellular part
ENSMUSG00000026224	GO:0044424	intracellular part
ENSMUSG00000062590	GO:0044424	intracellular part
ENSMUSG00000049866	GO:0044424	intracellular part
ENSMUSG00000034486	GO:0044424	intracellular part
ENSMUSG00000067081	GO:0044424	intracellular part
ENSMUSG00000044337	GO:0044424	intracellular part
ENSMUSG00000047443	GO:0044424	intracellular part
ENSMUSG00000026311	GO:0043229	intracellular organelle
ENSMUSG00000026272	GO:0044424	intracellular part
ENSMUSG00000026275	GO:0044424	intracellular part
ENSMUSG00000034107	GO:0044424	intracellular part
ENSMUSG00000026277	GO:0044424	intracellular part
ENSMUSG00000026279	GO:0044424	intracellular part
ENSMUSG00000057329	GO:0044424	intracellular part
ENSMUSG00000067006	GO:0044424	intracellular part
ENSMUSG00000026312	GO:0005615	extracellular space
ENSMUSG00000094429	GO:0044424	intracellular part
ENSMUSG00000064302	GO:0044424	intracellular part
ENSMUSG00000026383	GO:0044424	intracellular part
ENSMUSG00000036962	GO:0044424	intracellular part
ENSMUSG00000036907	GO:0044424	intracellular part
ENSMUSG00000036815	GO:0044424	intracellular part
ENSMUSG00000026343	GO:0044424	intracellular part
ENSMUSG00000026347	GO:0044424	intracellular part
ENSMUSG00000051590	GO:0044424	intracellular part
ENSMUSG00000056211	GO:0044424	intracellular part
ENSMUSG00000026427	GO:0044424	intracellular part
ENSMUSG00000054387	GO:0044424	intracellular part
ENSMUSG00000090553	GO:0044424	intracellular part
ENSMUSG00000094410	GO:0044424	intracellular part
ENSMUSG00000102049	GO:0044424	intracellular part
ENSMUSG00000041577	GO:0005615	extracellular space
ENSMUSG00000041559	GO:0005615	extracellular space
ENSMUSG00000050526	GO:0044424	intracellular part
ENSMUSG00000042207	GO:0043227	membrane-bounded organelle
ENSMUSG00000042207	GO:0043229	intracellular organelle
ENSMUSG00000073557	GO:0044424	intracellular part
ENSMUSG00000041605	GO:0044424	intracellular part
ENSMUSG00000033898	GO:0044424	intracellular part
ENSMUSG00000114591	GO:0044424	intracellular part
ENSMUSG00000026484	GO:0044424	intracellular part
ENSMUSG00000043019	GO:0044424	intracellular part
ENSMUSG00000014980	GO:0044424	intracellular part
ENSMUSG00000042708	GO:0044424	intracellular part
ENSMUSG00000042684	GO:0044424	intracellular part
ENSMUSG00000026602	GO:0044424	intracellular part
ENSMUSG00000026587	GO:0044424	intracellular part
ENSMUSG00000095576	GO:0044424	intracellular part
ENSMUSG00000026585	GO:0044424	intracellular part
ENSMUSG00000026678	GO:0044424	intracellular part
ENSMUSG00000073494	GO:0044424	intracellular part
ENSMUSG00000102752	GO:0044424	intracellular part
ENSMUSG00000042800	GO:0044424	intracellular part
ENSMUSG00000003464	GO:0044424	intracellular part
ENSMUSG00000026504	GO:0044424	intracellular part
ENSMUSG00000055067	GO:0044424	intracellular part
ENSMUSG00000062169	GO:0044424	intracellular part
ENSMUSG00000050625	GO:0044424	intracellular part
ENSMUSG00000047369	GO:0044424	intracellular part
ENSMUSG00000022995	GO:0044424	intracellular part
ENSMUSG00000091013	GO:0044424	intracellular part
ENSMUSG00000026509	GO:0044424	intracellular part
ENSMUSG00000079164	GO:0044424	intracellular part
ENSMUSG00000053461	GO:0043227	membrane-bounded organelle
ENSMUSG00000053461	GO:0044424	intracellular part
ENSMUSG00000026618	GO:0044424	intracellular part
ENSMUSG00000026617	GO:0044424	intracellular part
ENSMUSG00000026615	GO:0044424	intracellular part
ENSMUSG00000026614	GO:0044424	intracellular part
ENSMUSG00000039239	GO:0044424	intracellular part
ENSMUSG00000001305	GO:0044424	intracellular part
ENSMUSG00000026610	GO:0044424	intracellular part
ENSMUSG00000026609	GO:0044424	intracellular part
ENSMUSG00000026608	GO:0044424	intracellular part
ENSMUSG00000026605	GO:0044424	intracellular part
ENSMUSG00000026603	GO:0044424	intracellular part
ENSMUSG00000089872	GO:0044424	intracellular part
ENSMUSG00000026632	GO:0043227	membrane-bounded organelle
ENSMUSG00000026632	GO:0044424	intracellular part
ENSMUSG00000049353	GO:0044424	intracellular part
ENSMUSG00000019768	GO:0044424	intracellular part
ENSMUSG00000096553	GO:0044424	intracellular part
ENSMUSG00000040034	GO:0044424	intracellular part
ENSMUSG00000040006	GO:0044424	intracellular part
ENSMUSG00000039981	GO:0044424	intracellular part
ENSMUSG00000019814	GO:0044424	intracellular part
ENSMUSG00000019810	GO:0044424	intracellular part
ENSMUSG00000019806	GO:0044424	intracellular part
ENSMUSG00000015501	GO:0044424	intracellular part
ENSMUSG00000039835	GO:0044424	intracellular part
ENSMUSG00000039760	GO:0044424	intracellular part
ENSMUSG00000020003	GO:0044424	intracellular part
ENSMUSG00000019986	GO:0044424	intracellular part
ENSMUSG00000038528	GO:0044424	intracellular part
ENSMUSG00000075232	GO:0044424	intracellular part
ENSMUSG00000038417	GO:0044424	intracellular part
ENSMUSG00000091415	GO:0044424	intracellular part
ENSMUSG00000038332	GO:0044424	intracellular part
ENSMUSG00000048756	GO:0044424	intracellular part
ENSMUSG00000038302	GO:0044424	intracellular part
ENSMUSG00000019802	GO:0044424	intracellular part
ENSMUSG00000062593	GO:0044424	intracellular part
ENSMUSG00000097704	GO:0044424	intracellular part
ENSMUSG00000038594	GO:0044424	intracellular part
ENSMUSG00000019857	GO:0044424	intracellular part
ENSMUSG00000019872	GO:0044424	intracellular part
ENSMUSG00000058537	GO:0044424	intracellular part
ENSMUSG00000020088	GO:0044424	intracellular part
ENSMUSG00000020064	GO:0044424	intracellular part
ENSMUSG00000019945	GO:0044424	intracellular part
ENSMUSG00000090622	GO:0044424	intracellular part
ENSMUSG00000069601	GO:0044424	intracellular part
ENSMUSG00000019923	GO:0044424	intracellular part
ENSMUSG00000009070	GO:0044424	intracellular part
ENSMUSG00000040009	GO:0044424	intracellular part
ENSMUSG00000009681	GO:0044424	intracellular part
ENSMUSG00000051652	GO:0044424	intracellular part
ENSMUSG00000020284	GO:0044424	intracellular part
ENSMUSG00000032834	GO:0044424	intracellular part
ENSMUSG00000000374	GO:0044424	intracellular part
ENSMUSG00000001211	GO:0044424	intracellular part
ENSMUSG00000032763	GO:0044424	intracellular part
ENSMUSG00000054206	GO:0044424	intracellular part
ENSMUSG00000035852	GO:0044424	intracellular part
ENSMUSG00000006498	GO:0044424	intracellular part
ENSMUSG00000035773	GO:0044424	intracellular part
ENSMUSG00000020153	GO:0044424	intracellular part
ENSMUSG00000020135	GO:0044424	intracellular part
ENSMUSG00000035504	GO:0044424	intracellular part
ENSMUSG00000035370	GO:0044424	intracellular part
ENSMUSG00000003345	GO:0044424	intracellular part
ENSMUSG00000020190	GO:0044424	intracellular part
ENSMUSG00000003348	GO:0044424	intracellular part
ENSMUSG00000020219	GO:0044424	intracellular part
ENSMUSG00000048240	GO:0044424	intracellular part
ENSMUSG00000034917	GO:0044424	intracellular part
ENSMUSG00000034889	GO:0044424	intracellular part
ENSMUSG00000034854	GO:0044424	intracellular part
ENSMUSG00000020235	GO:0044424	intracellular part
ENSMUSG00000096856	GO:0044424	intracellular part
ENSMUSG00000020246	GO:0044424	intracellular part
ENSMUSG00000020248	GO:0044424	intracellular part
ENSMUSG00000020250	GO:0044424	intracellular part
ENSMUSG00000034560	GO:0044424	intracellular part
ENSMUSG00000087651	GO:0044424	intracellular part
ENSMUSG00000020037	GO:0044424	intracellular part
ENSMUSG00000112743	GO:0044424	intracellular part
ENSMUSG00000054027	GO:0044424	intracellular part
ENSMUSG00000020052	GO:0044424	intracellular part
ENSMUSG00000074802	GO:0044424	intracellular part
ENSMUSG00000020018	GO:0044424	intracellular part
ENSMUSG00000020021	GO:0044424	intracellular part
ENSMUSG00000074780	GO:0044424	intracellular part
ENSMUSG00000036499	GO:0044424	intracellular part
ENSMUSG00000019952	GO:0044424	intracellular part
ENSMUSG00000019960	GO:0044424	intracellular part
ENSMUSG00000112931	GO:0044424	intracellular part
ENSMUSG00000112856	GO:0044424	intracellular part
ENSMUSG00000096640	GO:0044424	intracellular part
ENSMUSG00000019907	GO:0044424	intracellular part
ENSMUSG00000035873	GO:0044424	intracellular part
ENSMUSG00000035864	GO:0044424	intracellular part
ENSMUSG00000020181	GO:0044424	intracellular part
ENSMUSG00000006764	GO:0044424	intracellular part
ENSMUSG00000020130	GO:0044424	intracellular part
ENSMUSG00000020177	GO:0044424	intracellular part
ENSMUSG00000069516	GO:0044424	intracellular part
ENSMUSG00000020183	GO:0043229	intracellular organelle
ENSMUSG00000060181	GO:0043229	intracellular organelle
ENSMUSG00000060181	GO:0044446	intracellular organelle part
ENSMUSG00000074695	GO:0044424	intracellular part
ENSMUSG00000112216	GO:0044424	intracellular part
ENSMUSG00000112252	GO:0044424	intracellular part
ENSMUSG00000020227	GO:0044424	intracellular part
ENSMUSG00000020224	GO:0044424	intracellular part
ENSMUSG00000020121	GO:0044424	intracellular part
ENSMUSG00000034620	GO:0044424	intracellular part
ENSMUSG00000006732	GO:0044424	intracellular part
ENSMUSG00000116429	GO:0044424	intracellular part
ENSMUSG00000040354	GO:0044424	intracellular part
ENSMUSG00000040249	GO:0044446	intracellular organelle part
ENSMUSG00000002147	GO:0044446	intracellular organelle part
ENSMUSG00000074639	GO:0044424	intracellular part
ENSMUSG00000025369	GO:0044424	intracellular part
ENSMUSG00000090841	GO:0044424	intracellular part
ENSMUSG00000025366	GO:0044424	intracellular part
ENSMUSG00000039810	GO:0044424	intracellular part
ENSMUSG00000025362	GO:0044424	intracellular part
ENSMUSG00000000711	GO:0044424	intracellular part
ENSMUSG00000025358	GO:0044424	intracellular part
ENSMUSG00000025352	GO:0044446	intracellular organelle part
ENSMUSG00000091511	GO:0044459	plasma membrane part
ENSMUSG00000020453	GO:0044424	intracellular part
ENSMUSG00000020448	GO:0044424	intracellular part
ENSMUSG00000034579	GO:0044424	intracellular part
ENSMUSG00000034543	GO:0044424	intracellular part
ENSMUSG00000020435	GO:0044424	intracellular part
ENSMUSG00000020432	GO:0044424	intracellular part
ENSMUSG00000034412	GO:0044424	intracellular part
ENSMUSG00000041961	GO:0044424	intracellular part
ENSMUSG00000020484	GO:0044424	intracellular part
ENSMUSG00000041798	GO:0044424	intracellular part
ENSMUSG00000002741	GO:0044424	intracellular part
ENSMUSG00000020447	GO:0044424	intracellular part
ENSMUSG00000099102	GO:0044424	intracellular part
ENSMUSG00000050830	GO:0044424	intracellular part
ENSMUSG00000020191	GO:0044424	intracellular part
ENSMUSG00000035455	GO:0044424	intracellular part
ENSMUSG00000044966	GO:0044424	intracellular part
ENSMUSG00000044629	GO:0044424	intracellular part
ENSMUSG00000020160	GO:0044424	intracellular part
ENSMUSG00000001891	GO:0044424	intracellular part
ENSMUSG00000042302	GO:0044424	intracellular part
ENSMUSG00000051355	GO:0044424	intracellular part
ENSMUSG00000020273	GO:0044424	intracellular part
ENSMUSG00000000861	GO:0044424	intracellular part
ENSMUSG00000032889	GO:0044424	intracellular part
ENSMUSG00000020462	GO:0044424	intracellular part
ENSMUSG00000020459	GO:0044424	intracellular part
ENSMUSG00000020460	GO:0044424	intracellular part
ENSMUSG00000020297	GO:0044424	intracellular part
ENSMUSG00000040610	GO:0044424	intracellular part
ENSMUSG00000051062	GO:0044424	intracellular part
ENSMUSG00000055456	GO:0044424	intracellular part
ENSMUSG00000057098	GO:0044424	intracellular part
ENSMUSG00000040489	GO:0044424	intracellular part
ENSMUSG00000048721	GO:0044424	intracellular part
ENSMUSG00000020401	GO:0044424	intracellular part
ENSMUSG00000007850	GO:0044446	intracellular organelle part
ENSMUSG00000057890	GO:0044424	intracellular part
ENSMUSG00000020387	GO:0044424	intracellular part
ENSMUSG00000018914	GO:0044424	intracellular part
ENSMUSG00000020333	GO:0044424	intracellular part
ENSMUSG00000020332	GO:0044424	intracellular part
ENSMUSG00000037533	GO:0044424	intracellular part
ENSMUSG00000018339	GO:0044424	intracellular part
ENSMUSG00000020400	GO:0044424	intracellular part
ENSMUSG00000020264	GO:0044424	intracellular part
ENSMUSG00000020515	GO:0044424	intracellular part
ENSMUSG00000020496	GO:0044424	intracellular part
ENSMUSG00000036964	GO:0044424	intracellular part
ENSMUSG00000000126	GO:0044424	intracellular part
ENSMUSG00000054519	GO:0044424	intracellular part
ENSMUSG00000042678	GO:0044424	intracellular part
ENSMUSG00000042569	GO:0044424	intracellular part
ENSMUSG00000018931	GO:0044424	intracellular part
ENSMUSG00000042377	GO:0044424	intracellular part
ENSMUSG00000047804	GO:0044424	intracellular part
ENSMUSG00000047342	GO:0044424	intracellular part
ENSMUSG00000020548	GO:0044424	intracellular part
ENSMUSG00000056328	GO:0043229	intracellular organelle
ENSMUSG00000033044	GO:0044424	intracellular part
ENSMUSG00000032921	GO:0044424	intracellular part
ENSMUSG00000032921	GO:0044463	cell projection part
ENSMUSG00000032892	GO:0044424	intracellular part
ENSMUSG00000020898	GO:0044424	intracellular part
ENSMUSG00000020893	GO:0044424	intracellular part
ENSMUSG00000032782	GO:0044424	intracellular part
ENSMUSG00000059278	GO:0044424	intracellular part
ENSMUSG00000069835	GO:0044424	intracellular part
ENSMUSG00000059796	GO:0044424	intracellular part
ENSMUSG00000018559	GO:0044424	intracellular part
ENSMUSG00000044367	GO:0044424	intracellular part
ENSMUSG00000018921	GO:0044424	intracellular part
ENSMUSG00000060216	GO:0044424	intracellular part
ENSMUSG00000018919	GO:0044424	intracellular part
ENSMUSG00000020808	GO:0044424	intracellular part
ENSMUSG00000020801	GO:0044424	intracellular part
ENSMUSG00000020805	GO:0044424	intracellular part
ENSMUSG00000040483	GO:0044424	intracellular part
ENSMUSG00000020785	GO:0044424	intracellular part
ENSMUSG00000040158	GO:0044424	intracellular part
ENSMUSG00000038351	GO:0044424	intracellular part
ENSMUSG00000043099	GO:0044424	intracellular part
ENSMUSG00000053783	GO:0044424	intracellular part
ENSMUSG00000010392	GO:0044424	intracellular part
ENSMUSG00000020841	GO:0044424	intracellular part
ENSMUSG00000037958	GO:0044424	intracellular part
ENSMUSG00000037907	GO:0044424	intracellular part
ENSMUSG00000000686	GO:0044424	intracellular part
ENSMUSG00000061981	GO:0044424	intracellular part
ENSMUSG00000017386	GO:0044424	intracellular part
ENSMUSG00000058546	GO:0044424	intracellular part
ENSMUSG00000002064	GO:0044424	intracellular part
ENSMUSG00000017390	GO:0044424	intracellular part
ENSMUSG00000051232	GO:0043227	membrane-bounded organelle
ENSMUSG00000051232	GO:0043229	intracellular organelle
ENSMUSG00000049612	GO:0044424	intracellular part
ENSMUSG00000017561	GO:0044424	intracellular part
ENSMUSG00000017428	GO:0043227	membrane-bounded organelle
ENSMUSG00000017428	GO:0043229	intracellular organelle
ENSMUSG00000092157	GO:0005615	extracellular space
ENSMUSG00000009185	GO:0005615	extracellular space
ENSMUSG00000020702	GO:0005615	extracellular space
ENSMUSG00000020692	GO:0044424	intracellular part
ENSMUSG00000054404	GO:0044424	intracellular part
ENSMUSG00000069793	GO:0044424	intracellular part
ENSMUSG00000019122	GO:0005615	extracellular space
ENSMUSG00000018930	GO:0005615	extracellular space
ENSMUSG00000069792	GO:0005615	extracellular space
ENSMUSG00000018648	GO:0044424	intracellular part
ENSMUSG00000018651	GO:0044424	intracellular part
ENSMUSG00000020495	GO:0044424	intracellular part
ENSMUSG00000046442	GO:0044424	intracellular part
ENSMUSG00000007646	GO:0044424	intracellular part
ENSMUSG00000070345	GO:0044424	intracellular part
ENSMUSG00000034121	GO:0044424	intracellular part
ENSMUSG00000052234	GO:0044424	intracellular part
ENSMUSG00000018378	GO:0044424	intracellular part
ENSMUSG00000034031	GO:0044424	intracellular part
ENSMUSG00000018428	GO:0044424	intracellular part
ENSMUSG00000020553	GO:0044424	intracellular part
ENSMUSG00000110344	GO:0043227	membrane-bounded organelle
ENSMUSG00000110344	GO:0043229	intracellular organelle
ENSMUSG00000003948	GO:0043227	membrane-bounded organelle
ENSMUSG00000003948	GO:0043229	intracellular organelle
ENSMUSG00000054079	GO:0043227	membrane-bounded organelle
ENSMUSG00000054079	GO:0043229	intracellular organelle
ENSMUSG00000020857	GO:0044424	intracellular part
ENSMUSG00000010080	GO:0044424	intracellular part
ENSMUSG00000038967	GO:0044424	intracellular part
ENSMUSG00000020871	GO:0044424	intracellular part
ENSMUSG00000020873	GO:0044424	intracellular part
ENSMUSG00000014351	GO:0044424	intracellular part
ENSMUSG00000049604	GO:0044446	intracellular organelle part
ENSMUSG00000047988	GO:0044424	intracellular part
ENSMUSG00000018537	GO:0044424	intracellular part
ENSMUSG00000017400	GO:0044424	intracellular part
ENSMUSG00000003119	GO:0044424	intracellular part
ENSMUSG00000018167	GO:0044424	intracellular part
ENSMUSG00000038216	GO:0044424	intracellular part
ENSMUSG00000018168	GO:0044424	intracellular part
ENSMUSG00000038150	GO:0044424	intracellular part
ENSMUSG00000017221	GO:0044424	intracellular part
ENSMUSG00000017210	GO:0044424	intracellular part
ENSMUSG00000017493	GO:0044424	intracellular part
ENSMUSG00000075570	GO:0044424	intracellular part
ENSMUSG00000020916	GO:0044424	intracellular part
ENSMUSG00000045545	GO:0044424	intracellular part
ENSMUSG00000020917	GO:0044424	intracellular part
ENSMUSG00000001755	GO:0043227	membrane-bounded organelle
ENSMUSG00000045007	GO:0044424	intracellular part
ENSMUSG00000001240	GO:0044424	intracellular part
ENSMUSG00000078656	GO:0044424	intracellular part
ENSMUSG00000017146	GO:0043229	intracellular organelle
ENSMUSG00000052373	GO:0044424	intracellular part
ENSMUSG00000017311	GO:0044424	intracellular part
ENSMUSG00000034768	GO:0044424	intracellular part
ENSMUSG00000006575	GO:0043227	membrane-bounded organelle
ENSMUSG00000006575	GO:0043229	intracellular organelle
ENSMUSG00000020926	GO:0044424	intracellular part
ENSMUSG00000020941	GO:0044424	intracellular part
ENSMUSG00000078632	GO:0044424	intracellular part
ENSMUSG00000020687	GO:0044424	intracellular part
ENSMUSG00000078622	GO:0044424	intracellular part
ENSMUSG00000018363	GO:0044424	intracellular part
ENSMUSG00000078607	GO:0044424	intracellular part
ENSMUSG00000020722	GO:0044424	intracellular part
ENSMUSG00000020611	GO:0044424	intracellular part
ENSMUSG00000020610	GO:0044424	intracellular part
ENSMUSG00000041920	GO:0044424	intracellular part
ENSMUSG00000020617	GO:0044424	intracellular part
ENSMUSG00000057322	GO:0044424	intracellular part
ENSMUSG00000034714	GO:0044424	intracellular part
ENSMUSG00000020734	GO:0044424	intracellular part
ENSMUSG00000050201	GO:0044424	intracellular part
ENSMUSG00000045775	GO:0044424	intracellular part
ENSMUSG00000048442	GO:0044424	intracellular part
ENSMUSG00000020755	GO:0044424	intracellular part
ENSMUSG00000020766	GO:0044424	intracellular part
ENSMUSG00000020776	GO:0044424	intracellular part
ENSMUSG00000020777	GO:0044424	intracellular part
ENSMUSG00000043857	GO:0043229	intracellular organelle
ENSMUSG00000093485	GO:0044424	intracellular part
ENSMUSG00000053113	GO:0044424	intracellular part
ENSMUSG00000039703	GO:0044424	intracellular part
ENSMUSG00000044034	GO:0044424	intracellular part
ENSMUSG00000025158	GO:0044424	intracellular part
ENSMUSG00000025165	GO:0044424	intracellular part
ENSMUSG00000025175	GO:0044424	intracellular part
ENSMUSG00000096199	GO:0044424	intracellular part
ENSMUSG00000020635	GO:0044424	intracellular part
ENSMUSG00000037336	GO:0044424	intracellular part
ENSMUSG00000054459	GO:0044424	intracellular part
ENSMUSG00000020576	GO:0044424	intracellular part
ENSMUSG00000011179	GO:0044424	intracellular part
ENSMUSG00000071379	GO:0044424	intracellular part
ENSMUSG00000073197	GO:0044424	intracellular part
ENSMUSG00000054309	GO:0044424	intracellular part
ENSMUSG00000062054	GO:0044424	intracellular part
ENSMUSG00000052593	GO:0044424	intracellular part
ENSMUSG00000073158	GO:0044424	intracellular part
ENSMUSG00000020653	GO:0044424	intracellular part
ENSMUSG00000020572	GO:0044424	intracellular part
ENSMUSG00000035860	GO:0044424	intracellular part
ENSMUSG00000020562	GO:0044424	intracellular part
ENSMUSG00000004151	GO:0044424	intracellular part
ENSMUSG00000056899	GO:0044424	intracellular part
ENSMUSG00000061603	GO:0044424	intracellular part
ENSMUSG00000005656	GO:0044424	intracellular part
ENSMUSG00000062929	GO:0044424	intracellular part
ENSMUSG00000035021	GO:0044424	intracellular part
ENSMUSG00000062198	GO:0044424	intracellular part
ENSMUSG00000095595	GO:0044424	intracellular part
ENSMUSG00000035451	GO:0044424	intracellular part
ENSMUSG00000020973	GO:0044424	intracellular part
ENSMUSG00000020974	GO:0044424	intracellular part
ENSMUSG00000034761	GO:0044424	intracellular part
ENSMUSG00000021079	GO:0044424	intracellular part
ENSMUSG00000043398	GO:0044446	intracellular organelle part
ENSMUSG00000005078	GO:0044424	intracellular part
ENSMUSG00000021086	GO:0044424	intracellular part
ENSMUSG00000021056	GO:0044424	intracellular part
ENSMUSG00000021057	GO:0044424	intracellular part
ENSMUSG00000059970	GO:0044424	intracellular part
ENSMUSG00000052221	GO:0044424	intracellular part
ENSMUSG00000021061	GO:0044424	intracellular part
ENSMUSG00000048833	GO:0044424	intracellular part
ENSMUSG00000098134	GO:0044424	intracellular part
ENSMUSG00000021240	GO:0044424	intracellular part
ENSMUSG00000008822	GO:0044424	intracellular part
ENSMUSG00000021248	GO:0044424	intracellular part
ENSMUSG00000034271	GO:0044424	intracellular part
ENSMUSG00000034266	GO:0044446	intracellular organelle part
ENSMUSG00000021253	GO:0044446	intracellular organelle part
ENSMUSG00000021256	GO:0043229	intracellular organelle
ENSMUSG00000021256	GO:0044446	intracellular organelle part
ENSMUSG00000092019	GO:0044424	intracellular part
ENSMUSG00000095724	GO:0044424	intracellular part
ENSMUSG00000079029	GO:0044424	intracellular part
ENSMUSG00000021189	GO:0044424	intracellular part
ENSMUSG00000041781	GO:0044424	intracellular part
ENSMUSG00000021192	GO:0044424	intracellular part
ENSMUSG00000057963	GO:0044424	intracellular part
ENSMUSG00000096458	GO:0044424	intracellular part
ENSMUSG00000043319	GO:0044424	intracellular part
ENSMUSG00000021200	GO:0044424	intracellular part
ENSMUSG00000071177	GO:0005615	extracellular space
ENSMUSG00000072849	GO:0005615	extracellular space
ENSMUSG00000058260	GO:0005615	extracellular space
ENSMUSG00000066364	GO:0005615	extracellular space
ENSMUSG00000097929	GO:0044424	intracellular part
ENSMUSG00000048251	GO:0044424	intracellular part
ENSMUSG00000021265	GO:0044424	intracellular part
ENSMUSG00000040867	GO:0044424	intracellular part
ENSMUSG00000085925	GO:0044424	intracellular part
ENSMUSG00000087075	GO:0044424	intracellular part
ENSMUSG00000010529	GO:0044424	intracellular part
ENSMUSG00000021282	GO:0044424	intracellular part
ENSMUSG00000052160	GO:0044424	intracellular part
ENSMUSG00000002803	GO:0044424	intracellular part
ENSMUSG00000021211	GO:0044424	intracellular part
ENSMUSG00000033520	GO:0044424	intracellular part
ENSMUSG00000057069	GO:0044424	intracellular part
ENSMUSG00000079092	GO:0044424	intracellular part
ENSMUSG00000039219	GO:0043229	intracellular organelle
ENSMUSG00000009734	GO:0043227	membrane-bounded organelle
ENSMUSG00000009734	GO:0043229	intracellular organelle
ENSMUSG00000003062	GO:0044424	intracellular part
ENSMUSG00000041138	GO:0044424	intracellular part
ENSMUSG00000100210	GO:0044424	intracellular part
ENSMUSG00000052565	GO:0044424	intracellular part
ENSMUSG00000099583	GO:0044424	intracellular part
ENSMUSG00000036211	GO:0044424	intracellular part
ENSMUSG00000060678	GO:0044424	intracellular part
ENSMUSG00000036181	GO:0044446	intracellular organelle part
ENSMUSG00000021336	GO:0044424	intracellular part
ENSMUSG00000050799	GO:0044424	intracellular part
ENSMUSG00000017922	GO:0005615	extracellular space
ENSMUSG00000021346	GO:0005615	extracellular space
ENSMUSG00000006490	GO:0005615	extracellular space
ENSMUSG00000022886	GO:0005615	extracellular space
ENSMUSG00000038402	GO:0044424	intracellular part
ENSMUSG00000044951	GO:0044424	intracellular part
ENSMUSG00000045827	GO:0005615	extracellular space
ENSMUSG00000062342	GO:0005615	extracellular space
ENSMUSG00000038286	GO:0044424	intracellular part
ENSMUSG00000071451	GO:0044424	intracellular part
ENSMUSG00000038246	GO:0044424	intracellular part
ENSMUSG00000059288	GO:0044424	intracellular part
ENSMUSG00000021427	GO:0044424	intracellular part
ENSMUSG00000054889	GO:0044424	intracellular part
ENSMUSG00000038982	GO:0044424	intracellular part
ENSMUSG00000047094	GO:0044446	intracellular organelle part
ENSMUSG00000021359	GO:0043227	membrane-bounded organelle
ENSMUSG00000021359	GO:0044446	intracellular organelle part
ENSMUSG00000021360	GO:0044446	intracellular organelle part
ENSMUSG00000021363	GO:0044424	intracellular part
ENSMUSG00000021368	GO:0044424	intracellular part
ENSMUSG00000021371	GO:0044424	intracellular part
ENSMUSG00000015396	GO:0044424	intracellular part
ENSMUSG00000038175	GO:0044424	intracellular part
ENSMUSG00000037966	GO:0044424	intracellular part
ENSMUSG00000037960	GO:0044424	intracellular part
ENSMUSG00000037946	GO:0044424	intracellular part
ENSMUSG00000043631	GO:0044424	intracellular part
ENSMUSG00000021388	GO:0044424	intracellular part
ENSMUSG00000114073	GO:0044424	intracellular part
ENSMUSG00000095300	GO:0044424	intracellular part
ENSMUSG00000037816	GO:0044424	intracellular part
ENSMUSG00000114559	GO:0044424	intracellular part
ENSMUSG00000021492	GO:0044424	intracellular part
ENSMUSG00000074886	GO:0044424	intracellular part
ENSMUSG00000034675	GO:0044424	intracellular part
ENSMUSG00000021496	GO:0044424	intracellular part
ENSMUSG00000049625	GO:0044424	intracellular part
ENSMUSG00000110477	GO:0044424	intracellular part
ENSMUSG00000021509	GO:0044424	intracellular part
ENSMUSG00000021541	GO:0044424	intracellular part
ENSMUSG00000005312	GO:0044424	intracellular part
ENSMUSG00000060176	GO:0044424	intracellular part
ENSMUSG00000021555	GO:0044424	intracellular part
ENSMUSG00000044792	GO:0044424	intracellular part
ENSMUSG00000021441	GO:0005615	extracellular space
ENSMUSG00000114473	GO:0005615	extracellular space
ENSMUSG00000074832	GO:0044424	intracellular part
ENSMUSG00000021520	GO:0044424	intracellular part
ENSMUSG00000090641	GO:0044424	intracellular part
ENSMUSG00000058883	GO:0044424	intracellular part
ENSMUSG00000034617	GO:0044424	intracellular part
ENSMUSG00000052981	GO:0044424	intracellular part
ENSMUSG00000034525	GO:0044424	intracellular part
ENSMUSG00000109228	GO:0044424	intracellular part
ENSMUSG00000069171	GO:0044424	intracellular part
ENSMUSG00000021615	GO:0044424	intracellular part
ENSMUSG00000021708	GO:0044424	intracellular part
ENSMUSG00000021706	GO:0044424	intracellular part
ENSMUSG00000045312	GO:0043227	membrane-bounded organelle
ENSMUSG00000045312	GO:0044424	intracellular part
ENSMUSG00000042015	GO:0044424	intracellular part
ENSMUSG00000091109	GO:0044424	intracellular part
ENSMUSG00000057762	GO:0044424	intracellular part
ENSMUSG00000060739	GO:0044424	intracellular part
ENSMUSG00000078302	GO:0044424	intracellular part
ENSMUSG00000092116	GO:0044424	intracellular part
ENSMUSG00000021639	GO:0044424	intracellular part
ENSMUSG00000048924	GO:0043227	membrane-bounded organelle
ENSMUSG00000048924	GO:0043229	intracellular organelle
ENSMUSG00000021624	GO:0044446	intracellular organelle part
ENSMUSG00000021709	GO:0044424	intracellular part
ENSMUSG00000021710	GO:0044424	intracellular part
ENSMUSG00000021711	GO:0044424	intracellular part
ENSMUSG00000021713	GO:0044424	intracellular part
ENSMUSG00000021759	GO:0044424	intracellular part
ENSMUSG00000042348	GO:0043227	membrane-bounded organelle
ENSMUSG00000042348	GO:0043229	intracellular organelle
ENSMUSG00000015533	GO:0044424	intracellular part
ENSMUSG00000021732	GO:0044424	intracellular part
ENSMUSG00000095514	GO:0044424	intracellular part
ENSMUSG00000060579	GO:0044424	intracellular part
ENSMUSG00000084902	GO:0044424	intracellular part
ENSMUSG00000068758	GO:0044424	intracellular part
ENSMUSG00000058317	GO:0044424	intracellular part
ENSMUSG00000095024	GO:0044424	intracellular part
ENSMUSG00000068697	GO:0044424	intracellular part
ENSMUSG00000039357	GO:0044424	intracellular part
ENSMUSG00000021824	GO:0044424	intracellular part
ENSMUSG00000021771	GO:0043227	membrane-bounded organelle
ENSMUSG00000021771	GO:0044424	intracellular part
ENSMUSG00000025280	GO:0043227	membrane-bounded organelle
ENSMUSG00000025280	GO:0044424	intracellular part
ENSMUSG00000072676	GO:0044424	intracellular part
ENSMUSG00000095975	GO:0044424	intracellular part
ENSMUSG00000072675	GO:0044424	intracellular part
ENSMUSG00000021877	GO:0044424	intracellular part
ENSMUSG00000043702	GO:0044424	intracellular part
ENSMUSG00000021879	GO:0044424	intracellular part
ENSMUSG00000021898	GO:0044424	intracellular part
ENSMUSG00000040760	GO:0044424	intracellular part
ENSMUSG00000021895	GO:0044424	intracellular part
ENSMUSG00000040640	GO:0044424	intracellular part
ENSMUSG00000021922	GO:0044424	intracellular part
ENSMUSG00000042354	GO:0044424	intracellular part
ENSMUSG00000058351	GO:0044424	intracellular part
ENSMUSG00000071547	GO:0044424	intracellular part
ENSMUSG00000021910	GO:0044424	intracellular part
ENSMUSG00000021902	GO:0044424	intracellular part
ENSMUSG00000021884	GO:0044424	intracellular part
ENSMUSG00000021943	GO:0044424	intracellular part
ENSMUSG00000115726	GO:0044424	intracellular part
ENSMUSG00000021792	GO:0044424	intracellular part
ENSMUSG00000037697	GO:0044424	intracellular part
ENSMUSG00000006281	GO:0044446	intracellular organelle part
ENSMUSG00000090799	GO:0044446	intracellular organelle part
ENSMUSG00000053093	GO:0044424	intracellular part
ENSMUSG00000090889	GO:0044424	intracellular part
ENSMUSG00000022204	GO:0044424	intracellular part
ENSMUSG00000040618	GO:0044424	intracellular part
ENSMUSG00000115232	GO:0044424	intracellular part
ENSMUSG00000002320	GO:0044424	intracellular part
ENSMUSG00000019297	GO:0044424	intracellular part
ENSMUSG00000022219	GO:0044424	intracellular part
ENSMUSG00000046908	GO:0044424	intracellular part
ENSMUSG00000022220	GO:0044424	intracellular part
ENSMUSG00000015441	GO:0044424	intracellular part
ENSMUSG00000022229	GO:0044424	intracellular part
ENSMUSG00000000365	GO:0044424	intracellular part
[truncated: 2,318 more rows]
