# Supplementary material for: Gene function prediction in five model eukaryotes exclusively based on gene relative location through machine learning
Source: Sci Rep. 2022 Jul 8;12:11655. doi: 10.1038/s41598-022-15329-w (PMC9270439; doi:10.1038/s41598-022-15329-w)
Supplement: Supplementary file 12 — Supplementary Table S12. [file 41598_2022_15329_MOESM12_ESM.xls]

## Sheet: Supplementtary_Table_S13_M_musculus_molecular_function
Supplementary Table S13
M. musculus and Molecular Function
Predicted associations with a probability above the threshold that maximizes the ratio between the trained and the random model
gene_id	go_id	go_name
ENSMUSG00000020617	GO:0043492	ATPase activity
ENSMUSG00000070501	GO:0000978	RNA polymerase II proximal promoter sequence-specific DNA binding
ENSMUSG00000049625	GO:0000978	RNA polymerase II proximal promoter sequence-specific DNA binding
ENSMUSG00000001657	GO:0000980	RNA polymerase II distal enhancer sequence-specific DNA binding
ENSMUSG00000036061	GO:0000980	RNA polymerase II distal enhancer sequence-specific DNA binding
ENSMUSG00000005981	GO:0000978	RNA polymerase II proximal promoter sequence-specific DNA binding
ENSMUSG00000037014	GO:0000978	RNA polymerase II proximal promoter sequence-specific DNA binding
ENSMUSG00000059182	GO:0000978	RNA polymerase II proximal promoter sequence-specific DNA binding
ENSMUSG00000038236	GO:0000978	RNA polymerase II proximal promoter sequence-specific DNA binding
ENSMUSG00000036712	GO:0000978	RNA polymerase II proximal promoter sequence-specific DNA binding
ENSMUSG00000049604	GO:0000977	RNA polymerase II regulatory region sequence-specific DNA binding
ENSMUSG00000018973	GO:0000977	RNA polymerase II regulatory region sequence-specific DNA binding
ENSMUSG00000022484	GO:0000977	RNA polymerase II regulatory region sequence-specific DNA binding
ENSMUSG00000022519	GO:0000977	RNA polymerase II regulatory region sequence-specific DNA binding
ENSMUSG00000022983	GO:0017048	Rho GTPase binding
ENSMUSG00000057858	GO:0017137	Rab GTPase binding
ENSMUSG00000001819	GO:0000977	RNA polymerase II regulatory region sequence-specific DNA binding
ENSMUSG00000001823	GO:0000977	RNA polymerase II regulatory region sequence-specific DNA binding
ENSMUSG00000027184	GO:0000977	RNA polymerase II regulatory region sequence-specific DNA binding
ENSMUSG00000028457	GO:0017137	Rab GTPase binding
ENSMUSG00000001098	GO:0001158	enhancer sequence-specific DNA binding
ENSMUSG00000056468	GO:0000977	RNA polymerase II regulatory region sequence-specific DNA binding
ENSMUSG00000043219	GO:0000977	RNA polymerase II regulatory region sequence-specific DNA binding
ENSMUSG00000038227	GO:0000977	RNA polymerase II regulatory region sequence-specific DNA binding
ENSMUSG00000071341	GO:0034212	peptide N-acetyltransferase activity
ENSMUSG00000078810	GO:0017048	Rho GTPase binding
ENSMUSG00000038506	GO:0017137	Rab GTPase binding
ENSMUSG00000034656	GO:0000977	RNA polymerase II regulatory region sequence-specific DNA binding
ENSMUSG00000064302	GO:1990837	sequence-specific double-stranded DNA binding
ENSMUSG00000019984	GO:0008270	zinc ion binding
ENSMUSG00000071253	GO:1990837	sequence-specific double-stranded DNA binding
ENSMUSG00000071177	GO:0004867	serine-type endopeptidase inhibitor activity
ENSMUSG00000072849	GO:0004867	serine-type endopeptidase inhibitor activity
ENSMUSG00000058260	GO:0004867	serine-type endopeptidase inhibitor activity
ENSMUSG00000066364	GO:0004867	serine-type endopeptidase inhibitor activity
ENSMUSG00000097929	GO:1990782	protein tyrosine kinase binding
ENSMUSG00000048004	GO:1990837	sequence-specific double-stranded DNA binding
ENSMUSG00000033520	GO:0008270	zinc ion binding
ENSMUSG00000045827	GO:0004867	serine-type endopeptidase inhibitor activity
ENSMUSG00000062342	GO:0004867	serine-type endopeptidase inhibitor activity
ENSMUSG00000021441	GO:0004197	cysteine-type endopeptidase activity
ENSMUSG00000114473	GO:0004197	cysteine-type endopeptidase activity
ENSMUSG00000074871	GO:0004197	cysteine-type endopeptidase activity
ENSMUSG00000090641	GO:0035326	enhancer binding
ENSMUSG00000058883	GO:0035326	enhancer binding
ENSMUSG00000072675	GO:0017016	Ras GTPase binding
ENSMUSG00000021867	GO:0017016	Ras GTPase binding
ENSMUSG00000072672	GO:0017016	Ras GTPase binding
ENSMUSG00000022498	GO:0003730	mRNA 3'-UTR binding
ENSMUSG00000062203	GO:0003730	mRNA 3'-UTR binding
ENSMUSG00000060459	GO:0004867	serine-type endopeptidase inhibitor activity
ENSMUSG00000051980	GO:0004867	serine-type endopeptidase inhibitor activity
ENSMUSG00000071037	GO:1990837	sequence-specific double-stranded DNA binding
ENSMUSG00000025203	GO:0005506	iron ion binding
ENSMUSG00000027099	GO:1990837	sequence-specific double-stranded DNA binding
ENSMUSG00000063507	GO:0004867	serine-type endopeptidase inhibitor activity
ENSMUSG00000074736	GO:0004867	serine-type endopeptidase inhibitor activity
ENSMUSG00000074737	GO:0004867	serine-type endopeptidase inhibitor activity
ENSMUSG00000027809	GO:1990782	protein tyrosine kinase binding
ENSMUSG00000027811	GO:1990782	protein tyrosine kinase binding
ENSMUSG00000042035	GO:0005080	protein kinase C binding
ENSMUSG00000037033	GO:0005254	chloride channel activity
ENSMUSG00000052139	GO:1990782	protein tyrosine kinase binding
ENSMUSG00000029134	GO:1990782	protein tyrosine kinase binding
ENSMUSG00000029283	GO:1990837	sequence-specific double-stranded DNA binding
ENSMUSG00000046658	GO:1990782	protein tyrosine kinase binding
ENSMUSG00000039244	GO:1990782	protein tyrosine kinase binding
ENSMUSG00000030350	GO:1990782	protein tyrosine kinase binding
ENSMUSG00000030352	GO:1990782	protein tyrosine kinase binding
ENSMUSG00000031755	GO:0008270	zinc ion binding
ENSMUSG00000013150	GO:0017016	Ras GTPase binding
ENSMUSG00000025812	GO:1990782	protein tyrosine kinase binding
ENSMUSG00000032363	GO:0017016	Ras GTPase binding
ENSMUSG00000041605	GO:0008017	microtubule binding
ENSMUSG00000041483	GO:0008017	microtubule binding
ENSMUSG00000020109	GO:0005509	calcium ion binding
ENSMUSG00000116429	GO:0008017	microtubule binding
ENSMUSG00000040354	GO:0008017	microtubule binding
ENSMUSG00000020704	GO:0042379	chemokine receptor binding
ENSMUSG00000092157	GO:0042379	chemokine receptor binding
ENSMUSG00000009185	GO:0042379	chemokine receptor binding
ENSMUSG00000020702	GO:0042379	chemokine receptor binding
ENSMUSG00000018925	GO:0042379	chemokine receptor binding
ENSMUSG00000019122	GO:0042379	chemokine receptor binding
ENSMUSG00000018930	GO:0042379	chemokine receptor binding
ENSMUSG00000044749	GO:0015405	P-P-bond-hydrolysis-driven transmembrane transporter activity
ENSMUSG00000099787	GO:0016503	pheromone receptor activity
ENSMUSG00000046932	GO:0016503	pheromone receptor activity
ENSMUSG00000069296	GO:0016503	pheromone receptor activity
ENSMUSG00000094379	GO:0016503	pheromone receptor activity
ENSMUSG00000071491	GO:0016503	pheromone receptor activity
ENSMUSG00000115697	GO:0016503	pheromone receptor activity
ENSMUSG00000090641	GO:0043565	sequence-specific DNA binding
ENSMUSG00000058883	GO:0043565	sequence-specific DNA binding
ENSMUSG00000041471	GO:0005509	calcium ion binding
ENSMUSG00000090799	GO:0003690	double-stranded DNA binding
ENSMUSG00000090799	GO:0043565	sequence-specific DNA binding
ENSMUSG00000035161	GO:0042379	chemokine receptor binding
ENSMUSG00000014547	GO:0042379	chemokine receptor binding
ENSMUSG00000075572	GO:0042379	chemokine receptor binding
ENSMUSG00000051853	GO:0019901	protein kinase binding
ENSMUSG00000007564	GO:0016503	pheromone receptor activity
ENSMUSG00000045575	GO:0016503	pheromone receptor activity
ENSMUSG00000067942	GO:0016503	pheromone receptor activity
ENSMUSG00000057203	GO:0016503	pheromone receptor activity
ENSMUSG00000115113	GO:0008017	microtubule binding
ENSMUSG00000051486	GO:0005509	calcium ion binding
ENSMUSG00000043850	GO:0016503	pheromone receptor activity
ENSMUSG00000056476	GO:0016503	pheromone receptor activity
ENSMUSG00000050075	GO:0016503	pheromone receptor activity
ENSMUSG00000027823	GO:0016503	pheromone receptor activity
ENSMUSG00000092049	GO:0016503	pheromone receptor activity
ENSMUSG00000027908	GO:0031625	ubiquitin protein ligase binding
ENSMUSG00000027907	GO:0031625	ubiquitin protein ligase binding
ENSMUSG00000041959	GO:0031625	ubiquitin protein ligase binding
ENSMUSG00000090268	GO:0031625	ubiquitin protein ligase binding
ENSMUSG00000042035	GO:0005509	calcium ion binding
ENSMUSG00000078735	GO:0042379	chemokine receptor binding
ENSMUSG00000054885	GO:0042379	chemokine receptor binding
ENSMUSG00000028718	GO:0043565	sequence-specific DNA binding
ENSMUSG00000028749	GO:0005509	calcium ion binding
ENSMUSG00000029371	GO:0042379	chemokine receptor binding
ENSMUSG00000029373	GO:0042379	chemokine receptor binding
ENSMUSG00000058427	GO:0042379	chemokine receptor binding
ENSMUSG00000035020	GO:0042379	chemokine receptor binding
ENSMUSG00000004821	GO:0016503	pheromone receptor activity
ENSMUSG00000091635	GO:0016503	pheromone receptor activity
ENSMUSG00000033467	GO:0016503	pheromone receptor activity
ENSMUSG00000072763	GO:0016503	pheromone receptor activity
ENSMUSG00000066867	GO:0003725	double-stranded RNA binding
ENSMUSG00000053765	GO:0003725	double-stranded RNA binding
ENSMUSG00000066861	GO:0003725	double-stranded RNA binding
ENSMUSG00000049327	GO:0031267	small GTPase binding
ENSMUSG00000029882	GO:0004252	serine-type endopeptidase activity
ENSMUSG00000071517	GO:0004252	serine-type endopeptidase activity
ENSMUSG00000057163	GO:0004252	serine-type endopeptidase activity
ENSMUSG00000047867	GO:0005525	GTP binding
ENSMUSG00000098715	GO:0005525	GTP binding
ENSMUSG00000093696	GO:0016503	pheromone receptor activity
ENSMUSG00000061208	GO:0016503	pheromone receptor activity
ENSMUSG00000115236	GO:0016503	pheromone receptor activity
ENSMUSG00000091651	GO:0016503	pheromone receptor activity
ENSMUSG00000070844	GO:0016503	pheromone receptor activity
ENSMUSG00000090662	GO:0016503	pheromone receptor activity
ENSMUSG00000091930	GO:0016503	pheromone receptor activity
ENSMUSG00000074377	GO:0032559	adenyl ribonucleotide binding
ENSMUSG00000003380	GO:0043565	sequence-specific DNA binding
ENSMUSG00000046541	GO:0043565	sequence-specific DNA binding
ENSMUSG00000057177	GO:0043565	sequence-specific DNA binding
ENSMUSG00000030693	GO:0004252	serine-type endopeptidase activity
ENSMUSG00000055193	GO:0004252	serine-type endopeptidase activity
ENSMUSG00000063177	GO:0004252	serine-type endopeptidase activity
ENSMUSG00000066515	GO:0004252	serine-type endopeptidase activity
ENSMUSG00000066512	GO:0004175	endopeptidase activity
ENSMUSG00000063903	GO:0004175	endopeptidase activity
ENSMUSG00000050756	GO:0042379	chemokine receptor binding
ENSMUSG00000031950	GO:0003729	mRNA binding
ENSMUSG00000031772	GO:0003729	mRNA binding
ENSMUSG00000046714	GO:0008017	microtubule binding
ENSMUSG00000005800	GO:0004175	endopeptidase activity
ENSMUSG00000005800	GO:0008237	metallopeptidase activity
ENSMUSG00000043943	GO:0030554	adenyl nucleotide binding
ENSMUSG00000070291	GO:0003729	mRNA binding
ENSMUSG00000032342	GO:0003729	mRNA binding
ENSMUSG00000036057	GO:0008017	microtubule binding
ENSMUSG00000032484	GO:0008017	microtubule binding
ENSMUSG00000054792	GO:0008017	microtubule binding
ENSMUSG00000082482	GO:0031625	ubiquitin protein ligase binding
ENSMUSG00000067441	GO:0031625	ubiquitin protein ligase binding
ENSMUSG00000085139	GO:0008017	microtubule binding
ENSMUSG00000041229	GO:0031267	small GTPase binding
ENSMUSG00000045005	GO:0051117	ATPase binding
ENSMUSG00000025955	GO:0051117	ATPase binding
ENSMUSG00000089960	GO:0042803	protein homodimerization activity
ENSMUSG00000089960	GO:0046982	protein heterodimerization activity
ENSMUSG00000041577	GO:0019900	kinase binding
ENSMUSG00000041396	GO:0002020	protease binding
ENSMUSG00000046643	GO:0004984	olfactory receptor activity
ENSMUSG00000070501	GO:0001227	DNA-binding transcription repressor activity
ENSMUSG00000051509	GO:0004984	olfactory receptor activity
ENSMUSG00000020109	GO:0046982	protein heterodimerization activity
ENSMUSG00000033126	GO:0042803	protein homodimerization activity
ENSMUSG00000033126	GO:0051427	hormone receptor binding
ENSMUSG00000094673	GO:0004984	olfactory receptor activity
ENSMUSG00000046493	GO:0004984	olfactory receptor activity
ENSMUSG00000060301	GO:0004984	olfactory receptor activity
ENSMUSG00000034854	GO:0046982	protein heterodimerization activity
ENSMUSG00000097427	GO:0019900	kinase binding
ENSMUSG00000074639	GO:0016616	oxidoreductase activity
ENSMUSG00000096229	GO:0004984	olfactory receptor activity
ENSMUSG00000095483	GO:0004984	olfactory receptor activity
ENSMUSG00000062914	GO:0004984	olfactory receptor activity
ENSMUSG00000049573	GO:0004984	olfactory receptor activity
ENSMUSG00000095138	GO:0004984	olfactory receptor activity
ENSMUSG00000095075	GO:0004984	olfactory receptor activity
ENSMUSG00000044025	GO:0004984	olfactory receptor activity
ENSMUSG00000047626	GO:0004984	olfactory receptor activity
ENSMUSG00000071065	GO:0004984	olfactory receptor activity
ENSMUSG00000050251	GO:0004984	olfactory receptor activity
ENSMUSG00000069421	GO:0004984	olfactory receptor activity
ENSMUSG00000063173	GO:0004984	olfactory receptor activity
ENSMUSG00000049052	GO:0004984	olfactory receptor activity
ENSMUSG00000059134	GO:0004984	olfactory receptor activity
ENSMUSG00000045559	GO:0004984	olfactory receptor activity
ENSMUSG00000091511	GO:0004930	G protein-coupled receptor activity
ENSMUSG00000078920	GO:0004984	olfactory receptor activity
ENSMUSG00000101874	GO:0004984	olfactory receptor activity
ENSMUSG00000045421	GO:0004984	olfactory receptor activity
ENSMUSG00000107573	GO:0004984	olfactory receptor activity
ENSMUSG00000044170	GO:0004984	olfactory receptor activity
ENSMUSG00000058807	GO:0004984	olfactory receptor activity
ENSMUSG00000107677	GO:0004984	olfactory receptor activity
ENSMUSG00000070438	GO:0004984	olfactory receptor activity
ENSMUSG00000056328	GO:0003779	actin binding
ENSMUSG00000033044	GO:0003779	actin binding
ENSMUSG00000063881	GO:0004984	olfactory receptor activity
ENSMUSG00000072708	GO:0004984	olfactory receptor activity
ENSMUSG00000060630	GO:0004984	olfactory receptor activity
ENSMUSG00000070383	GO:0004984	olfactory receptor activity
ENSMUSG00000070382	GO:0004984	olfactory receptor activity
ENSMUSG00000049041	GO:0004984	olfactory receptor activity
ENSMUSG00000047444	GO:0004984	olfactory receptor activity
ENSMUSG00000070380	GO:0004984	olfactory receptor activity
ENSMUSG00000070379	GO:0004984	olfactory receptor activity
ENSMUSG00000070375	GO:0004984	olfactory receptor activity
ENSMUSG00000058275	GO:0004984	olfactory receptor activity
ENSMUSG00000092157	GO:0005125	cytokine activity
ENSMUSG00000009185	GO:0005125	cytokine activity
ENSMUSG00000019122	GO:0005125	cytokine activity
ENSMUSG00000018930	GO:0005125	cytokine activity
ENSMUSG00000018648	GO:0019900	kinase binding
ENSMUSG00000018651	GO:0019900	kinase binding
ENSMUSG00000039238	GO:0015631	tubulin binding
ENSMUSG00000071177	GO:0002020	protease binding
ENSMUSG00000058260	GO:0002020	protease binding
ENSMUSG00000048251	GO:0016301	kinase activity
ENSMUSG00000021211	GO:0016616	oxidoreductase activity
ENSMUSG00000057069	GO:0005126	cytokine receptor binding
ENSMUSG00000079092	GO:0005126	cytokine receptor binding
ENSMUSG00000046016	GO:0004984	olfactory receptor activity
ENSMUSG00000051258	GO:0004984	olfactory receptor activity
ENSMUSG00000017922	GO:0005126	cytokine receptor binding
ENSMUSG00000017922	GO:0005179	hormone activity
ENSMUSG00000021346	GO:0005126	cytokine receptor binding
ENSMUSG00000021346	GO:0005179	hormone activity
ENSMUSG00000006490	GO:0005126	cytokine receptor binding
ENSMUSG00000006490	GO:0005179	hormone activity
ENSMUSG00000022886	GO:0005126	cytokine receptor binding
ENSMUSG00000022886	GO:0005179	hormone activity
ENSMUSG00000005891	GO:0005126	cytokine receptor binding
ENSMUSG00000005891	GO:0005179	hormone activity
ENSMUSG00000021427	GO:0046982	protein heterodimerization activity
ENSMUSG00000041431	GO:0016301	kinase activity
ENSMUSG00000041431	GO:0016773	phosphotransferase activity
ENSMUSG00000025280	GO:0003779	actin binding
ENSMUSG00000060523	GO:0004984	olfactory receptor activity
ENSMUSG00000059488	GO:0004984	olfactory receptor activity
ENSMUSG00000109835	GO:0004984	olfactory receptor activity
ENSMUSG00000057903	GO:0004984	olfactory receptor activity
ENSMUSG00000091306	GO:0003779	actin binding
ENSMUSG00000068083	GO:0008395	steroid hydroxylase activity
ENSMUSG00000059460	GO:0004984	olfactory receptor activity
ENSMUSG00000048077	GO:0004984	olfactory receptor activity
ENSMUSG00000063780	GO:0004984	olfactory receptor activity
ENSMUSG00000032987	GO:0004984	olfactory receptor activity
ENSMUSG00000108728	GO:0004984	olfactory receptor activity
ENSMUSG00000003354	GO:0001664	G protein-coupled receptor binding
ENSMUSG00000022484	GO:0001228	DNA-binding transcription activator activity
ENSMUSG00000001657	GO:0001228	DNA-binding transcription activator activity
ENSMUSG00000036061	GO:0001228	DNA-binding transcription activator activity
ENSMUSG00000000325	GO:0042803	protein homodimerization activity
ENSMUSG00000022885	GO:0001664	G protein-coupled receptor binding
ENSMUSG00000022548	GO:0030165	PDZ domain binding
ENSMUSG00000095464	GO:0001085	RNA polymerase II transcription factor binding
ENSMUSG00000095464	GO:0046872	metal ion binding
ENSMUSG00000022803	GO:0001085	RNA polymerase II transcription factor binding
ENSMUSG00000022803	GO:0046872	metal ion binding
ENSMUSG00000033031	GO:0031593	polyubiquitin modification-dependent protein binding
ENSMUSG00000044029	GO:0004984	olfactory receptor activity
ENSMUSG00000090951	GO:0004984	olfactory receptor activity
ENSMUSG00000094539	GO:0004984	olfactory receptor activity
ENSMUSG00000074995	GO:0004984	olfactory receptor activity
ENSMUSG00000094422	GO:0004984	olfactory receptor activity
ENSMUSG00000095706	GO:0004984	olfactory receptor activity
ENSMUSG00000023828	GO:0030165	PDZ domain binding
ENSMUSG00000003665	GO:0008528	G protein-coupled peptide receptor activity
ENSMUSG00000090417	GO:0004930	G protein-coupled receptor activity
ENSMUSG00000079698	GO:0004930	G protein-coupled receptor activity
ENSMUSG00000096717	GO:0004930	G protein-coupled receptor activity
ENSMUSG00000090304	GO:0004930	G protein-coupled receptor activity
ENSMUSG00000091771	GO:0004930	G protein-coupled receptor activity
ENSMUSG00000091656	GO:0004930	G protein-coupled receptor activity
ENSMUSG00000035868	GO:0003677	DNA binding
ENSMUSG00000067928	GO:0003677	DNA binding
ENSMUSG00000037548	GO:0046982	protein heterodimerization activity
ENSMUSG00000096477	GO:0004984	olfactory receptor activity
ENSMUSG00000035186	GO:0004984	olfactory receptor activity
ENSMUSG00000016206	GO:0004984	olfactory receptor activity
ENSMUSG00000016283	GO:0004984	olfactory receptor activity
ENSMUSG00000051611	GO:0004984	olfactory receptor activity
ENSMUSG00000092292	GO:0004984	olfactory receptor activity
ENSMUSG00000062629	GO:0004984	olfactory receptor activity
ENSMUSG00000092413	GO:0004984	olfactory receptor activity
ENSMUSG00000061336	GO:0004984	olfactory receptor activity
ENSMUSG00000045202	GO:0004984	olfactory receptor activity
ENSMUSG00000050613	GO:0004984	olfactory receptor activity
ENSMUSG00000081724	GO:0004984	olfactory receptor activity
ENSMUSG00000054940	GO:0004984	olfactory receptor activity
ENSMUSG00000071074	GO:0042803	protein homodimerization activity
ENSMUSG00000040327	GO:0042803	protein homodimerization activity
ENSMUSG00000023972	GO:0001085	RNA polymerase II transcription factor binding
ENSMUSG00000023972	GO:0042803	protein homodimerization activity
ENSMUSG00000003546	GO:0001085	RNA polymerase II transcription factor binding
ENSMUSG00000003546	GO:0042803	protein homodimerization activity
ENSMUSG00000033382	GO:0045296	cadherin binding
ENSMUSG00000046982	GO:0033613	activating transcription factor binding
ENSMUSG00000067529	GO:0004984	olfactory receptor activity
ENSMUSG00000108889	GO:0004984	olfactory receptor activity
ENSMUSG00000067519	GO:0004984	olfactory receptor activity
ENSMUSG00000060049	GO:0004984	olfactory receptor activity
ENSMUSG00000096436	GO:0004984	olfactory receptor activity
ENSMUSG00000024695	GO:0004984	olfactory receptor activity
ENSMUSG00000024696	GO:0004984	olfactory receptor activity
ENSMUSG00000046272	GO:0004984	olfactory receptor activity
ENSMUSG00000049498	GO:0004984	olfactory receptor activity
ENSMUSG00000062844	GO:0004984	olfactory receptor activity
ENSMUSG00000062199	GO:0004984	olfactory receptor activity
ENSMUSG00000094846	GO:0004984	olfactory receptor activity
ENSMUSG00000048356	GO:0004984	olfactory receptor activity
ENSMUSG00000051255	GO:0030165	PDZ domain binding
ENSMUSG00000074925	GO:0030165	PDZ domain binding
ENSMUSG00000071604	GO:0030165	PDZ domain binding
ENSMUSG00000062488	GO:0003723	RNA binding
ENSMUSG00000034459	GO:0003723	RNA binding
ENSMUSG00000026983	GO:0005125	cytokine activity
ENSMUSG00000026983	GO:0005126	cytokine receptor binding
ENSMUSG00000026983	GO:0070851	growth factor receptor binding
ENSMUSG00000026981	GO:0005125	cytokine activity
ENSMUSG00000026981	GO:0005126	cytokine receptor binding
ENSMUSG00000026981	GO:0070851	growth factor receptor binding
ENSMUSG00000059013	GO:0016301	kinase activity
ENSMUSG00000059013	GO:0016773	phosphotransferase activity
ENSMUSG00000059251	GO:0004984	olfactory receptor activity
ENSMUSG00000094764	GO:0004984	olfactory receptor activity
ENSMUSG00000075382	GO:0004984	olfactory receptor activity
ENSMUSG00000075380	GO:0004984	olfactory receptor activity
ENSMUSG00000075378	GO:0004984	olfactory receptor activity
ENSMUSG00000078198	GO:0004984	olfactory receptor activity
ENSMUSG00000001823	GO:0001228	DNA-binding transcription activator activity
ENSMUSG00000075224	GO:0004984	olfactory receptor activity
ENSMUSG00000075219	GO:0004984	olfactory receptor activity
ENSMUSG00000075214	GO:0004984	olfactory receptor activity
ENSMUSG00000050603	GO:0004984	olfactory receptor activity
ENSMUSG00000057761	GO:0004984	olfactory receptor activity
ENSMUSG00000042863	GO:0004984	olfactory receptor activity
ENSMUSG00000057207	GO:0004984	olfactory receptor activity
ENSMUSG00000045392	GO:0004984	olfactory receptor activity
ENSMUSG00000102091	GO:0004984	olfactory receptor activity
ENSMUSG00000075205	GO:0004984	olfactory receptor activity
ENSMUSG00000075202	GO:0004984	olfactory receptor activity
ENSMUSG00000075192	GO:0004984	olfactory receptor activity
ENSMUSG00000111689	GO:0004984	olfactory receptor activity
ENSMUSG00000075172	GO:0004984	olfactory receptor activity
ENSMUSG00000075171	GO:0004984	olfactory receptor activity
ENSMUSG00000075166	GO:0004984	olfactory receptor activity
ENSMUSG00000070855	GO:0004984	olfactory receptor activity
ENSMUSG00000081234	GO:0004984	olfactory receptor activity
ENSMUSG00000111747	GO:0004984	olfactory receptor activity
ENSMUSG00000075153	GO:0004984	olfactory receptor activity
ENSMUSG00000075151	GO:0004984	olfactory receptor activity
ENSMUSG00000061875	GO:0004984	olfactory receptor activity
ENSMUSG00000070853	GO:0004984	olfactory receptor activity
ENSMUSG00000047039	GO:0004984	olfactory receptor activity
ENSMUSG00000075146	GO:0004984	olfactory receptor activity
ENSMUSG00000075145	GO:0004984	olfactory receptor activity
ENSMUSG00000075143	GO:0004984	olfactory receptor activity
ENSMUSG00000075140	GO:0004984	olfactory receptor activity
ENSMUSG00000101078	GO:0004984	olfactory receptor activity
ENSMUSG00000050023	GO:0004984	olfactory receptor activity
ENSMUSG00000056995	GO:0004984	olfactory receptor activity
ENSMUSG00000075125	GO:0004984	olfactory receptor activity
ENSMUSG00000049372	GO:0004984	olfactory receptor activity
ENSMUSG00000068808	GO:0004984	olfactory receptor activity
ENSMUSG00000081948	GO:0004984	olfactory receptor activity
ENSMUSG00000075115	GO:0004984	olfactory receptor activity
ENSMUSG00000057447	GO:0004984	olfactory receptor activity
ENSMUSG00000075114	GO:0004984	olfactory receptor activity
ENSMUSG00000075111	GO:0004984	olfactory receptor activity
ENSMUSG00000075107	GO:0004984	olfactory receptor activity
ENSMUSG00000075104	GO:0004984	olfactory receptor activity
ENSMUSG00000075090	GO:0004984	olfactory receptor activity
ENSMUSG00000111517	GO:0004984	olfactory receptor activity
ENSMUSG00000075078	GO:0004984	olfactory receptor activity
ENSMUSG00000075075	GO:0004984	olfactory receptor activity
ENSMUSG00000045148	GO:0004984	olfactory receptor activity
ENSMUSG00000075073	GO:0004984	olfactory receptor activity
ENSMUSG00000042894	GO:0004984	olfactory receptor activity
ENSMUSG00000075066	GO:0004984	olfactory receptor activity
ENSMUSG00000075061	GO:0004984	olfactory receptor activity
ENSMUSG00000095156	GO:0004984	olfactory receptor activity
ENSMUSG00000093804	GO:0004984	olfactory receptor activity
ENSMUSG00000109033	GO:0004984	olfactory receptor activity
ENSMUSG00000017817	GO:0001085	RNA polymerase II transcription factor binding
ENSMUSG00000017817	GO:0033613	activating transcription factor binding
ENSMUSG00000017817	GO:0070491	repressing transcription factor binding
ENSMUSG00000035399	GO:0001085	RNA polymerase II transcription factor binding
ENSMUSG00000035399	GO:0033613	activating transcription factor binding
ENSMUSG00000035399	GO:0070491	repressing transcription factor binding
ENSMUSG00000089739	GO:0019900	kinase binding
ENSMUSG00000028003	GO:0045296	cadherin binding
ENSMUSG00000027998	GO:0045296	cadherin binding
ENSMUSG00000102692	GO:0045296	cadherin binding
ENSMUSG00000027996	GO:0045296	cadherin binding
ENSMUSG00000063689	GO:0003677	DNA binding
ENSMUSG00000093769	GO:0003677	DNA binding
ENSMUSG00000028096	GO:0030165	PDZ domain binding
ENSMUSG00000050064	GO:0016616	oxidoreductase activity
ENSMUSG00000062410	GO:0016616	oxidoreductase activity
ENSMUSG00000027869	GO:0016616	oxidoreductase activity
ENSMUSG00000037033	GO:0022839	ion gated channel activity
ENSMUSG00000028369	GO:0030165	PDZ domain binding
ENSMUSG00000043385	GO:0030165	PDZ domain binding
ENSMUSG00000038368	GO:0005126	cytokine receptor binding
ENSMUSG00000028497	GO:0005125	cytokine activity
ENSMUSG00000028497	GO:0005126	cytokine receptor binding
ENSMUSG00000038330	GO:0005125	cytokine activity
ENSMUSG00000038330	GO:0005126	cytokine receptor binding
ENSMUSG00000100079	GO:0005125	cytokine activity
ENSMUSG00000100079	GO:0005126	cytokine receptor binding
ENSMUSG00000097078	GO:0005126	cytokine receptor binding
ENSMUSG00000094618	GO:0005126	cytokine receptor binding
ENSMUSG00000096582	GO:0005125	cytokine activity
ENSMUSG00000096582	GO:0005126	cytokine receptor binding
ENSMUSG00000099545	GO:0005125	cytokine activity
ENSMUSG00000099545	GO:0005126	cytokine receptor binding
ENSMUSG00000094648	GO:0005125	cytokine activity
ENSMUSG00000094648	GO:0005126	cytokine receptor binding
ENSMUSG00000100549	GO:0005125	cytokine activity
ENSMUSG00000100549	GO:0005126	cytokine receptor binding
ENSMUSG00000028677	GO:0001085	RNA polymerase II transcription factor binding
ENSMUSG00000028677	GO:0070491	repressing transcription factor binding
ENSMUSG00000028542	GO:0001085	RNA polymerase II transcription factor binding
ENSMUSG00000028536	GO:0004984	olfactory receptor activity
ENSMUSG00000046790	GO:0004984	olfactory receptor activity
ENSMUSG00000073769	GO:0004984	olfactory receptor activity
ENSMUSG00000028836	GO:0015631	tubulin binding
ENSMUSG00000060572	GO:0003779	actin binding
ENSMUSG00000066009	GO:0003677	DNA binding
ENSMUSG00000029026	GO:0033613	activating transcription factor binding
ENSMUSG00000029030	GO:0033613	activating transcription factor binding
ENSMUSG00000029032	GO:0033613	activating transcription factor binding
ENSMUSG00000058183	GO:0033613	activating transcription factor binding
ENSMUSG00000035811	GO:0008194	UDP-glycosyltransferase activity
ENSMUSG00000054630	GO:0008194	UDP-glycosyltransferase activity
ENSMUSG00000054630	GO:0016758	transferase activity
ENSMUSG00000057425	GO:0008194	UDP-glycosyltransferase activity
ENSMUSG00000057425	GO:0016758	transferase activity
ENSMUSG00000029269	GO:0008194	UDP-glycosyltransferase activity
ENSMUSG00000029373	GO:0005125	cytokine activity
ENSMUSG00000058427	GO:0005125	cytokine activity
ENSMUSG00000053765	GO:0016779	nucleotidyltransferase activity
ENSMUSG00000066861	GO:0016779	nucleotidyltransferase activity
ENSMUSG00000054417	GO:0008395	steroid hydroxylase activity
ENSMUSG00000029630	GO:0008395	steroid hydroxylase activity
ENSMUSG00000056586	GO:0015631	tubulin binding
ENSMUSG00000090631	GO:0004984	olfactory receptor activity
ENSMUSG00000095236	GO:0004984	olfactory receptor activity
ENSMUSG00000094192	GO:0004984	olfactory receptor activity
ENSMUSG00000071481	GO:0004984	olfactory receptor activity
ENSMUSG00000056468	GO:0001228	DNA-binding transcription activator activity
ENSMUSG00000043219	GO:0001228	DNA-binding transcription activator activity
ENSMUSG00000038236	GO:0001228	DNA-binding transcription activator activity
ENSMUSG00000058446	GO:0042803	protein homodimerization activity
ENSMUSG00000029777	GO:0042803	protein homodimerization activity
ENSMUSG00000003476	GO:0042803	protein homodimerization activity
ENSMUSG00000003477	GO:0042803	protein homodimerization activity
ENSMUSG00000004655	GO:0042803	protein homodimerization activity
ENSMUSG00000030050	GO:0003779	actin binding
ENSMUSG00000004446	GO:0003779	actin binding
ENSMUSG00000084927	GO:0015291	secondary active transmembrane transporter activity
ENSMUSG00000084927	GO:0046943	carboxylic acid transmembrane transporter activity
ENSMUSG00000079263	GO:0015291	secondary active transmembrane transporter activity
ENSMUSG00000079263	GO:0046943	carboxylic acid transmembrane transporter activity
ENSMUSG00000078810	GO:0003779	actin binding
ENSMUSG00000055193	GO:0016811	hydrolase activity
ENSMUSG00000063177	GO:0016811	hydrolase activity
ENSMUSG00000066515	GO:0016811	hydrolase activity
ENSMUSG00000070551	GO:0004930	G protein-coupled receptor activity
ENSMUSG00000090774	GO:0004930	G protein-coupled receptor activity
ENSMUSG00000057540	GO:0004984	olfactory receptor activity
ENSMUSG00000020168	GO:0004984	olfactory receptor activity
ENSMUSG00000073971	GO:0004984	olfactory receptor activity
ENSMUSG00000073969	GO:0004984	olfactory receptor activity
ENSMUSG00000066273	GO:0004984	olfactory receptor activity
ENSMUSG00000043366	GO:0004984	olfactory receptor activity
ENSMUSG00000060888	GO:0004984	olfactory receptor activity
ENSMUSG00000043310	GO:0004984	olfactory receptor activity
ENSMUSG00000073962	GO:0004984	olfactory receptor activity
ENSMUSG00000073950	GO:0004984	olfactory receptor activity
ENSMUSG00000109659	GO:0004984	olfactory receptor activity
ENSMUSG00000047544	GO:0004984	olfactory receptor activity
ENSMUSG00000094822	GO:0004984	olfactory receptor activity
ENSMUSG00000096516	GO:0004984	olfactory receptor activity
ENSMUSG00000052187	GO:0004984	olfactory receptor activity
ENSMUSG00000073938	GO:0004984	olfactory receptor activity
ENSMUSG00000073937	GO:0004984	olfactory receptor activity
ENSMUSG00000073932	GO:0004984	olfactory receptor activity
ENSMUSG00000051340	GO:0004984	olfactory receptor activity
ENSMUSG00000051437	GO:0004984	olfactory receptor activity
ENSMUSG00000042909	GO:0004984	olfactory receptor activity
ENSMUSG00000051182	GO:0004984	olfactory receptor activity
ENSMUSG00000056782	GO:0004984	olfactory receptor activity
ENSMUSG00000096773	GO:0004984	olfactory receptor activity
ENSMUSG00000073913	GO:0004984	olfactory receptor activity
ENSMUSG00000047225	GO:0004984	olfactory receptor activity
ENSMUSG00000073909	GO:0004984	olfactory receptor activity
ENSMUSG00000073907	GO:0004984	olfactory receptor activity
ENSMUSG00000094493	GO:0004984	olfactory receptor activity
ENSMUSG00000073900	GO:0004984	olfactory receptor activity
ENSMUSG00000109058	GO:0004984	olfactory receptor activity
ENSMUSG00000109542	GO:0004984	olfactory receptor activity
ENSMUSG00000063120	GO:0004984	olfactory receptor activity
ENSMUSG00000054236	GO:0004984	olfactory receptor activity
ENSMUSG00000095929	GO:0004984	olfactory receptor activity
ENSMUSG00000109497	GO:0004984	olfactory receptor activity
ENSMUSG00000109631	GO:0004984	olfactory receptor activity
ENSMUSG00000044702	GO:0046872	metal ion binding
ENSMUSG00000062712	GO:0004984	olfactory receptor activity
ENSMUSG00000056883	GO:0004984	olfactory receptor activity
ENSMUSG00000052508	GO:0004984	olfactory receptor activity
ENSMUSG00000031098	GO:0003779	actin binding
ENSMUSG00000031504	GO:0140034	methylation-dependent protein binding
ENSMUSG00000050756	GO:0008083	growth factor activity
ENSMUSG00000070047	GO:0001085	RNA polymerase II transcription factor binding
ENSMUSG00000070047	GO:0070491	repressing transcription factor binding
ENSMUSG00000071078	GO:0042826	histone deacetylase binding
ENSMUSG00000062007	GO:0017022	myosin binding
ENSMUSG00000055368	GO:0016298	lipase activity
ENSMUSG00000055368	GO:0052689	carboxylic ester hydrolase activity
ENSMUSG00000057074	GO:0016298	lipase activity
ENSMUSG00000057074	GO:0052689	carboxylic ester hydrolase activity
ENSMUSG00000061825	GO:0052689	carboxylic ester hydrolase activity
ENSMUSG00000033106	GO:0003723	RNA binding
ENSMUSG00000031953	GO:0003723	RNA binding
ENSMUSG00000049229	GO:0004984	olfactory receptor activity
ENSMUSG00000057551	GO:0004984	olfactory receptor activity
ENSMUSG00000066905	GO:0004984	olfactory receptor activity
ENSMUSG00000050803	GO:0004984	olfactory receptor activity
ENSMUSG00000044106	GO:0004984	olfactory receptor activity
ENSMUSG00000063350	GO:0004984	olfactory receptor activity
ENSMUSG00000058628	GO:0004984	olfactory receptor activity
ENSMUSG00000095893	GO:0004984	olfactory receptor activity
ENSMUSG00000096427	GO:0004984	olfactory receptor activity
ENSMUSG00000058270	GO:0004984	olfactory receptor activity
ENSMUSG00000060114	GO:0004984	olfactory receptor activity
ENSMUSG00000047050	GO:0004984	olfactory receptor activity
ENSMUSG00000063225	GO:0004984	olfactory receptor activity
ENSMUSG00000062103	GO:0004984	olfactory receptor activity
ENSMUSG00000057424	GO:0004984	olfactory receptor activity
ENSMUSG00000058820	GO:0004984	olfactory receptor activity
ENSMUSG00000038112	GO:0004984	olfactory receptor activity
ENSMUSG00000048299	GO:0004984	olfactory receptor activity
ENSMUSG00000064110	GO:0004984	olfactory receptor activity
ENSMUSG00000094254	GO:0004984	olfactory receptor activity
ENSMUSG00000093934	GO:0004984	olfactory receptor activity
ENSMUSG00000095390	GO:0004984	olfactory receptor activity
ENSMUSG00000051493	GO:0004984	olfactory receptor activity
ENSMUSG00000044292	GO:0004984	olfactory receptor activity
ENSMUSG00000032093	GO:0042803	protein homodimerization activity
ENSMUSG00000032221	GO:0001228	DNA-binding transcription activator activity
ENSMUSG00000079427	GO:0042803	protein homodimerization activity
ENSMUSG00000079427	GO:0046982	protein heterodimerization activity
ENSMUSG00000067399	GO:0042803	protein homodimerization activity
ENSMUSG00000067399	GO:0046982	protein heterodimerization activity
ENSMUSG00000010047	GO:0046982	protein heterodimerization activity
ENSMUSG00000010051	GO:0001664	G protein-coupled receptor binding
ENSMUSG00000010064	GO:0001664	G protein-coupled receptor binding
ENSMUSG00000015340	GO:0003677	DNA binding
ENSMUSG00000095413	GO:0003677	DNA binding
ENSMUSG00000031393	GO:0042803	protein homodimerization activity
ENSMUSG00000031394	GO:0042803	protein homodimerization activity
ENSMUSG00000062564	GO:0042803	protein homodimerization activity
ENSMUSG00000067567	GO:0042803	protein homodimerization activity
ENSMUSG00000032894	GO:0042803	protein homodimerization activity
ENSMUSG00000096520	GO:0035064	methylated histone binding
ENSMUSG00000095693	GO:0035064	methylated histone binding
ENSMUSG00000096706	GO:0035064	methylated histone binding
ENSMUSG00000095148	GO:0035064	methylated histone binding
ENSMUSG00000094484	GO:0035064	methylated histone binding
ENSMUSG00000095324	GO:0035064	methylated histone binding
ENSMUSG00000101928	GO:0035064	methylated histone binding
ENSMUSG00000094679	GO:0035064	methylated histone binding
ENSMUSG00000095242	GO:0035064	methylated histone binding
ENSMUSG00000094813	GO:0035064	methylated histone binding
ENSMUSG00000094838	GO:0035064	methylated histone binding
ENSMUSG00000100231	GO:0035064	methylated histone binding
ENSMUSG00000095769	GO:0035064	methylated histone binding
ENSMUSG00000093903	GO:0035064	methylated histone binding
ENSMUSG00000095462	GO:0035064	methylated histone binding
ENSMUSG00000102668	GO:0035064	methylated histone binding
ENSMUSG00000093848	GO:0035064	methylated histone binding
ENSMUSG00000094911	GO:0035064	methylated histone binding
ENSMUSG00000096379	GO:0035064	methylated histone binding
ENSMUSG00000094354	GO:0035064	methylated histone binding
ENSMUSG00000096885	GO:0035064	methylated histone binding
ENSMUSG00000101471	GO:0035064	methylated histone binding
ENSMUSG00000093950	GO:0035064	methylated histone binding
ENSMUSG00000101766	GO:0035064	methylated histone binding
ENSMUSG00000095785	GO:0035064	methylated histone binding
ENSMUSG00000101725	GO:0035064	methylated histone binding
ENSMUSG00000094616	GO:0035064	methylated histone binding
ENSMUSG00000100535	GO:0035064	methylated histone binding
ENSMUSG00000094746	GO:0035064	methylated histone binding
ENSMUSG00000095578	GO:0035064	methylated histone binding
ENSMUSG00000101286	GO:0035064	methylated histone binding
ENSMUSG00000094399	GO:0035064	methylated histone binding
ENSMUSG00000099856	GO:0035064	methylated histone binding
ENSMUSG00000092083	GO:0003676	nucleic acid binding
ENSMUSG00000045005	GO:0031072	heat shock protein binding
ENSMUSG00000025955	GO:0031072	heat shock protein binding
ENSMUSG00000026248	GO:0019899	enzyme binding
ENSMUSG00000049866	GO:0042802	identical protein binding
ENSMUSG00000041577	GO:0019904	protein domain specific binding
ENSMUSG00000086277	GO:0005102	signaling receptor binding
ENSMUSG00000026698	GO:0005102	signaling receptor binding
ENSMUSG00000041396	GO:0005539	glycosaminoglycan binding
ENSMUSG00000040918	GO:0019899	enzyme binding
ENSMUSG00000040918	GO:0043168	anion binding
ENSMUSG00000026578	GO:0019899	enzyme binding
ENSMUSG00000070501	GO:0008134	transcription factor binding
ENSMUSG00000070501	GO:0042802	identical protein binding
ENSMUSG00000026608	GO:0005102	signaling receptor binding
ENSMUSG00000026605	GO:0005102	signaling receptor binding
ENSMUSG00000037568	GO:0003676	nucleic acid binding
ENSMUSG00000069622	GO:0042802	identical protein binding
ENSMUSG00000009646	GO:0042802	identical protein binding
ENSMUSG00000020109	GO:0042802	identical protein binding
ENSMUSG00000020077	GO:0003676	nucleic acid binding
ENSMUSG00000009681	GO:0019899	enzyme binding
ENSMUSG00000001119	GO:0003676	nucleic acid binding
ENSMUSG00000035504	GO:0003676	nucleic acid binding
ENSMUSG00000085111	GO:0019899	enzyme binding
ENSMUSG00000025366	GO:0019899	enzyme binding
ENSMUSG00000000861	GO:0019899	enzyme binding
ENSMUSG00000020459	GO:0019899	enzyme binding
ENSMUSG00000020460	GO:0019899	enzyme binding
ENSMUSG00000020279	GO:0019899	enzyme binding
ENSMUSG00000018593	GO:0019899	enzyme binding
ENSMUSG00000000263	GO:0019899	enzyme binding
ENSMUSG00000037335	GO:0003676	nucleic acid binding
ENSMUSG00000018507	GO:0019899	enzyme binding
ENSMUSG00000033044	GO:0000149	SNARE binding
ENSMUSG00000020905	GO:0000149	SNARE binding
ENSMUSG00000020904	GO:0000149	SNARE binding
ENSMUSG00000020902	GO:0000149	SNARE binding
ENSMUSG00000020785	GO:0043168	anion binding
ENSMUSG00000038351	GO:0003676	nucleic acid binding
ENSMUSG00000020841	GO:0042802	identical protein binding
ENSMUSG00000020716	GO:0019899	enzyme binding
ENSMUSG00000049612	GO:0019899	enzyme binding
ENSMUSG00000017692	GO:0008092	cytoskeletal protein binding
ENSMUSG00000017428	GO:0008092	cytoskeletal protein binding
ENSMUSG00000018378	GO:0003676	nucleic acid binding
ENSMUSG00000017146	GO:0019899	enzyme binding
ENSMUSG00000078607	GO:0008134	transcription factor binding
ENSMUSG00000020733	GO:0043168	anion binding
ENSMUSG00000020734	GO:0043168	anion binding
ENSMUSG00000048442	GO:0019899	enzyme binding
ENSMUSG00000025375	GO:0042802	identical protein binding
ENSMUSG00000025127	GO:0019899	enzyme binding
ENSMUSG00000061111	GO:0019899	enzyme binding
ENSMUSG00000052593	GO:0042802	identical protein binding
ENSMUSG00000073158	GO:0042802	identical protein binding
ENSMUSG00000020952	GO:0005516	calmodulin binding
ENSMUSG00000020952	GO:0005518	collagen binding
ENSMUSG00000095595	GO:0043168	anion binding
ENSMUSG00000021057	GO:0042802	identical protein binding
ENSMUSG00000054383	GO:0016788	hydrolase activity
ENSMUSG00000071177	GO:0042802	identical protein binding
ENSMUSG00000072849	GO:0042802	identical protein binding
ENSMUSG00000052160	GO:0042802	identical protein binding
ENSMUSG00000021211	GO:0004497	monooxygenase activity
ENSMUSG00000021211	GO:0016705	oxidoreductase activity
ENSMUSG00000069296	GO:0005550	pheromone binding
ENSMUSG00000094379	GO:0005550	pheromone binding
ENSMUSG00000071491	GO:0005550	pheromone binding
ENSMUSG00000115697	GO:0005550	pheromone binding
ENSMUSG00000049625	GO:1990841	promoter-specific chromatin binding
ENSMUSG00000060176	GO:0042802	identical protein binding
ENSMUSG00000074794	GO:0008092	cytoskeletal protein binding
ENSMUSG00000035834	GO:0008092	cytoskeletal protein binding
ENSMUSG00000021708	GO:0043168	anion binding
ENSMUSG00000091109	GO:0042802	identical protein binding
ENSMUSG00000032727	GO:0019955	cytokine binding
ENSMUSG00000049985	GO:0019955	cytokine binding
ENSMUSG00000058317	GO:0003676	nucleic acid binding
ENSMUSG00000041471	GO:0043168	anion binding
ENSMUSG00000091131	GO:0048029	monosaccharide binding
ENSMUSG00000092142	GO:0042802	identical protein binding
ENSMUSG00000050766	GO:0004540	ribonuclease activity
ENSMUSG00000015441	GO:0019904	protein domain specific binding
ENSMUSG00000035161	GO:0048018	receptor ligand activity
ENSMUSG00000014547	GO:0048018	receptor ligand activity
ENSMUSG00000021953	GO:0003676	nucleic acid binding
ENSMUSG00000035078	GO:0003676	nucleic acid binding
ENSMUSG00000033405	GO:0008134	transcription factor binding
ENSMUSG00000022197	GO:0042802	identical protein binding
ENSMUSG00000079022	GO:0019899	enzyme binding
ENSMUSG00000047921	GO:0019899	enzyme binding
ENSMUSG00000059895	GO:0019899	enzyme binding
ENSMUSG00000022477	GO:0003676	nucleic acid binding
ENSMUSG00000068083	GO:0016705	oxidoreductase activity
ENSMUSG00000068083	GO:0020037	heme binding
ENSMUSG00000022999	GO:0043168	anion binding
ENSMUSG00000023004	GO:0043168	anion binding
ENSMUSG00000001076	GO:1901265	nucleoside phosphate binding
ENSMUSG00000058290	GO:0008134	transcription factor binding
ENSMUSG00000037972	GO:0003676	nucleic acid binding
ENSMUSG00000022768	GO:0019899	enzyme binding
ENSMUSG00000000884	GO:0042802	identical protein binding
ENSMUSG00000060459	GO:0005102	signaling receptor binding
ENSMUSG00000022881	GO:0005102	signaling receptor binding
ENSMUSG00000038084	GO:0005518	collagen binding
ENSMUSG00000022906	GO:0019899	enzyme binding
ENSMUSG00000047746	GO:0019899	enzyme binding
ENSMUSG00000034206	GO:0019899	enzyme binding
ENSMUSG00000022827	GO:0019899	enzyme binding
ENSMUSG00000095464	GO:0019899	enzyme binding
ENSMUSG00000022803	GO:0019899	enzyme binding
ENSMUSG00000051728	GO:0042802	identical protein binding
ENSMUSG00000039639	GO:0042802	identical protein binding
ENSMUSG00000092074	GO:0008022	protein C-terminus binding
ENSMUSG00000092074	GO:0042802	identical protein binding
ENSMUSG00000041831	GO:0008022	protein C-terminus binding
ENSMUSG00000041831	GO:0042802	identical protein binding
ENSMUSG00000023828	GO:0019899	enzyme binding
ENSMUSG00000023828	GO:0051087	chaperone binding
ENSMUSG00000068037	GO:0019899	enzyme binding
ENSMUSG00000007564	GO:0005550	pheromone binding
ENSMUSG00000045575	GO:0005550	pheromone binding
ENSMUSG00000067942	GO:0005550	pheromone binding
ENSMUSG00000057203	GO:0005550	pheromone binding
ENSMUSG00000061207	GO:0003676	nucleic acid binding
ENSMUSG00000024369	GO:0003676	nucleic acid binding
ENSMUSG00000090877	GO:0031072	heat shock protein binding
ENSMUSG00000056116	GO:0005102	signaling receptor binding
ENSMUSG00000056116	GO:0042277	peptide binding
ENSMUSG00000073407	GO:0005102	signaling receptor binding
ENSMUSG00000073407	GO:0042277	peptide binding
ENSMUSG00000037130	GO:0005102	signaling receptor binding
ENSMUSG00000024457	GO:0005102	signaling receptor binding
ENSMUSG00000096697	GO:0005102	signaling receptor binding
ENSMUSG00000025431	GO:0005102	signaling receptor binding
ENSMUSG00000092043	GO:0005102	signaling receptor binding
ENSMUSG00000117190	GO:0005102	signaling receptor binding
ENSMUSG00000037089	GO:0044325	ion channel binding
ENSMUSG00000023939	GO:0042802	identical protein binding
ENSMUSG00000051486	GO:0042802	identical protein binding
ENSMUSG00000052928	GO:0019899	enzyme binding
ENSMUSG00000052928	GO:0046332	SMAD binding
ENSMUSG00000049090	GO:0019899	enzyme binding
ENSMUSG00000060803	GO:0043168	anion binding
ENSMUSG00000038658	GO:0005102	signaling receptor binding
ENSMUSG00000046324	GO:0005102	signaling receptor binding
ENSMUSG00000074882	GO:0004497	monooxygenase activity
ENSMUSG00000074882	GO:0016705	oxidoreductase activity
ENSMUSG00000074882	GO:0020037	heme binding
ENSMUSG00000054827	GO:0046906	tetrapyrrole binding
ENSMUSG00000039046	GO:0003676	nucleic acid binding
ENSMUSG00000091312	GO:0019955	cytokine binding
ENSMUSG00000015092	GO:0043168	anion binding
ENSMUSG00000085484	GO:0042802	identical protein binding
ENSMUSG00000036401	GO:0042802	identical protein binding
ENSMUSG00000026834	GO:0042802	identical protein binding
ENSMUSG00000026893	GO:0042802	identical protein binding
ENSMUSG00000055612	GO:1901265	nucleoside phosphate binding
ENSMUSG00000074994	GO:0003676	nucleic acid binding
ENSMUSG00000027326	GO:0019899	enzyme binding
ENSMUSG00000091337	GO:0005102	signaling receptor binding
ENSMUSG00000027274	GO:0000149	SNARE binding
ENSMUSG00000027419	GO:0008092	cytoskeletal protein binding
ENSMUSG00000055177	GO:0000149	SNARE binding
ENSMUSG00000000876	GO:0003676	nucleic acid binding
ENSMUSG00000038467	GO:0003676	nucleic acid binding
ENSMUSG00000027612	GO:0019899	enzyme binding
ENSMUSG00000013338	GO:0042802	identical protein binding
ENSMUSG00000074643	GO:0042802	identical protein binding
ENSMUSG00000067847	GO:0042802	identical protein binding
ENSMUSG00000054582	GO:0019899	enzyme binding
ENSMUSG00000027569	GO:0042802	identical protein binding
ENSMUSG00000049401	GO:0042802	identical protein binding
ENSMUSG00000038932	GO:0042802	identical protein binding
ENSMUSG00000039710	GO:0042802	identical protein binding
ENSMUSG00000091685	GO:0060589	nucleoside-triphosphatase regulator activity
ENSMUSG00000027998	GO:0005102	signaling receptor binding
ENSMUSG00000042672	GO:0005102	signaling receptor binding
ENSMUSG00000062778	GO:0005539	glycosaminoglycan binding
ENSMUSG00000039735	GO:0043168	anion binding
ENSMUSG00000032826	GO:0005516	calmodulin binding
ENSMUSG00000032826	GO:0044325	ion channel binding
ENSMUSG00000028415	GO:0019899	enzyme binding
ENSMUSG00000028497	GO:0005518	collagen binding
ENSMUSG00000038330	GO:0005518	collagen binding
ENSMUSG00000100079	GO:0005518	collagen binding
ENSMUSG00000097078	GO:0005518	collagen binding
ENSMUSG00000094618	GO:0005518	collagen binding
ENSMUSG00000096582	GO:0005518	collagen binding
ENSMUSG00000099545	GO:0005518	collagen binding
ENSMUSG00000070868	GO:0005102	signaling receptor binding
ENSMUSG00000049972	GO:0005102	signaling receptor binding
ENSMUSG00000048766	GO:0005102	signaling receptor binding
ENSMUSG00000087194	GO:0005102	signaling receptor binding
ENSMUSG00000084346	GO:0004497	monooxygenase activity
ENSMUSG00000084346	GO:0016705	oxidoreductase activity
ENSMUSG00000066072	GO:0004497	monooxygenase activity
ENSMUSG00000066072	GO:0016705	oxidoreductase activity
ENSMUSG00000001985	GO:0019955	cytokine binding
ENSMUSG00000003038	GO:0008134	transcription factor binding
ENSMUSG00000050966	GO:0008134	transcription factor binding
ENSMUSG00000000682	GO:0032182	ubiquitin-like protein binding
ENSMUSG00000073747	GO:0032182	ubiquitin-like protein binding
ENSMUSG00000028841	GO:0032182	ubiquitin-like protein binding
ENSMUSG00000051351	GO:0003676	nucleic acid binding
ENSMUSG00000028749	GO:0005543	phospholipid binding
ENSMUSG00000040964	GO:0042802	identical protein binding
ENSMUSG00000046862	GO:0044325	ion channel binding
ENSMUSG00000005045	GO:0044325	ion channel binding
ENSMUSG00000029032	GO:0046332	SMAD binding
ENSMUSG00000040254	GO:0005102	signaling receptor binding
ENSMUSG00000025746	GO:0003676	nucleic acid binding
ENSMUSG00000023452	GO:0019899	enzyme binding
ENSMUSG00000023452	GO:0044325	ion channel binding
ENSMUSG00000037313	GO:0019838	growth factor binding
ENSMUSG00000029233	GO:0042802	identical protein binding
ENSMUSG00000029377	GO:0005102	signaling receptor binding
ENSMUSG00000029307	GO:0005102	signaling receptor binding
ENSMUSG00000029283	GO:0019899	enzyme binding
ENSMUSG00000029283	GO:0042393	histone binding
ENSMUSG00000029283	GO:0140030	modification-dependent protein binding
ENSMUSG00000029276	GO:0019899	enzyme binding
ENSMUSG00000029275	GO:0019899	enzyme binding
ENSMUSG00000029270	GO:0019899	enzyme binding
ENSMUSG00000029267	GO:0019899	enzyme binding
ENSMUSG00000063406	GO:0019899	enzyme binding
ENSMUSG00000029343	GO:0019899	enzyme binding
ENSMUSG00000029348	GO:0042802	identical protein binding
ENSMUSG00000029575	GO:0042802	identical protein binding
ENSMUSG00000041939	GO:0042802	identical protein binding
ENSMUSG00000029561	GO:0042802	identical protein binding
ENSMUSG00000001739	GO:0019899	enzyme binding
ENSMUSG00000037428	GO:0019899	enzyme binding
ENSMUSG00000054417	GO:0016705	oxidoreductase activity
ENSMUSG00000029630	GO:0016705	oxidoreductase activity
ENSMUSG00000029664	GO:0000149	SNARE binding
ENSMUSG00000029663	GO:0000149	SNARE binding
ENSMUSG00000039264	GO:0043168	anion binding
ENSMUSG00000029810	GO:0043168	anion binding
ENSMUSG00000023367	GO:0043168	anion binding
ENSMUSG00000004655	GO:0019838	growth factor binding
ENSMUSG00000093696	GO:0005550	pheromone binding
ENSMUSG00000061208	GO:0005550	pheromone binding
ENSMUSG00000037826	GO:0005550	pheromone binding
ENSMUSG00000029798	GO:0005550	pheromone binding
ENSMUSG00000062190	GO:0005550	pheromone binding
ENSMUSG00000062905	GO:0005550	pheromone binding
ENSMUSG00000091012	GO:0005550	pheromone binding
ENSMUSG00000059654	GO:0005539	glycosaminoglycan binding
ENSMUSG00000030017	GO:0005539	glycosaminoglycan binding
ENSMUSG00000030165	GO:0019899	enzyme binding
ENSMUSG00000033027	GO:0019899	enzyme binding
ENSMUSG00000030194	GO:0004888	transmembrane signaling receptor activity
ENSMUSG00000059410	GO:0004888	transmembrane signaling receptor activity
ENSMUSG00000030213	GO:0019904	protein domain specific binding
ENSMUSG00000046456	GO:0019899	enzyme binding
ENSMUSG00000051811	GO:0019899	enzyme binding
ENSMUSG00000054272	GO:0000981	DNA-binding transcription factor activity
ENSMUSG00000090714	GO:0000981	DNA-binding transcription factor activity
ENSMUSG00000095936	GO:0000981	DNA-binding transcription factor activity
ENSMUSG00000061602	GO:0005550	pheromone binding
ENSMUSG00000030386	GO:0005550	pheromone binding
ENSMUSG00000033916	GO:0042802	identical protein binding
ENSMUSG00000005649	GO:0043168	anion binding
ENSMUSG00000070811	GO:0043168	anion binding
ENSMUSG00000074377	GO:0043168	anion binding
ENSMUSG00000041578	GO:0042802	identical protein binding
ENSMUSG00000041571	GO:0042802	identical protein binding
ENSMUSG00000044030	GO:0003676	nucleic acid binding
ENSMUSG00000109350	GO:0042802	identical protein binding
ENSMUSG00000074254	GO:0046906	tetrapyrrole binding
ENSMUSG00000040650	GO:0046906	tetrapyrrole binding
ENSMUSG00000049685	GO:0004497	monooxygenase activity
ENSMUSG00000049685	GO:0016705	oxidoreductase activity
ENSMUSG00000049685	GO:0020037	heme binding
ENSMUSG00000053291	GO:0016705	oxidoreductase activity
ENSMUSG00000053291	GO:0046906	tetrapyrrole binding
ENSMUSG00000030590	GO:0019899	enzyme binding
ENSMUSG00000047473	GO:0042393	histone binding
ENSMUSG00000011427	GO:0042393	histone binding
ENSMUSG00000058239	GO:0043168	anion binding
ENSMUSG00000036570	GO:0099106	ion channel regulator activity
ENSMUSG00000036560	GO:0099106	ion channel regulator activity
ENSMUSG00000078754	GO:0005496	steroid binding
ENSMUSG00000078759	GO:0005496	steroid binding
ENSMUSG00000063931	GO:0042802	identical protein binding
ENSMUSG00000007833	GO:0051219	phosphoprotein binding
ENSMUSG00000025102	GO:0008092	cytoskeletal protein binding
ENSMUSG00000063120	GO:0005550	pheromone binding
ENSMUSG00000054236	GO:0005550	pheromone binding
ENSMUSG00000095929	GO:0005550	pheromone binding
ENSMUSG00000109497	GO:0005550	pheromone binding
ENSMUSG00000109631	GO:0005550	pheromone binding
ENSMUSG00000044702	GO:0043168	anion binding
ENSMUSG00000048170	GO:0042802	identical protein binding
ENSMUSG00000055319	GO:0042802	identical protein binding
ENSMUSG00000031068	GO:0042802	identical protein binding
ENSMUSG00000031495	GO:0048029	monosaccharide binding
ENSMUSG00000037406	GO:0019904	protein domain specific binding
ENSMUSG00000037251	GO:0042802	identical protein binding
ENSMUSG00000015994	GO:0042802	identical protein binding
ENSMUSG00000063412	GO:0042802	identical protein binding
ENSMUSG00000109764	GO:0042802	identical protein binding
ENSMUSG00000006273	GO:0019899	enzyme binding
ENSMUSG00000074178	GO:0042802	identical protein binding
ENSMUSG00000037993	GO:0042802	identical protein binding
ENSMUSG00000031723	GO:0042802	identical protein binding
ENSMUSG00000048827	GO:0042802	identical protein binding
ENSMUSG00000031728	GO:0042802	identical protein binding
ENSMUSG00000031960	GO:0019838	growth factor binding
ENSMUSG00000033624	GO:0019838	growth factor binding
ENSMUSG00000033545	GO:0043168	anion binding
ENSMUSG00000014444	GO:0003676	nucleic acid binding
ENSMUSG00000037808	GO:0042802	identical protein binding
ENSMUSG00000053914	GO:0042802	identical protein binding
ENSMUSG00000066892	GO:0008013	beta-catenin binding
ENSMUSG00000037405	GO:0005102	signaling receptor binding
ENSMUSG00000037405	GO:0050839	cell adhesion molecule binding
ENSMUSG00000079681	GO:0005178	integrin binding
ENSMUSG00000046240	GO:0008092	cytoskeletal protein binding
ENSMUSG00000001946	GO:0005516	calmodulin binding
ENSMUSG00000070304	GO:0042802	identical protein binding
ENSMUSG00000047766	GO:0008092	cytoskeletal protein binding
ENSMUSG00000034485	GO:0008092	cytoskeletal protein binding
ENSMUSG00000037801	GO:0046332	SMAD binding
ENSMUSG00000079427	GO:0019904	protein domain specific binding
ENSMUSG00000067399	GO:0019904	protein domain specific binding
ENSMUSG00000032456	GO:0019842	vitamin binding
ENSMUSG00000032456	GO:0043178	alcohol binding
ENSMUSG00000032566	GO:0043168	anion binding
ENSMUSG00000032567	GO:0005524	ATP binding
ENSMUSG00000066382	GO:0005516	calmodulin binding
ENSMUSG00000010048	GO:0005102	signaling receptor binding
ENSMUSG00000025804	GO:0019955	cytokine binding
ENSMUSG00000064039	GO:0019955	cytokine binding
ENSMUSG00000101500	GO:0019899	enzyme binding
ENSMUSG00000001986	GO:0097110	scaffold protein binding
ENSMUSG00000105993	GO:0097110	scaffold protein binding
ENSMUSG00000016150	GO:0097110	scaffold protein binding
ENSMUSG00000079525	GO:0008092	cytoskeletal protein binding
ENSMUSG00000067567	GO:0019904	protein domain specific binding
ENSMUSG00000067567	GO:0046332	SMAD binding
ENSMUSG00000031434	GO:0042802	identical protein binding
ENSMUSG00000053211	GO:0003676	nucleic acid binding
ENSMUSG00000069053	GO:0003676	nucleic acid binding
ENSMUSG00000056673	GO:0003676	nucleic acid binding
ENSMUSG00000069036	GO:0003676	nucleic acid binding
ENSMUSG00000016918	GO:0005515	protein binding
ENSMUSG00000025921	GO:0005515	protein binding
ENSMUSG00000025939	GO:0005515	protein binding
ENSMUSG00000067750	GO:0005515	protein binding
ENSMUSG00000086727	GO:0005515	protein binding
ENSMUSG00000067604	GO:0005515	protein binding
ENSMUSG00000026077	GO:0005515	protein binding
ENSMUSG00000073702	GO:0005515	protein binding
ENSMUSG00000050967	GO:0005515	protein binding
ENSMUSG00000041684	GO:0005515	protein binding
ENSMUSG00000056870	GO:0005515	protein binding
ENSMUSG00000098549	GO:0005515	protein binding
ENSMUSG00000025993	GO:0005515	protein binding
ENSMUSG00000026107	GO:0005515	protein binding
ENSMUSG00000073676	GO:0005515	protein binding
ENSMUSG00000025977	GO:0005515	protein binding
ENSMUSG00000038242	GO:0005515	protein binding
ENSMUSG00000079554	GO:0005515	protein binding
ENSMUSG00000026017	GO:0005515	protein binding
ENSMUSG00000025967	GO:0005515	protein binding
ENSMUSG00000073658	GO:0005515	protein binding
ENSMUSG00000044429	GO:0005515	protein binding
ENSMUSG00000026005	GO:0005515	protein binding
ENSMUSG00000026003	GO:0005515	protein binding
ENSMUSG00000062209	GO:0005515	protein binding
ENSMUSG00000053153	GO:0005515	protein binding
ENSMUSG00000026192	GO:0005515	protein binding
ENSMUSG00000026193	GO:0005515	protein binding
ENSMUSG00000039372	GO:0005515	protein binding
ENSMUSG00000061815	GO:0005515	protein binding
ENSMUSG00000026180	GO:0005515	protein binding
ENSMUSG00000006301	GO:0005515	protein binding
ENSMUSG00000026176	GO:0005515	protein binding
ENSMUSG00000026174	GO:0005515	protein binding
ENSMUSG00000006538	GO:0005515	protein binding
ENSMUSG00000032997	GO:0005515	protein binding
ENSMUSG00000051703	GO:0005515	protein binding
ENSMUSG00000026213	GO:0005515	protein binding
ENSMUSG00000026235	GO:0005515	protein binding
ENSMUSG00000073643	GO:0005515	protein binding
ENSMUSG00000026249	GO:0005515	protein binding
ENSMUSG00000043230	GO:0005515	protein binding
ENSMUSG00000067158	GO:0005515	protein binding
ENSMUSG00000062590	GO:0005515	protein binding
ENSMUSG00000048000	GO:0005515	protein binding
ENSMUSG00000079434	GO:0005515	protein binding
ENSMUSG00000026289	GO:0005515	protein binding
ENSMUSG00000067081	GO:0005515	protein binding
ENSMUSG00000044337	GO:0005515	protein binding
ENSMUSG00000070732	GO:0005515	protein binding
ENSMUSG00000034343	GO:0005515	protein binding
ENSMUSG00000026307	GO:0005515	protein binding
ENSMUSG00000047443	GO:0005515	protein binding
ENSMUSG00000026311	GO:0005515	protein binding
ENSMUSG00000007805	GO:0005515	protein binding
ENSMUSG00000042849	GO:0005549	odorant binding
ENSMUSG00000044055	GO:0005549	odorant binding
ENSMUSG00000026277	GO:0005515	protein binding
ENSMUSG00000026279	GO:0005515	protein binding
ENSMUSG00000056536	GO:0005515	protein binding
ENSMUSG00000026383	GO:0005515	protein binding
ENSMUSG00000036962	GO:0005515	protein binding
ENSMUSG00000036907	GO:0005515	protein binding
ENSMUSG00000050534	GO:0005515	protein binding
ENSMUSG00000036815	GO:0005515	protein binding
ENSMUSG00000026343	GO:0005515	protein binding
ENSMUSG00000026347	GO:0005515	protein binding
ENSMUSG00000042510	GO:0005515	protein binding
ENSMUSG00000026420	GO:0005515	protein binding
ENSMUSG00000016526	GO:0005515	protein binding
ENSMUSG00000026427	GO:0005515	protein binding
ENSMUSG00000055184	GO:0005515	protein binding
ENSMUSG00000026443	GO:0005515	protein binding
ENSMUSG00000054387	GO:0005515	protein binding
ENSMUSG00000041559	GO:0005515	protein binding
ENSMUSG00000041559	GO:0097367	carbohydrate derivative binding
ENSMUSG00000020423	GO:0005515	protein binding
ENSMUSG00000020423	GO:0097367	carbohydrate derivative binding
ENSMUSG00000050526	GO:0005515	protein binding
ENSMUSG00000042207	GO:0005515	protein binding
ENSMUSG00000073557	GO:0005515	protein binding
ENSMUSG00000033898	GO:0005515	protein binding
ENSMUSG00000042708	GO:0005515	protein binding
ENSMUSG00000042684	GO:0005515	protein binding
ENSMUSG00000026715	GO:0005515	protein binding
ENSMUSG00000026709	GO:0005515	protein binding
ENSMUSG00000026708	GO:0005515	protein binding
ENSMUSG00000040113	GO:0005515	protein binding
ENSMUSG00000026585	GO:0005515	protein binding
ENSMUSG00000041396	GO:0043167	ion binding
ENSMUSG00000026577	GO:0005515	protein binding
ENSMUSG00000026678	GO:0005515	protein binding
ENSMUSG00000070532	GO:0005515	protein binding
ENSMUSG00000073494	GO:0005515	protein binding
ENSMUSG00000102752	GO:0005515	protein binding
ENSMUSG00000042800	GO:0005515	protein binding
ENSMUSG00000096968	GO:0005515	protein binding
ENSMUSG00000070524	GO:0005515	protein binding
ENSMUSG00000026641	GO:0005515	protein binding
ENSMUSG00000038147	GO:0005515	protein binding
ENSMUSG00000073492	GO:0005515	protein binding
ENSMUSG00000003464	GO:0005515	protein binding
ENSMUSG00000007107	GO:0005515	protein binding
ENSMUSG00000026618	GO:0097159	organic cyclic compound binding
ENSMUSG00000026618	GO:1901363	heterocyclic compound binding
ENSMUSG00000026632	GO:0097159	organic cyclic compound binding
ENSMUSG00000026632	GO:1901363	heterocyclic compound binding
ENSMUSG00000040653	GO:0005515	protein binding
ENSMUSG00000019762	GO:0005515	protein binding
ENSMUSG00000075327	GO:0005515	protein binding
ENSMUSG00000019768	GO:0005515	protein binding
ENSMUSG00000096553	GO:0005515	protein binding
ENSMUSG00000000766	GO:0005515	protein binding
ENSMUSG00000040034	GO:0005515	protein binding
ENSMUSG00000040006	GO:0005515	protein binding
ENSMUSG00000039981	GO:0005515	protein binding
ENSMUSG00000047648	GO:0005515	protein binding
ENSMUSG00000019814	GO:0005515	protein binding
ENSMUSG00000015501	GO:0005515	protein binding
ENSMUSG00000039760	GO:0005515	protein binding
ENSMUSG00000020003	GO:0005515	protein binding
ENSMUSG00000019990	GO:0005515	protein binding
ENSMUSG00000019986	GO:0005515	protein binding
ENSMUSG00000069712	GO:0005515	protein binding
ENSMUSG00000097327	GO:0005515	protein binding
ENSMUSG00000019984	GO:0005515	protein binding
ENSMUSG00000039552	GO:0005515	protein binding
ENSMUSG00000038332	GO:0005515	protein binding
ENSMUSG00000048756	GO:0005515	protein binding
ENSMUSG00000038302	GO:0005515	protein binding
ENSMUSG00000019802	GO:0005515	protein binding
ENSMUSG00000019863	GO:0005515	protein binding
ENSMUSG00000038151	GO:0005515	protein binding
ENSMUSG00000019849	GO:0005515	protein binding
ENSMUSG00000019848	GO:0005515	protein binding
ENSMUSG00000038774	GO:0005515	protein binding
ENSMUSG00000062593	GO:0005515	protein binding
ENSMUSG00000019909	GO:0005515	protein binding
ENSMUSG00000097704	GO:0005515	protein binding
ENSMUSG00000019857	GO:0005515	protein binding
ENSMUSG00000019872	GO:0005515	protein binding
ENSMUSG00000058537	GO:0005515	protein binding
ENSMUSG00000044475	GO:0005515	protein binding
ENSMUSG00000090439	GO:0005515	protein binding
ENSMUSG00000044312	GO:0005515	protein binding
ENSMUSG00000020078	GO:0005515	protein binding
ENSMUSG00000020077	GO:0005515	protein binding
ENSMUSG00000071253	GO:0005515	protein binding
ENSMUSG00000020064	GO:0005515	protein binding
ENSMUSG00000019945	GO:0005515	protein binding
ENSMUSG00000060733	GO:0005515	protein binding
ENSMUSG00000019923	GO:0005515	protein binding
ENSMUSG00000052613	GO:0005515	protein binding
ENSMUSG00000009070	GO:0005515	protein binding
ENSMUSG00000051652	GO:0005515	protein binding
ENSMUSG00000020284	GO:0005515	protein binding
ENSMUSG00000000731	GO:0005515	protein binding
ENSMUSG00000032834	GO:0005515	protein binding
ENSMUSG00000000374	GO:0005515	protein binding
ENSMUSG00000001211	GO:0005515	protein binding
ENSMUSG00000032763	GO:0005515	protein binding
ENSMUSG00000054206	GO:0005515	protein binding
ENSMUSG00000035852	GO:0005515	protein binding
ENSMUSG00000006498	GO:0005515	protein binding
ENSMUSG00000057729	GO:0005515	protein binding
ENSMUSG00000035781	GO:0005515	protein binding
ENSMUSG00000035773	GO:0005515	protein binding
ENSMUSG00000019564	GO:0005515	protein binding
ENSMUSG00000035754	GO:0005515	protein binding
ENSMUSG00000035697	GO:0005515	protein binding
ENSMUSG00000003348	GO:0005515	protein binding
ENSMUSG00000020219	GO:0005515	protein binding
ENSMUSG00000034917	GO:0005515	protein binding
ENSMUSG00000034889	GO:0005515	protein binding
ENSMUSG00000096856	GO:0005515	protein binding
ENSMUSG00000020037	GO:0005515	protein binding
ENSMUSG00000001783	GO:0005515	protein binding
ENSMUSG00000112743	GO:0005515	protein binding
ENSMUSG00000054027	GO:0005515	protein binding
ENSMUSG00000020052	GO:0005515	protein binding
ENSMUSG00000074802	GO:0005515	protein binding
ENSMUSG00000019988	GO:0005515	protein binding
ENSMUSG00000020018	GO:0005515	protein binding
ENSMUSG00000020021	GO:0005515	protein binding
ENSMUSG00000020023	GO:0005515	protein binding
ENSMUSG00000074780	GO:0005515	protein binding
ENSMUSG00000036499	GO:0005515	protein binding
ENSMUSG00000036602	GO:0005515	protein binding
ENSMUSG00000091779	GO:0005515	protein binding
ENSMUSG00000035864	GO:0005515	protein binding
ENSMUSG00000020181	GO:0005515	protein binding
ENSMUSG00000020189	GO:0005515	protein binding
ENSMUSG00000035759	GO:0005515	protein binding
ENSMUSG00000035681	GO:0005515	protein binding
ENSMUSG00000006764	GO:0005515	protein binding
ENSMUSG00000020130	GO:0005515	protein binding
ENSMUSG00000020130	GO:0043167	ion binding
ENSMUSG00000020137	GO:0005515	protein binding
ENSMUSG00000020177	GO:0005515	protein binding
ENSMUSG00000069516	GO:0005515	protein binding
ENSMUSG00000020183	GO:0005515	protein binding
ENSMUSG00000060181	GO:0005515	protein binding
ENSMUSG00000074695	GO:0005515	protein binding
ENSMUSG00000112216	GO:0005515	protein binding
ENSMUSG00000112252	GO:0005515	protein binding
ENSMUSG00000112781	GO:0005515	protein binding
ENSMUSG00000020228	GO:0005515	protein binding
ENSMUSG00000020227	GO:0005515	protein binding
ENSMUSG00000020224	GO:0005515	protein binding
ENSMUSG00000020121	GO:0005515	protein binding
ENSMUSG00000034620	GO:0005515	protein binding
ENSMUSG00000047492	GO:0005515	protein binding
ENSMUSG00000040249	GO:0005515	protein binding
ENSMUSG00000002147	GO:0005515	protein binding
ENSMUSG00000025402	GO:0005515	protein binding
ENSMUSG00000044005	GO:0005515	protein binding
ENSMUSG00000039810	GO:0005515	protein binding
ENSMUSG00000025362	GO:0005515	protein binding
ENSMUSG00000025352	GO:0005515	protein binding
ENSMUSG00000020453	GO:0005515	protein binding
ENSMUSG00000034614	GO:0005515	protein binding
ENSMUSG00000020448	GO:0005515	protein binding
ENSMUSG00000034579	GO:0005515	protein binding
ENSMUSG00000034412	GO:0005515	protein binding
ENSMUSG00000034201	GO:0005515	protein binding
ENSMUSG00000041961	GO:0005515	protein binding
ENSMUSG00000020484	GO:0005515	protein binding
ENSMUSG00000020481	GO:0005515	protein binding
ENSMUSG00000041798	GO:0005515	protein binding
ENSMUSG00000002741	GO:0005515	protein binding
ENSMUSG00000020447	GO:0005515	protein binding
ENSMUSG00000035455	GO:0005515	protein binding
ENSMUSG00000044966	GO:0005515	protein binding
ENSMUSG00000044629	GO:0005515	protein binding
ENSMUSG00000020160	GO:0005515	protein binding
ENSMUSG00000049800	GO:0005515	protein binding
ENSMUSG00000001891	GO:0005515	protein binding
ENSMUSG00000042302	GO:0005515	protein binding
ENSMUSG00000051355	GO:0005515	protein binding
ENSMUSG00000032889	GO:0005515	protein binding
ENSMUSG00000020462	GO:0005515	protein binding
ENSMUSG00000044072	GO:0005515	protein binding
ENSMUSG00000043999	GO:0005515	protein binding
ENSMUSG00000040610	GO:0005515	protein binding
ENSMUSG00000098456	GO:0005515	protein binding
ENSMUSG00000002699	GO:0005515	protein binding
ENSMUSG00000047861	GO:0005515	protein binding
ENSMUSG00000051062	GO:0005515	protein binding
ENSMUSG00000055456	GO:0005515	protein binding
ENSMUSG00000057098	GO:0005515	protein binding
ENSMUSG00000040489	GO:0005515	protein binding
ENSMUSG00000069899	GO:0005515	protein binding
ENSMUSG00000048721	GO:0005515	protein binding
ENSMUSG00000020401	GO:0005515	protein binding
ENSMUSG00000040413	GO:0005515	protein binding
ENSMUSG00000015837	GO:0005515	protein binding
ENSMUSG00000036620	GO:0005515	protein binding
ENSMUSG00000007850	GO:0005515	protein binding
ENSMUSG00000020387	GO:0005515	protein binding
ENSMUSG00000000782	GO:0005515	protein binding
ENSMUSG00000036117	GO:0005515	protein binding
ENSMUSG00000018914	GO:0005515	protein binding
ENSMUSG00000020333	GO:0005515	protein binding
ENSMUSG00000020332	GO:0005515	protein binding
ENSMUSG00000020523	GO:0005515	protein binding
ENSMUSG00000037335	GO:0005515	protein binding
ENSMUSG00000000126	GO:0005515	protein binding
ENSMUSG00000054519	GO:0005515	protein binding
ENSMUSG00000042678	GO:0005515	protein binding
ENSMUSG00000042650	GO:0005515	protein binding
ENSMUSG00000042569	GO:0005515	protein binding
ENSMUSG00000018931	GO:0005515	protein binding
ENSMUSG00000010025	GO:0005515	protein binding
ENSMUSG00000020548	GO:0005515	protein binding
ENSMUSG00000032921	GO:0005515	protein binding
ENSMUSG00000032892	GO:0005515	protein binding
ENSMUSG00000020898	GO:0005515	protein binding
ENSMUSG00000020893	GO:0005515	protein binding
ENSMUSG00000020892	GO:0005515	protein binding
ENSMUSG00000020891	GO:0005515	protein binding
ENSMUSG00000032782	GO:0005515	protein binding
ENSMUSG00000059278	GO:0005515	protein binding
ENSMUSG00000018476	GO:0005515	protein binding
ENSMUSG00000005237	GO:0005515	protein binding
ENSMUSG00000069835	GO:0005515	protein binding
ENSMUSG00000059796	GO:0005515	protein binding
ENSMUSG00000018559	GO:0005515	protein binding
ENSMUSG00000018919	GO:0005515	protein binding
ENSMUSG00000040667	GO:0005515	protein binding
ENSMUSG00000069830	GO:0005515	protein binding
ENSMUSG00000020788	GO:0097159	organic cyclic compound binding
ENSMUSG00000020788	GO:1901363	heterocyclic compound binding
ENSMUSG00000020785	GO:0097159	organic cyclic compound binding
ENSMUSG00000020785	GO:1901363	heterocyclic compound binding
ENSMUSG00000040158	GO:0036094	small molecule binding
ENSMUSG00000040158	GO:0097367	carbohydrate derivative binding
ENSMUSG00000053783	GO:0005515	protein binding
ENSMUSG00000010392	GO:0005515	protein binding
ENSMUSG00000037958	GO:0005515	protein binding
ENSMUSG00000037907	GO:0005515	protein binding
ENSMUSG00000000686	GO:0005515	protein binding
ENSMUSG00000037791	GO:0005515	protein binding
ENSMUSG00000061981	GO:0005515	protein binding
ENSMUSG00000017386	GO:0005515	protein binding
ENSMUSG00000058546	GO:0005515	protein binding
ENSMUSG00000002064	GO:0005515	protein binding
ENSMUSG00000017390	GO:0005515	protein binding
ENSMUSG00000051232	GO:0005515	protein binding
ENSMUSG00000001105	GO:0005515	protein binding
ENSMUSG00000017376	GO:0005515	protein binding
ENSMUSG00000046010	GO:0005515	protein binding
ENSMUSG00000020692	GO:0005515	protein binding
ENSMUSG00000054404	GO:0005515	protein binding
ENSMUSG00000069793	GO:0005515	protein binding
ENSMUSG00000069792	GO:0030545	receptor regulator activity
ENSMUSG00000046442	GO:0005515	protein binding
ENSMUSG00000007646	GO:0005515	protein binding
ENSMUSG00000070345	GO:0005515	protein binding
ENSMUSG00000034121	GO:0005515	protein binding
ENSMUSG00000052234	GO:0005515	protein binding
ENSMUSG00000020553	GO:0005515	protein binding
ENSMUSG00000110344	GO:0005515	protein binding
ENSMUSG00000003948	GO:0005515	protein binding
ENSMUSG00000054079	GO:0005515	protein binding
ENSMUSG00000020857	GO:0005515	protein binding
ENSMUSG00000091228	GO:0005515	protein binding
ENSMUSG00000010080	GO:0005515	protein binding
ENSMUSG00000047181	GO:0005515	protein binding
ENSMUSG00000038967	GO:0005515	protein binding
ENSMUSG00000020871	GO:0005515	protein binding
ENSMUSG00000020873	GO:0005515	protein binding
ENSMUSG00000046719	GO:0005515	protein binding
ENSMUSG00000018672	GO:0005515	protein binding
ENSMUSG00000047988	GO:0005515	protein binding
ENSMUSG00000018537	GO:0005515	protein binding
ENSMUSG00000017417	GO:0005515	protein binding
ENSMUSG00000017400	GO:0005515	protein binding
ENSMUSG00000003119	GO:0005515	protein binding
ENSMUSG00000018167	GO:0005515	protein binding
ENSMUSG00000038216	GO:0005515	protein binding
ENSMUSG00000062312	GO:0005515	protein binding
ENSMUSG00000017493	GO:0005515	protein binding
ENSMUSG00000075570	GO:0005515	protein binding
ENSMUSG00000020916	GO:0005515	protein binding
ENSMUSG00000045545	GO:0005515	protein binding
ENSMUSG00000035557	GO:0005515	protein binding
ENSMUSG00000020917	GO:0005515	protein binding
ENSMUSG00000017830	GO:0005515	protein binding
ENSMUSG00000017832	GO:0005515	protein binding
ENSMUSG00000004043	GO:0005515	protein binding
ENSMUSG00000001755	GO:0005515	protein binding
ENSMUSG00000019303	GO:0005515	protein binding
ENSMUSG00000045007	GO:0005515	protein binding
ENSMUSG00000001240	GO:0005515	protein binding
ENSMUSG00000078656	GO:0005515	protein binding
ENSMUSG00000035112	GO:0005515	protein binding
ENSMUSG00000052373	GO:0005515	protein binding
ENSMUSG00000006575	GO:0005515	protein binding
ENSMUSG00000034685	GO:0005515	protein binding
ENSMUSG00000050288	GO:0005515	protein binding
ENSMUSG00000020926	GO:0005515	protein binding
ENSMUSG00000020941	GO:0005515	protein binding
ENSMUSG00000034247	GO:0005515	protein binding
ENSMUSG00000078632	GO:0005515	protein binding
ENSMUSG00000018486	GO:0005515	protein binding
ENSMUSG00000020687	GO:0005515	protein binding
ENSMUSG00000101605	GO:0005515	protein binding
ENSMUSG00000018363	GO:0005515	protein binding
ENSMUSG00000020722	GO:0005515	protein binding
ENSMUSG00000020728	GO:0005515	protein binding
ENSMUSG00000078605	GO:0005515	protein binding
ENSMUSG00000020611	GO:0005515	protein binding
ENSMUSG00000020610	GO:0005515	protein binding
ENSMUSG00000010021	GO:0005515	protein binding
ENSMUSG00000000202	GO:0005515	protein binding
ENSMUSG00000051043	GO:0005515	protein binding
ENSMUSG00000058728	GO:0005515	protein binding
ENSMUSG00000089753	GO:0005515	protein binding
ENSMUSG00000020733	GO:0005515	protein binding
ENSMUSG00000020734	GO:0005515	protein binding
ENSMUSG00000057219	GO:0005515	protein binding
ENSMUSG00000020755	GO:0005515	protein binding
ENSMUSG00000020777	GO:0005515	protein binding
ENSMUSG00000020818	GO:0005515	protein binding
ENSMUSG00000043857	GO:0005515	protein binding
ENSMUSG00000093485	GO:0005515	protein binding
ENSMUSG00000053113	GO:0005515	protein binding
ENSMUSG00000033880	GO:0005515	protein binding
ENSMUSG00000046697	GO:0005515	protein binding
ENSMUSG00000013483	GO:0016787	hydrolase activity
ENSMUSG00000025583	GO:0005515	protein binding
ENSMUSG00000039703	GO:0005515	protein binding
ENSMUSG00000025135	GO:0005515	protein binding
ENSMUSG00000044034	GO:0005515	protein binding
ENSMUSG00000025158	GO:0005515	protein binding
ENSMUSG00000096199	GO:0005515	protein binding
ENSMUSG00000020635	GO:0005515	protein binding
ENSMUSG00000037336	GO:0005515	protein binding
ENSMUSG00000037669	GO:0005515	protein binding
ENSMUSG00000020592	GO:0005515	protein binding
ENSMUSG00000020585	GO:0005515	protein binding
ENSMUSG00000054459	GO:0005515	protein binding
ENSMUSG00000020576	GO:0005515	protein binding
ENSMUSG00000062054	GO:0005515	protein binding
ENSMUSG00000020653	GO:0005515	protein binding
ENSMUSG00000062563	GO:0005515	protein binding
ENSMUSG00000020646	GO:0005515	protein binding
ENSMUSG00000063632	GO:0005515	protein binding
ENSMUSG00000043061	GO:0005515	protein binding
ENSMUSG00000112187	GO:0005515	protein binding
ENSMUSG00000035860	GO:0097159	organic cyclic compound binding
ENSMUSG00000035860	GO:1901363	heterocyclic compound binding
ENSMUSG00000056899	GO:0005515	protein binding
ENSMUSG00000021047	GO:0005515	protein binding
ENSMUSG00000020950	GO:0005515	protein binding
ENSMUSG00000002688	GO:0005515	protein binding
ENSMUSG00000035148	GO:0005515	protein binding
ENSMUSG00000095595	GO:0008144	drug binding
ENSMUSG00000095595	GO:0033218	amide binding
ENSMUSG00000095595	GO:0036094	small molecule binding
ENSMUSG00000095595	GO:0097367	carbohydrate derivative binding
ENSMUSG00000021023	GO:0005515	protein binding
ENSMUSG00000012076	GO:0005515	protein binding
ENSMUSG00000035451	GO:0005515	protein binding
ENSMUSG00000020990	GO:0005515	protein binding
ENSMUSG00000034761	GO:0005515	protein binding
ENSMUSG00000021079	GO:0005515	protein binding
ENSMUSG00000043398	GO:0005515	protein binding
ENSMUSG00000005078	GO:0005515	protein binding
ENSMUSG00000114046	GO:0005515	protein binding
ENSMUSG00000002679	GO:0005515	protein binding
ENSMUSG00000008822	GO:0005515	protein binding
ENSMUSG00000021248	GO:0005515	protein binding
ENSMUSG00000034271	GO:0005515	protein binding
ENSMUSG00000034266	GO:0005515	protein binding
ENSMUSG00000021253	GO:0005515	protein binding
ENSMUSG00000021256	GO:0005515	protein binding
ENSMUSG00000048483	GO:0005515	protein binding
ENSMUSG00000034145	GO:0005515	protein binding
ENSMUSG00000020962	GO:0005515	protein binding
ENSMUSG00000021180	GO:0005515	protein binding
ENSMUSG00000021189	GO:0005515	protein binding
ENSMUSG00000041781	GO:0005515	protein binding
ENSMUSG00000043319	GO:0005515	protein binding
ENSMUSG00000021200	GO:0005515	protein binding
ENSMUSG00000021091	GO:0005515	protein binding
ENSMUSG00000048251	GO:0005515	protein binding
ENSMUSG00000021265	GO:0005515	protein binding
ENSMUSG00000040867	GO:0005515	protein binding
ENSMUSG00000085925	GO:0005515	protein binding
ENSMUSG00000021275	GO:0005515	protein binding
ENSMUSG00000087075	GO:0005515	protein binding
ENSMUSG00000010529	GO:0005515	protein binding
ENSMUSG00000021282	GO:0005515	protein binding
ENSMUSG00000002803	GO:0005515	protein binding
ENSMUSG00000021175	GO:0005515	protein binding
ENSMUSG00000021301	GO:0005515	protein binding
ENSMUSG00000009734	GO:0005515	protein binding
ENSMUSG00000003062	GO:0005515	protein binding
ENSMUSG00000041138	GO:0005515	protein binding
ENSMUSG00000069309	GO:0005515	protein binding
ENSMUSG00000099787	GO:0005549	odorant binding
ENSMUSG00000046932	GO:0005549	odorant binding
ENSMUSG00000052565	GO:0005515	protein binding
ENSMUSG00000099583	GO:0005515	protein binding
ENSMUSG00000036211	GO:0005515	protein binding
ENSMUSG00000060678	GO:0005515	protein binding
ENSMUSG00000113061	GO:0005515	protein binding
ENSMUSG00000038286	GO:0005515	protein binding
ENSMUSG00000054889	GO:0005515	protein binding
ENSMUSG00000047094	GO:0005515	protein binding
ENSMUSG00000021359	GO:0005515	protein binding
ENSMUSG00000021360	GO:0005515	protein binding
ENSMUSG00000090853	GO:0005515	protein binding
ENSMUSG00000021368	GO:0005515	protein binding
ENSMUSG00000021371	GO:0005515	protein binding
ENSMUSG00000038175	GO:0005515	protein binding
ENSMUSG00000021395	GO:0005515	protein binding
ENSMUSG00000062248	GO:0005515	protein binding
ENSMUSG00000021492	GO:0005515	protein binding
ENSMUSG00000074886	GO:0005515	protein binding
ENSMUSG00000034675	GO:0005515	protein binding
ENSMUSG00000021495	GO:0005515	protein binding
ENSMUSG00000021504	GO:0005515	protein binding
ENSMUSG00000045767	GO:0005515	protein binding
ENSMUSG00000021496	GO:0005515	protein binding
ENSMUSG00000021499	GO:0005515	protein binding
ENSMUSG00000049625	GO:0005515	protein binding
ENSMUSG00000110477	GO:0005515	protein binding
ENSMUSG00000021509	GO:0005515	protein binding
ENSMUSG00000021538	GO:0005515	protein binding
ENSMUSG00000021541	GO:0005515	protein binding
ENSMUSG00000005312	GO:0005515	protein binding
ENSMUSG00000052981	GO:0016740	transferase activity
ENSMUSG00000021608	GO:0005515	protein binding
ENSMUSG00000021611	GO:0005515	protein binding
ENSMUSG00000057649	GO:0005515	protein binding
ENSMUSG00000021572	GO:0005515	protein binding
ENSMUSG00000069184	GO:0005515	protein binding
ENSMUSG00000001542	GO:0005515	protein binding
ENSMUSG00000043190	GO:0005515	protein binding
ENSMUSG00000069171	GO:0005515	protein binding
ENSMUSG00000021548	GO:0005515	protein binding
ENSMUSG00000021549	GO:0005515	protein binding
ENSMUSG00000021706	GO:0005515	protein binding
ENSMUSG00000074768	GO:0005515	protein binding
ENSMUSG00000045312	GO:0005515	protein binding
ENSMUSG00000021685	GO:0005515	protein binding
ENSMUSG00000042015	GO:0005515	protein binding
ENSMUSG00000021680	GO:0005515	protein binding
ENSMUSG00000060739	GO:0005515	protein binding
ENSMUSG00000078302	GO:0005515	protein binding
ENSMUSG00000092116	GO:0005515	protein binding
ENSMUSG00000021639	GO:0005515	protein binding
ENSMUSG00000048924	GO:0005515	protein binding
ENSMUSG00000021710	GO:0005515	protein binding
ENSMUSG00000021759	GO:0005515	protein binding
ENSMUSG00000042348	GO:0005515	protein binding
ENSMUSG00000015533	GO:0005515	protein binding
ENSMUSG00000021728	GO:0005515	protein binding
ENSMUSG00000021748	GO:0005515	protein binding
ENSMUSG00000060579	GO:0005515	protein binding
ENSMUSG00000084902	GO:0005515	protein binding
ENSMUSG00000045201	GO:0005515	protein binding
ENSMUSG00000058317	GO:0005515	protein binding
ENSMUSG00000095024	GO:0005515	protein binding
ENSMUSG00000045107	GO:0005515	protein binding
ENSMUSG00000023243	GO:0005515	protein binding
ENSMUSG00000021816	GO:0005515	protein binding
ENSMUSG00000068697	GO:0005515	protein binding
ENSMUSG00000039357	GO:0005515	protein binding
ENSMUSG00000021824	GO:0005515	protein binding
ENSMUSG00000072676	GO:0005515	protein binding
ENSMUSG00000021877	GO:0005515	protein binding
ENSMUSG00000043702	GO:0005515	protein binding
ENSMUSG00000021879	GO:0005515	protein binding
ENSMUSG00000021898	GO:0005515	protein binding
ENSMUSG00000040760	GO:0005515	protein binding
ENSMUSG00000021895	GO:0005515	protein binding
ENSMUSG00000040640	GO:0005515	protein binding
ENSMUSG00000021957	GO:0005515	protein binding
ENSMUSG00000021922	GO:0005515	protein binding
ENSMUSG00000042354	GO:0005515	protein binding
ENSMUSG00000071547	GO:0005515	protein binding
ENSMUSG00000021910	GO:0005515	protein binding
ENSMUSG00000021902	GO:0005515	protein binding
ENSMUSG00000021884	GO:0005515	protein binding
ENSMUSG00000041471	GO:0005515	protein binding
ENSMUSG00000058690	GO:0005515	protein binding
ENSMUSG00000041028	GO:0005515	protein binding
ENSMUSG00000037833	GO:0005515	protein binding
ENSMUSG00000021792	GO:0005515	protein binding
ENSMUSG00000091131	GO:0008289	lipid binding
ENSMUSG00000053205	GO:0005515	protein binding
ENSMUSG00000037697	GO:0005515	protein binding
ENSMUSG00000068407	GO:0140098	catalytic activity
ENSMUSG00000057132	GO:0005515	protein binding
ENSMUSG00000000957	GO:0005515	protein binding
ENSMUSG00000053093	GO:0005515	protein binding
ENSMUSG00000090889	GO:0005515	protein binding
ENSMUSG00000040618	GO:0005515	protein binding
ENSMUSG00000115232	GO:0005515	protein binding
ENSMUSG00000002320	GO:0005515	protein binding
ENSMUSG00000022219	GO:0005515	protein binding
ENSMUSG00000046908	GO:0005515	protein binding
ENSMUSG00000022220	GO:0005515	protein binding
ENSMUSG00000022229	GO:0005515	protein binding
ENSMUSG00000000365	GO:0005515	protein binding
ENSMUSG00000054509	GO:0005515	protein binding
ENSMUSG00000079184	GO:0005515	protein binding
ENSMUSG00000021947	GO:0005515	protein binding
ENSMUSG00000021951	GO:0005515	protein binding
ENSMUSG00000021965	GO:0005515	protein binding
ENSMUSG00000021969	GO:0005515	protein binding
ENSMUSG00000021993	GO:0005515	protein binding
ENSMUSG00000021928	GO:0005515	protein binding
ENSMUSG00000054763	GO:0005515	protein binding
ENSMUSG00000035121	GO:0005515	protein binding
ENSMUSG00000035095	GO:0005515	protein binding
ENSMUSG00000054733	GO:0005515	protein binding
ENSMUSG00000021975	GO:0005515	protein binding
ENSMUSG00000022040	GO:0005515	protein binding
ENSMUSG00000045875	GO:0005515	protein binding
ENSMUSG00000046204	GO:0005515	protein binding
ENSMUSG00000022089	GO:0005515	protein binding
ENSMUSG00000022094	GO:0005515	protein binding
ENSMUSG00000003469	GO:0005515	protein binding
ENSMUSG00000033595	GO:0005515	protein binding
ENSMUSG00000033589	GO:0005515	protein binding
ENSMUSG00000047911	GO:0005515	protein binding
ENSMUSG00000033487	GO:0005515	protein binding
ENSMUSG00000068015	GO:0005515	protein binding
ENSMUSG00000034959	GO:0005515	protein binding
ENSMUSG00000021999	GO:0005515	protein binding
ENSMUSG00000022003	GO:0005515	protein binding
ENSMUSG00000052584	GO:0005515	protein binding
ENSMUSG00000034795	GO:0005515	protein binding
ENSMUSG00000036422	GO:0005515	protein binding
ENSMUSG00000022026	GO:0005515	protein binding
ENSMUSG00000035566	GO:0005515	protein binding
ENSMUSG00000034689	GO:0005515	protein binding
ENSMUSG00000033166	GO:0005515	protein binding
ENSMUSG00000022124	GO:0005515	protein binding
ENSMUSG00000048349	GO:0005515	protein binding
ENSMUSG00000092109	GO:0005515	protein binding
ENSMUSG00000000197	GO:0005515	protein binding
ENSMUSG00000041849	GO:0005515	protein binding
ENSMUSG00000050697	GO:0005515	protein binding
ENSMUSG00000042961	GO:0005515	protein binding
ENSMUSG00000022142	GO:0005515	protein binding
ENSMUSG00000003882	GO:0016740	transferase activity
ENSMUSG00000022283	GO:0005515	protein binding
ENSMUSG00000022286	GO:0005515	protein binding
ENSMUSG00000022305	GO:0005515	protein binding
ENSMUSG00000051920	GO:0005515	protein binding
ENSMUSG00000022338	GO:0005515	protein binding
ENSMUSG00000058656	GO:0005515	protein binding
ENSMUSG00000024479	GO:0005515	protein binding
ENSMUSG00000051225	GO:0005515	protein binding
ENSMUSG00000101892	GO:0005515	protein binding
ENSMUSG00000005124	GO:0005515	protein binding
ENSMUSG00000022603	GO:0005515	protein binding
ENSMUSG00000022598	GO:0005515	protein binding
ENSMUSG00000056665	GO:0005515	protein binding
ENSMUSG00000063704	GO:0005515	protein binding
ENSMUSG00000115388	GO:0005515	protein binding
ENSMUSG00000022565	GO:0005515	protein binding
ENSMUSG00000063268	GO:0005515	protein binding
ENSMUSG00000109179	GO:0005515	protein binding
ENSMUSG00000022559	GO:0005515	protein binding
ENSMUSG00000053929	GO:0005515	protein binding
ENSMUSG00000033819	GO:0005515	protein binding
ENSMUSG00000019080	GO:0005515	protein binding
ENSMUSG00000022526	GO:0005515	protein binding
ENSMUSG00000057346	GO:0008289	lipid binding
ENSMUSG00000068252	GO:0008289	lipid binding
ENSMUSG00000050982	GO:0008289	lipid binding
ENSMUSG00000071715	GO:0005515	protein binding
ENSMUSG00000049521	GO:0005515	protein binding
ENSMUSG00000043501	GO:0005515	protein binding
ENSMUSG00000022436	GO:0005515	protein binding
ENSMUSG00000114755	GO:0005515	protein binding
ENSMUSG00000114755	GO:0044877	protein-containing complex binding
ENSMUSG00000033047	GO:0005515	protein binding
ENSMUSG00000033047	GO:0044877	protein-containing complex binding
ENSMUSG00000033039	GO:0005515	protein binding
ENSMUSG00000033020	GO:0005515	protein binding
ENSMUSG00000042622	GO:0005515	protein binding
ENSMUSG00000042524	GO:0005515	protein binding
ENSMUSG00000060036	GO:0005515	protein binding
ENSMUSG00000042428	GO:0005515	protein binding
ENSMUSG00000042406	GO:0005515	protein binding
ENSMUSG00000022416	GO:0005515	protein binding
ENSMUSG00000022408	GO:0005515	protein binding
ENSMUSG00000042303	GO:0005515	protein binding
ENSMUSG00000022404	GO:0005515	protein binding
ENSMUSG00000022401	GO:0005515	protein binding
ENSMUSG00000047108	GO:0005515	protein binding
ENSMUSG00000022477	GO:0005515	protein binding
ENSMUSG00000022476	GO:0005515	protein binding
ENSMUSG00000054277	GO:0005515	protein binding
ENSMUSG00000036046	GO:0005515	protein binding
ENSMUSG00000096607	GO:0005515	protein binding
ENSMUSG00000064284	GO:0005515	protein binding
ENSMUSG00000022610	GO:0005515	protein binding
ENSMUSG00000052369	GO:0005515	protein binding
ENSMUSG00000023015	GO:0005515	protein binding
ENSMUSG00000023019	GO:0005515	protein binding
ENSMUSG00000063661	GO:0005200	structural constituent of cytoskeleton
ENSMUSG00000063661	GO:0005515	protein binding
ENSMUSG00000075402	GO:0005515	protein binding
ENSMUSG00000058655	GO:0005515	protein binding
ENSMUSG00000056851	GO:0005515	protein binding
ENSMUSG00000071586	GO:0005515	protein binding
ENSMUSG00000022487	GO:0005515	protein binding
ENSMUSG00000022489	GO:0005515	protein binding
ENSMUSG00000036925	GO:0005515	protein binding
ENSMUSG00000005981	GO:0005515	protein binding
ENSMUSG00000022519	GO:0005515	protein binding
ENSMUSG00000004069	GO:0005515	protein binding
ENSMUSG00000004071	GO:0005515	protein binding
ENSMUSG00000022517	GO:0005515	protein binding
ENSMUSG00000022516	GO:0005515	protein binding
ENSMUSG00000022540	GO:0005515	protein binding
ENSMUSG00000039457	GO:0005515	protein binding
ENSMUSG00000022504	GO:0005515	protein binding
ENSMUSG00000071669	GO:0005515	protein binding
ENSMUSG00000022545	GO:0005515	protein binding
ENSMUSG00000022685	GO:0005515	protein binding
ENSMUSG00000022671	GO:0005515	protein binding
ENSMUSG00000041974	GO:0005515	protein binding
ENSMUSG00000022792	GO:0005515	protein binding
ENSMUSG00000022779	GO:0005515	protein binding
ENSMUSG00000050240	GO:0005515	protein binding
ENSMUSG00000022766	GO:0005515	protein binding
ENSMUSG00000003166	GO:0005515	protein binding
ENSMUSG00000041566	GO:0005515	protein binding
ENSMUSG00000060166	GO:0005515	protein binding
ENSMUSG00000116594	GO:0005515	protein binding
ENSMUSG00000072214	GO:0005515	protein binding
ENSMUSG00000022822	GO:0005515	protein binding
ENSMUSG00000115219	GO:0005515	protein binding
ENSMUSG00000045983	GO:0005515	protein binding
ENSMUSG00000050821	GO:0005515	protein binding
ENSMUSG00000110291	GO:0005515	protein binding
ENSMUSG00000038168	GO:0005515	protein binding
ENSMUSG00000056423	GO:0005515	protein binding
ENSMUSG00000022533	GO:0005515	protein binding
ENSMUSG00000022538	GO:0005515	protein binding
ENSMUSG00000075269	GO:0005515	protein binding
ENSMUSG00000035699	GO:0005515	protein binding
ENSMUSG00000022824	GO:0005515	protein binding
ENSMUSG00000022833	GO:0005515	protein binding
ENSMUSG00000035376	GO:0005515	protein binding
ENSMUSG00000022848	GO:0005515	protein binding
ENSMUSG00000022849	GO:0005515	protein binding
ENSMUSG00000108763	GO:0005515	protein binding
ENSMUSG00000116542	GO:0005515	protein binding
ENSMUSG00000022659	GO:0005515	protein binding
ENSMUSG00000033187	GO:0005515	protein binding
ENSMUSG00000033157	GO:0005515	protein binding
ENSMUSG00000098274	GO:0005515	protein binding
ENSMUSG00000044029	GO:0005549	odorant binding
ENSMUSG00000090951	GO:0005549	odorant binding
ENSMUSG00000094539	GO:0005549	odorant binding
ENSMUSG00000074995	GO:0005549	odorant binding
ENSMUSG00000094422	GO:0005549	odorant binding
ENSMUSG00000022723	GO:0005515	protein binding
ENSMUSG00000047854	GO:0005515	protein binding
ENSMUSG00000050783	GO:0005515	protein binding
ENSMUSG00000091243	GO:0005515	protein binding
ENSMUSG00000022883	GO:0005515	protein binding
ENSMUSG00000032932	GO:0005515	protein binding
ENSMUSG00000022876	GO:0005515	protein binding
ENSMUSG00000022863	GO:0005515	protein binding
ENSMUSG00000022857	GO:0005515	protein binding
ENSMUSG00000022890	GO:0005515	protein binding
ENSMUSG00000008976	GO:0005515	protein binding
ENSMUSG00000052299	GO:0005515	protein binding
ENSMUSG00000025610	GO:0005515	protein binding
ENSMUSG00000022978	GO:0005515	protein binding
ENSMUSG00000022965	GO:0005515	protein binding
ENSMUSG00000116933	GO:0097159	organic cyclic compound binding
ENSMUSG00000058240	GO:0097159	organic cyclic compound binding
ENSMUSG00000062713	GO:0005515	protein binding
ENSMUSG00000040785	GO:0005515	protein binding
ENSMUSG00000045275	GO:0005515	protein binding
ENSMUSG00000074892	GO:0005515	protein binding
ENSMUSG00000000386	GO:0005515	protein binding
ENSMUSG00000116673	GO:0097159	organic cyclic compound binding
ENSMUSG00000116673	GO:1901363	heterocyclic compound binding
ENSMUSG00000046201	GO:0005515	protein binding
ENSMUSG00000036983	GO:0005515	protein binding
ENSMUSG00000059408	GO:0005515	protein binding
ENSMUSG00000073460	GO:0005515	protein binding
ENSMUSG00000057388	GO:0005515	protein binding
ENSMUSG00000014767	GO:0005515	protein binding
ENSMUSG00000116564	GO:0005515	protein binding
ENSMUSG00000024137	GO:0016787	hydrolase activity
ENSMUSG00000002496	GO:0005515	protein binding
ENSMUSG00000114245	GO:0005515	protein binding
ENSMUSG00000056399	GO:0005515	protein binding
ENSMUSG00000056399	GO:0140096	catalytic activity
ENSMUSG00000034039	GO:0005515	protein binding
ENSMUSG00000024173	GO:0005515	protein binding
ENSMUSG00000024176	GO:0005515	protein binding
ENSMUSG00000041199	GO:0005515	protein binding
ENSMUSG00000024181	GO:0005515	protein binding
ENSMUSG00000024184	GO:0005515	protein binding
ENSMUSG00000024186	GO:0005515	protein binding
ENSMUSG00000024218	GO:0005515	protein binding
ENSMUSG00000024219	GO:0005515	protein binding
ENSMUSG00000062252	GO:0005515	protein binding
ENSMUSG00000062252	GO:0008144	drug binding
ENSMUSG00000071172	GO:0005515	protein binding
ENSMUSG00000024013	GO:0005515	protein binding
ENSMUSG00000061613	GO:0005515	protein binding
ENSMUSG00000038146	GO:0005515	protein binding
ENSMUSG00000051390	GO:0005515	protein binding
ENSMUSG00000024319	GO:0005515	protein binding
ENSMUSG00000024327	GO:0005515	protein binding
ENSMUSG00000024340	GO:0005515	protein binding
ENSMUSG00000057246	GO:0005515	protein binding
ENSMUSG00000034673	GO:0005515	protein binding
ENSMUSG00000015476	GO:0005515	protein binding
ENSMUSG00000007030	GO:0005515	protein binding
ENSMUSG00000043807	GO:0005515	protein binding
ENSMUSG00000024387	GO:0005515	protein binding
ENSMUSG00000090588	GO:0005515	protein binding
ENSMUSG00000034595	GO:0005515	protein binding
ENSMUSG00000036214	GO:0005515	protein binding
ENSMUSG00000023952	GO:0005515	protein binding
ENSMUSG00000023953	GO:0005515	protein binding
ENSMUSG00000038545	GO:0005515	protein binding
ENSMUSG00000079444	GO:0005515	protein binding
ENSMUSG00000073386	GO:0005515	protein binding
ENSMUSG00000042265	GO:0005515	protein binding
ENSMUSG00000041754	GO:0005515	protein binding
ENSMUSG00000010592	GO:0005515	protein binding
ENSMUSG00000003198	GO:0005515	protein binding
ENSMUSG00000011305	GO:0005515	protein binding
ENSMUSG00000047123	GO:0005515	protein binding
ENSMUSG00000073380	GO:0005515	protein binding
ENSMUSG00000001228	GO:0005515	protein binding
ENSMUSG00000024201	GO:0005515	protein binding
ENSMUSG00000013236	GO:0005515	protein binding
ENSMUSG00000044526	GO:0005515	protein binding
ENSMUSG00000090273	GO:0005515	protein binding
ENSMUSG00000045019	GO:0005515	protein binding
ENSMUSG00000035678	GO:0005515	protein binding
ENSMUSG00000019489	GO:0005515	protein binding
ENSMUSG00000035842	GO:0005515	protein binding
ENSMUSG00000033278	GO:0005515	protein binding
ENSMUSG00000095407	GO:0005515	protein binding
ENSMUSG00000003279	GO:0005515	protein binding
ENSMUSG00000034868	GO:0005515	protein binding
ENSMUSG00000024054	GO:0005515	protein binding
ENSMUSG00000024067	GO:0005515	protein binding
ENSMUSG00000039193	GO:0005515	protein binding
ENSMUSG00000024074	GO:0005515	protein binding
ENSMUSG00000024076	GO:0005515	protein binding
ENSMUSG00000024077	GO:0005515	protein binding
ENSMUSG00000024079	GO:0005515	protein binding
ENSMUSG00000024241	GO:0005515	protein binding
ENSMUSG00000024254	GO:0005515	protein binding
ENSMUSG00000024120	GO:0005515	protein binding
ENSMUSG00000024131	GO:0005515	protein binding
ENSMUSG00000024131	GO:0097159	organic cyclic compound binding
ENSMUSG00000036918	GO:0005515	protein binding
ENSMUSG00000036438	GO:0005515	protein binding
ENSMUSG00000093922	GO:0005515	protein binding
ENSMUSG00000005370	GO:0005515	protein binding
ENSMUSG00000071033	GO:0005515	protein binding
ENSMUSG00000095193	GO:0005515	protein binding
ENSMUSG00000091539	GO:0005515	protein binding
ENSMUSG00000061802	GO:0005515	protein binding
ENSMUSG00000024286	GO:0005515	protein binding
ENSMUSG00000040957	GO:0005515	protein binding
ENSMUSG00000024424	GO:0005515	protein binding
ENSMUSG00000024430	GO:0005515	protein binding
ENSMUSG00000024331	GO:0005515	protein binding
ENSMUSG00000056632	GO:0005515	protein binding
ENSMUSG00000024317	GO:0005515	protein binding
ENSMUSG00000042680	GO:0005515	protein binding
ENSMUSG00000042514	GO:0005515	protein binding
ENSMUSG00000024384	GO:0005515	protein binding
ENSMUSG00000024383	GO:0005515	protein binding
ENSMUSG00000024378	GO:0005515	protein binding
ENSMUSG00000073610	GO:0005515	protein binding
ENSMUSG00000014503	GO:0005515	protein binding
ENSMUSG00000003778	GO:0005515	protein binding
ENSMUSG00000037815	GO:0005515	protein binding
ENSMUSG00000024347	GO:0005515	protein binding
ENSMUSG00000024483	GO:0005515	protein binding
ENSMUSG00000006850	GO:0005515	protein binding
ENSMUSG00000102748	GO:0005515	protein binding
ENSMUSG00000024440	GO:0005515	protein binding
ENSMUSG00000052102	GO:0005515	protein binding
ENSMUSG00000051401	GO:0005515	protein binding
ENSMUSG00000001700	GO:0005515	protein binding
ENSMUSG00000032656	GO:0005515	protein binding
ENSMUSG00000038059	GO:0005515	protein binding
ENSMUSG00000024603	GO:0005515	protein binding
ENSMUSG00000024613	GO:0005515	protein binding
ENSMUSG00000045094	GO:0005515	protein binding
ENSMUSG00000054589	GO:0005515	protein binding
ENSMUSG00000026322	GO:0005515	protein binding
ENSMUSG00000091744	GO:0005515	protein binding
ENSMUSG00000024581	GO:0005515	protein binding
ENSMUSG00000056812	GO:0005515	protein binding
ENSMUSG00000024516	GO:0005515	protein binding
ENSMUSG00000024524	GO:0005515	protein binding
ENSMUSG00000109901	GO:0005515	protein binding
ENSMUSG00000062526	GO:0005515	protein binding
ENSMUSG00000009535	GO:0005515	protein binding
ENSMUSG00000036941	GO:0005515	protein binding
ENSMUSG00000025429	GO:0005515	protein binding
ENSMUSG00000039840	GO:0005515	protein binding
ENSMUSG00000090451	GO:0005515	protein binding
ENSMUSG00000024548	GO:0005515	protein binding
ENSMUSG00000024644	GO:0005515	protein binding
ENSMUSG00000034391	GO:0005515	protein binding
ENSMUSG00000024645	GO:0005515	protein binding
ENSMUSG00000056153	GO:0005515	protein binding
ENSMUSG00000035372	GO:0005515	protein binding
ENSMUSG00000024843	GO:0005515	protein binding
ENSMUSG00000037916	GO:0005515	protein binding
ENSMUSG00000060803	GO:0005515	protein binding
ENSMUSG00000024835	GO:0005515	protein binding
ENSMUSG00000024901	GO:0005515	protein binding
ENSMUSG00000024902	GO:0005515	protein binding
ENSMUSG00000047379	GO:0005515	protein binding
ENSMUSG00000024883	GO:0005515	protein binding
ENSMUSG00000024853	GO:0005515	protein binding
ENSMUSG00000047658	GO:0005515	protein binding
ENSMUSG00000024936	GO:0005515	protein binding
ENSMUSG00000024939	GO:0005515	protein binding
ENSMUSG00000054999	GO:0005515	protein binding
ENSMUSG00000024777	GO:0005515	protein binding
ENSMUSG00000024773	GO:0005515	protein binding
ENSMUSG00000032946	GO:0005515	protein binding
ENSMUSG00000061742	GO:0005515	protein binding
ENSMUSG00000024957	GO:0005515	protein binding
ENSMUSG00000056629	GO:0005515	protein binding
ENSMUSG00000024962	GO:0005515	protein binding
ENSMUSG00000036278	GO:0005515	protein binding
ENSMUSG00000047787	GO:0005515	protein binding
ENSMUSG00000035885	GO:0005515	protein binding
ENSMUSG00000053080	GO:0005515	protein binding
ENSMUSG00000024759	GO:0005515	protein binding
ENSMUSG00000060675	GO:0005515	protein binding
ENSMUSG00000075044	GO:0005515	protein binding
ENSMUSG00000063796	GO:0005515	protein binding
ENSMUSG00000110423	GO:0005515	protein binding
ENSMUSG00000010110	GO:0005515	protein binding
ENSMUSG00000071661	GO:0005515	protein binding
ENSMUSG00000071660	GO:0005515	protein binding
ENSMUSG00000024654	GO:0005515	protein binding
ENSMUSG00000024670	GO:0005515	protein binding
ENSMUSG00000024736	GO:0005515	protein binding
ENSMUSG00000024735	GO:0005515	protein binding
ENSMUSG00000067519	GO:0005549	odorant binding
ENSMUSG00000060049	GO:0005549	odorant binding
ENSMUSG00000096436	GO:0005549	odorant binding
ENSMUSG00000024695	GO:0005549	odorant binding
ENSMUSG00000024696	GO:0005549	odorant binding
ENSMUSG00000046272	GO:0005549	odorant binding
ENSMUSG00000049498	GO:0005549	odorant binding
ENSMUSG00000062844	GO:0005549	odorant binding
ENSMUSG00000062199	GO:0005549	odorant binding
ENSMUSG00000094846	GO:0005549	odorant binding
ENSMUSG00000048356	GO:0005549	odorant binding
ENSMUSG00000041731	GO:0005515	protein binding
ENSMUSG00000024878	GO:0005515	protein binding
ENSMUSG00000052085	GO:0005515	protein binding
ENSMUSG00000052085	GO:1901363	heterocyclic compound binding
ENSMUSG00000040929	GO:0005515	protein binding
ENSMUSG00000064202	GO:0005515	protein binding
ENSMUSG00000024782	GO:0005515	protein binding
ENSMUSG00000016495	GO:0005515	protein binding
ENSMUSG00000016498	GO:0005515	protein binding
ENSMUSG00000024806	GO:0005515	protein binding
ENSMUSG00000024815	GO:0005515	protein binding
ENSMUSG00000024868	GO:0005515	protein binding
ENSMUSG00000062488	GO:0005515	protein binding
ENSMUSG00000034459	GO:0005515	protein binding
ENSMUSG00000024800	GO:0005515	protein binding
ENSMUSG00000012443	GO:0005515	protein binding
ENSMUSG00000062432	GO:0005515	protein binding
ENSMUSG00000044026	GO:0005515	protein binding
ENSMUSG00000024998	GO:0005515	protein binding
ENSMUSG00000025007	GO:0005515	protein binding
ENSMUSG00000048120	GO:0005515	protein binding
ENSMUSG00000049164	GO:0005515	protein binding
ENSMUSG00000025016	GO:0005515	protein binding
ENSMUSG00000034321	GO:0005515	protein binding
ENSMUSG00000025159	GO:0005515	protein binding
ENSMUSG00000049670	GO:0005515	protein binding
ENSMUSG00000025196	GO:0005515	protein binding
ENSMUSG00000025203	GO:0005515	protein binding
ENSMUSG00000036450	GO:0005515	protein binding
ENSMUSG00000025208	GO:0005515	protein binding
ENSMUSG00000025213	GO:0005515	protein binding
ENSMUSG00000025215	GO:0005515	protein binding
ENSMUSG00000025220	GO:0005515	protein binding
ENSMUSG00000025223	GO:0005515	protein binding
ENSMUSG00000038754	GO:0005515	protein binding
ENSMUSG00000053617	GO:0005515	protein binding
ENSMUSG00000042694	GO:0005515	protein binding
ENSMUSG00000025066	GO:0005515	protein binding
ENSMUSG00000062083	GO:0005515	protein binding
ENSMUSG00000043531	GO:0005515	protein binding
ENSMUSG00000025085	GO:0005515	protein binding
ENSMUSG00000025092	GO:0005515	protein binding
ENSMUSG00000026644	GO:0005515	protein binding
ENSMUSG00000039496	GO:0005515	protein binding
ENSMUSG00000026655	GO:0005515	protein binding
ENSMUSG00000037262	GO:0005515	protein binding
ENSMUSG00000026748	GO:0005515	protein binding
ENSMUSG00000053702	GO:0005515	protein binding
ENSMUSG00000062651	GO:0005515	protein binding
ENSMUSG00000054057	GO:0005515	protein binding
ENSMUSG00000037683	GO:0005515	protein binding
ENSMUSG00000023094	GO:0005515	protein binding
ENSMUSG00000026787	GO:0005515	protein binding
ENSMUSG00000026774	GO:0005515	protein binding
ENSMUSG00000026979	GO:0005515	protein binding
ENSMUSG00000026976	GO:0005515	protein binding
ENSMUSG00000026837	GO:0005515	protein binding
ENSMUSG00000035666	GO:0005515	protein binding
ENSMUSG00000079502	GO:0005515	protein binding
ENSMUSG00000026785	GO:0005515	protein binding
ENSMUSG00000026848	GO:0005515	protein binding
ENSMUSG00000000194	GO:0005515	protein binding
ENSMUSG00000026825	GO:0005515	protein binding
ENSMUSG00000046854	GO:0016740	transferase activity
ENSMUSG00000026792	GO:0005515	protein binding
ENSMUSG00000038831	GO:0005515	protein binding
ENSMUSG00000038740	GO:0005515	protein binding
ENSMUSG00000038696	GO:0005515	protein binding
ENSMUSG00000026864	GO:0005515	protein binding
ENSMUSG00000035875	GO:0005515	protein binding
ENSMUSG00000026882	GO:0005515	protein binding
ENSMUSG00000066798	GO:0005515	protein binding
ENSMUSG00000035437	GO:0005515	protein binding
ENSMUSG00000069495	GO:0005515	protein binding
ENSMUSG00000026766	GO:0005515	protein binding
ENSMUSG00000060703	GO:0005515	protein binding
ENSMUSG00000035033	GO:0005515	protein binding
ENSMUSG00000035033	GO:0044877	protein-containing complex binding
ENSMUSG00000026904	GO:0005515	protein binding
ENSMUSG00000026904	GO:0044877	protein-containing complex binding
ENSMUSG00000034903	GO:0005515	protein binding
ENSMUSG00000079324	GO:0016740	transferase activity
ENSMUSG00000068882	GO:0005515	protein binding
ENSMUSG00000023391	GO:0005515	protein binding
ENSMUSG00000055612	GO:0005515	protein binding
ENSMUSG00000009207	GO:0005515	protein binding
ENSMUSG00000015839	GO:0097159	organic cyclic compound binding
ENSMUSG00000015839	GO:1901363	heterocyclic compound binding
ENSMUSG00000056436	GO:0097159	organic cyclic compound binding
ENSMUSG00000042272	GO:0005515	protein binding
ENSMUSG00000059173	GO:0005515	protein binding
ENSMUSG00000027002	GO:0005515	protein binding
ENSMUSG00000026999	GO:0005515	protein binding
ENSMUSG00000027087	GO:0005515	protein binding
ENSMUSG00000076437	GO:0005515	protein binding
ENSMUSG00000075224	GO:0005549	odorant binding
ENSMUSG00000075219	GO:0005549	odorant binding
ENSMUSG00000075214	GO:0005549	odorant binding
ENSMUSG00000050603	GO:0005549	odorant binding
[truncated: 1,513 more rows]
