# Supplementary material for: Gene function prediction in five model eukaryotes exclusively based on gene relative location through machine learning
Source: Sci Rep. 2022 Jul 8;12:11655. doi: 10.1038/s41598-022-15329-w (PMC9270439; doi:10.1038/s41598-022-15329-w)
Supplement: Supplementary file 13 — Supplementary Table S13. [file 41598_2022_15329_MOESM13_ESM.xls]

## Sheet: Supplementtary_Table_S14_H_sapiens_biological_process
Supplementary Table S14
H. sapiens and Biological Process
Predicted associations with a probability above the threshold that maximizes the ratio between the trained and the random model
go_id	gene_id	go_name
GO:0033135	ENSG00000214042	regulation of peptidyl-serine phosphorylation
GO:0033135	ENSG00000147885	regulation of peptidyl-serine phosphorylation
GO:0033135	ENSG00000198642	regulation of peptidyl-serine phosphorylation
GO:0006357	ENSG00000037965	regulation of transcription by RNA polymerase II
GO:0001932	ENSG00000181291	regulation of protein phosphorylation
GO:0016073	ENSG00000268940	snRNA metabolic process
GO:0031123	ENSG00000268940	RNA 3'-end processing
GO:0034470	ENSG00000268940	ncRNA processing
GO:0007608	ENSG00000181609	sensory perception of smell
GO:0007608	ENSG00000186113	sensory perception of smell
GO:0007608	ENSG00000167825	sensory perception of smell
GO:0007608	ENSG00000172154	sensory perception of smell
GO:0007608	ENSG00000181767	sensory perception of smell
GO:0007193	ENSG00000172489	adenylate cyclase-inhibiting G protein-coupled receptor signaling pathway
GO:0007608	ENSG00000172489	sensory perception of smell
GO:0007193	ENSG00000172487	adenylate cyclase-inhibiting G protein-coupled receptor signaling pathway
GO:0007608	ENSG00000172487	sensory perception of smell
GO:0007608	ENSG00000174937	sensory perception of smell
GO:0007608	ENSG00000255223	sensory perception of smell
GO:0007608	ENSG00000172772	sensory perception of smell
GO:0042981	ENSG00000103449	regulation of apoptotic process
GO:0019220	ENSG00000108684	regulation of phosphate metabolic process
GO:0031399	ENSG00000108684	regulation of protein modification process
GO:0052548	ENSG00000166634	regulation of endopeptidase activity
GO:0006355	ENSG00000179909	regulation of transcription
GO:0006355	ENSG00000268750	regulation of transcription
GO:0006355	ENSG00000196724	regulation of transcription
GO:0007608	ENSG00000239395	sensory perception of smell
GO:0007608	ENSG00000196772	sensory perception of smell
GO:0032787	ENSG00000167165	monocarboxylic acid metabolic process
GO:0070647	ENSG00000227551	protein modification by small protein conjugation or removal
GO:0002706	ENSG00000009765	regulation of lymphocyte mediated immunity
GO:0031399	ENSG00000137080	regulation of protein modification process
GO:0051247	ENSG00000214042	positive regulation of protein metabolic process
GO:0051247	ENSG00000147885	positive regulation of protein metabolic process
GO:2000112	ENSG00000119318	regulation of cellular macromolecule biosynthetic process
GO:0031324	ENSG00000140093	negative regulation of cellular metabolic process
GO:0032268	ENSG00000140093	regulation of cellular protein metabolic process
GO:0032268	ENSG00000170099	regulation of cellular protein metabolic process
GO:0010468	ENSG00000205502	regulation of gene expression
GO:0034341	ENSG00000181291	response to interferon-gamma
GO:0034612	ENSG00000181291	response to tumor necrosis factor
GO:0070555	ENSG00000181291	response to interleukin-1
GO:0051246	ENSG00000132141	regulation of protein metabolic process
GO:0032268	ENSG00000166634	regulation of cellular protein metabolic process
GO:0051346	ENSG00000166634	negative regulation of hydrolase activity
GO:0010468	ENSG00000206026	regulation of gene expression
GO:0006464	ENSG00000244094	cellular protein modification process
GO:0009913	ENSG00000244094	epidermal cell differentiation
GO:0006464	ENSG00000159516	cellular protein modification process
GO:0009913	ENSG00000159516	epidermal cell differentiation
GO:0010468	ENSG00000151418	regulation of gene expression
GO:0010468	ENSG00000159023	regulation of gene expression
GO:0019219	ENSG00000159023	regulation of nucleobase-containing compound metabolic process
GO:0051246	ENSG00000101276	regulation of protein metabolic process
GO:0010468	ENSG00000156253	regulation of gene expression
GO:0010468	ENSG00000184012	regulation of gene expression
GO:0010556	ENSG00000184012	regulation of macromolecule biosynthetic process
GO:0051346	ENSG00000090512	negative regulation of hydrolase activity
GO:0006464	ENSG00000189058	cellular protein modification process
GO:0030593	ENSG00000163739	neutrophil chemotaxis
GO:0071222	ENSG00000163739	cellular response to lipopolysaccharide
GO:0007188	ENSG00000163735	adenylate cyclase-modulating G protein-coupled receptor signaling pathway
GO:0007156	ENSG00000255408	homophilic cell adhesion via plasma membrane adhesion molecules
GO:0007156	ENSG00000081842	homophilic cell adhesion via plasma membrane adhesion molecules
GO:0007156	ENSG00000204961	homophilic cell adhesion via plasma membrane adhesion molecules
GO:0007156	ENSG00000081818	homophilic cell adhesion via plasma membrane adhesion molecules
GO:0007156	ENSG00000120322	homophilic cell adhesion via plasma membrane adhesion molecules
GO:0007156	ENSG00000120324	homophilic cell adhesion via plasma membrane adhesion molecules
GO:0010468	ENSG00000011083	regulation of gene expression
GO:0045088	ENSG00000009765	regulation of innate immune response
GO:0010468	ENSG00000120279	regulation of gene expression
GO:0019886	ENSG00000196735	antigen processing and presentation of exogenous peptide antigen via MHC class II
GO:0019886	ENSG00000232629	antigen processing and presentation of exogenous peptide antigen via MHC class II
GO:0010604	ENSG00000137080	positive regulation of macromolecule metabolic process
GO:0031325	ENSG00000137080	positive regulation of cellular metabolic process
GO:0051173	ENSG00000137080	positive regulation of nitrogen compound metabolic process
GO:0060337	ENSG00000214042	type I interferon signaling pathway
GO:0060337	ENSG00000147885	type I interferon signaling pathway
GO:0060337	ENSG00000198642	type I interferon signaling pathway
GO:0060337	ENSG00000233816	type I interferon signaling pathway
GO:0060337	ENSG00000188379	type I interferon signaling pathway
GO:0060337	ENSG00000120242	type I interferon signaling pathway
GO:0010468	ENSG00000119318	regulation of gene expression
GO:0051171	ENSG00000110497	regulation of nitrogen compound metabolic process
GO:0060255	ENSG00000110497	regulation of macromolecule metabolic process
GO:0080090	ENSG00000110497	regulation of primary metabolic process
GO:0007187	ENSG00000181767	G protein-coupled receptor signaling pathway
GO:0070268	ENSG00000170442	cornification
GO:0070268	ENSG00000161849	cornification
GO:0070268	ENSG00000170484	cornification
GO:0070268	ENSG00000185640	cornification
GO:0043086	ENSG00000140093	negative regulation of catalytic activity
GO:0051336	ENSG00000140093	regulation of hydrolase activity
GO:0009892	ENSG00000170099	negative regulation of metabolic process
GO:0043086	ENSG00000170099	negative regulation of catalytic activity
GO:0051336	ENSG00000170099	regulation of hydrolase activity
GO:0009892	ENSG00000133937	negative regulation of metabolic process
GO:0031323	ENSG00000133937	regulation of cellular metabolic process
GO:0048523	ENSG00000133937	negative regulation of cellular process
GO:0051171	ENSG00000133937	regulation of nitrogen compound metabolic process
GO:0060255	ENSG00000133937	regulation of macromolecule metabolic process
GO:0080090	ENSG00000133937	regulation of primary metabolic process
GO:0051171	ENSG00000205502	regulation of nitrogen compound metabolic process
GO:0080090	ENSG00000205502	regulation of primary metabolic process
GO:0031323	ENSG00000132141	regulation of cellular metabolic process
GO:0070268	ENSG00000131737	cornification
GO:0070268	ENSG00000094796	cornification
GO:0070268	ENSG00000171403	cornification
GO:0048523	ENSG00000119537	negative regulation of cellular process
GO:0031323	ENSG00000206026	regulation of cellular metabolic process
GO:0051171	ENSG00000206026	regulation of nitrogen compound metabolic process
GO:0080090	ENSG00000206026	regulation of primary metabolic process
GO:0031323	ENSG00000224420	regulation of cellular metabolic process
GO:0051171	ENSG00000224420	regulation of nitrogen compound metabolic process
GO:0060255	ENSG00000224420	regulation of macromolecule metabolic process
GO:0080090	ENSG00000224420	regulation of primary metabolic process
GO:0048523	ENSG00000196724	negative regulation of cellular process
GO:0002697	ENSG00000066279	regulation of immune effector process
GO:0031323	ENSG00000151418	regulation of cellular metabolic process
GO:0051171	ENSG00000151418	regulation of nitrogen compound metabolic process
GO:0080090	ENSG00000151418	regulation of primary metabolic process
GO:0002697	ENSG00000117322	regulation of immune effector process
GO:0051171	ENSG00000156253	regulation of nitrogen compound metabolic process
GO:0080090	ENSG00000156253	regulation of primary metabolic process
GO:0051171	ENSG00000184012	regulation of nitrogen compound metabolic process
GO:0080090	ENSG00000184012	regulation of primary metabolic process
GO:0031323	ENSG00000136682	regulation of cellular metabolic process
GO:0051171	ENSG00000136682	regulation of nitrogen compound metabolic process
GO:0060255	ENSG00000136682	regulation of macromolecule metabolic process
GO:0080090	ENSG00000136682	regulation of primary metabolic process
GO:0051171	ENSG00000090512	regulation of nitrogen compound metabolic process
GO:0060255	ENSG00000090512	regulation of macromolecule metabolic process
GO:0080090	ENSG00000090512	regulation of primary metabolic process
GO:0043412	ENSG00000163959	macromolecule modification
GO:0006954	ENSG00000163739	inflammatory response
GO:0019221	ENSG00000163739	cytokine-mediated signaling pathway
GO:0061844	ENSG00000163739	antimicrobial humoral immune response mediated by antimicrobial peptide
GO:0019221	ENSG00000163735	cytokine-mediated signaling pathway
GO:0048522	ENSG00000082074	positive regulation of cellular process
GO:0048522	ENSG00000113600	positive regulation of cellular process
GO:0098742	ENSG00000262209	cell-cell adhesion via plasma-membrane adhesion molecules
GO:0098742	ENSG00000253731	cell-cell adhesion via plasma-membrane adhesion molecules
GO:0098742	ENSG00000261934	cell-cell adhesion via plasma-membrane adhesion molecules
GO:0098742	ENSG00000253846	cell-cell adhesion via plasma-membrane adhesion molecules
GO:0098742	ENSG00000253873	cell-cell adhesion via plasma-membrane adhesion molecules
GO:0031323	ENSG00000011083	regulation of cellular metabolic process
GO:0051171	ENSG00000011083	regulation of nitrogen compound metabolic process
GO:0080090	ENSG00000011083	regulation of primary metabolic process
GO:0031323	ENSG00000171992	regulation of cellular metabolic process
GO:0051171	ENSG00000171992	regulation of nitrogen compound metabolic process
GO:0060255	ENSG00000171992	regulation of macromolecule metabolic process
GO:0080090	ENSG00000171992	regulation of primary metabolic process
GO:0051171	ENSG00000172594	regulation of nitrogen compound metabolic process
GO:0060255	ENSG00000172594	regulation of macromolecule metabolic process
GO:0080090	ENSG00000172594	regulation of primary metabolic process
GO:0051171	ENSG00000146352	regulation of nitrogen compound metabolic process
GO:0060255	ENSG00000146352	regulation of macromolecule metabolic process
GO:0080090	ENSG00000146352	regulation of primary metabolic process
GO:0051171	ENSG00000188580	regulation of nitrogen compound metabolic process
GO:0060255	ENSG00000188580	regulation of macromolecule metabolic process
GO:0080090	ENSG00000188580	regulation of primary metabolic process
GO:0031323	ENSG00000120279	regulation of cellular metabolic process
GO:0051171	ENSG00000120279	regulation of nitrogen compound metabolic process
GO:0080090	ENSG00000120279	regulation of primary metabolic process
GO:0031323	ENSG00000054598	regulation of cellular metabolic process
GO:0051171	ENSG00000054598	regulation of nitrogen compound metabolic process
GO:0060255	ENSG00000054598	regulation of macromolecule metabolic process
GO:0080090	ENSG00000054598	regulation of primary metabolic process
GO:0048523	ENSG00000128573	negative regulation of cellular process
GO:0002285	ENSG00000137080	lymphocyte activation involved in immune response
GO:0042110	ENSG00000137080	T cell activation
GO:0042113	ENSG00000137080	B cell activation
GO:0002285	ENSG00000214042	lymphocyte activation involved in immune response
GO:0042110	ENSG00000214042	T cell activation
GO:0042113	ENSG00000214042	B cell activation
GO:0002285	ENSG00000147885	lymphocyte activation involved in immune response
GO:0042110	ENSG00000147885	T cell activation
GO:0042113	ENSG00000147885	B cell activation
GO:0002285	ENSG00000198642	lymphocyte activation involved in immune response
GO:0042110	ENSG00000198642	T cell activation
GO:0042113	ENSG00000198642	B cell activation
GO:0048522	ENSG00000198642	positive regulation of cellular process
GO:0051171	ENSG00000119318	regulation of nitrogen compound metabolic process
GO:0080090	ENSG00000119318	regulation of primary metabolic process
GO:0043170	ENSG00000148429	macromolecule metabolic process
GO:0050794	ENSG00000183621	regulation of cellular process
GO:0050794	ENSG00000148516	regulation of cellular process
GO:0050794	ENSG00000150093	regulation of cellular process
GO:0050794	ENSG00000099250	regulation of cellular process
GO:0050794	ENSG00000148498	regulation of cellular process
GO:0050794	ENSG00000148513	regulation of cellular process
GO:0050794	ENSG00000107872	regulation of cellular process
GO:0050794	ENSG00000177700	regulation of cellular process
GO:0019538	ENSG00000215182	protein metabolic process
GO:0050794	ENSG00000215182	regulation of cellular process
GO:0050794	ENSG00000110492	regulation of cellular process
GO:0050794	ENSG00000110497	regulation of cellular process
GO:0048518	ENSG00000175216	positive regulation of biological process
GO:0050794	ENSG00000175216	regulation of cellular process
GO:0007186	ENSG00000181939	G protein-coupled receptor signaling pathway
GO:0007186	ENSG00000181927	G protein-coupled receptor signaling pathway
GO:0007186	ENSG00000186113	G protein-coupled receptor signaling pathway
GO:0007186	ENSG00000167825	G protein-coupled receptor signaling pathway
GO:0007186	ENSG00000172154	G protein-coupled receptor signaling pathway
GO:0007186	ENSG00000174937	G protein-coupled receptor signaling pathway
GO:0007186	ENSG00000255223	G protein-coupled receptor signaling pathway
GO:0007186	ENSG00000174914	G protein-coupled receptor signaling pathway
GO:0050794	ENSG00000109991	regulation of cellular process
GO:0050794	ENSG00000186513	regulation of cellular process
GO:0007186	ENSG00000172772	G protein-coupled receptor signaling pathway
GO:0007186	ENSG00000172769	G protein-coupled receptor signaling pathway
GO:0043170	ENSG00000068976	macromolecule metabolic process
GO:0050794	ENSG00000172531	regulation of cellular process
GO:0044260	ENSG00000006831	cellular macromolecule metabolic process
GO:0007186	ENSG00000212126	G protein-coupled receptor signaling pathway
GO:0050794	ENSG00000170627	regulation of cellular process
GO:0048518	ENSG00000135447	positive regulation of biological process
GO:0050794	ENSG00000135447	regulation of cellular process
GO:0044260	ENSG00000257921	cellular macromolecule metabolic process
GO:0050794	ENSG00000127311	regulation of cellular process
GO:0050794	ENSG00000089127	regulation of cellular process
GO:0048518	ENSG00000126218	positive regulation of biological process
GO:0050794	ENSG00000126218	regulation of cellular process
GO:0048518	ENSG00000126231	positive regulation of biological process
GO:0050794	ENSG00000126231	regulation of cellular process
GO:0048518	ENSG00000153531	positive regulation of biological process
GO:0050794	ENSG00000153531	regulation of cellular process
GO:0050794	ENSG00000186009	regulation of cellular process
GO:0007186	ENSG00000222036	G protein-coupled receptor signaling pathway
GO:0007186	ENSG00000176253	G protein-coupled receptor signaling pathway
GO:0007186	ENSG00000176246	G protein-coupled receptor signaling pathway
GO:0050794	ENSG00000205978	regulation of cellular process
GO:0050794	ENSG00000139899	regulation of cellular process
GO:0050794	ENSG00000168952	regulation of cellular process
GO:0050794	ENSG00000092140	regulation of cellular process
GO:0050794	ENSG00000100526	regulation of cellular process
GO:0050794	ENSG00000263155	regulation of cellular process
GO:0050794	ENSG00000205502	regulation of cellular process
GO:0050794	ENSG00000155393	regulation of cellular process
GO:0050794	ENSG00000121274	regulation of cellular process
GO:0050794	ENSG00000277639	regulation of cellular process
GO:0048519	ENSG00000070915	negative regulation of biological process
GO:0050794	ENSG00000070915	regulation of cellular process
GO:0043170	ENSG00000162040	macromolecule metabolic process
GO:0050794	ENSG00000261052	regulation of cellular process
GO:0050794	ENSG00000132359	regulation of cellular process
GO:0007186	ENSG00000221882	G protein-coupled receptor signaling pathway
GO:0007186	ENSG00000141255	G protein-coupled receptor signaling pathway
GO:0006935	ENSG00000108684	chemotaxis
GO:0050794	ENSG00000159314	regulation of cellular process
GO:0050794	ENSG00000108798	regulation of cellular process
GO:0050794	ENSG00000178607	regulation of cellular process
GO:0050794	ENSG00000060069	regulation of cellular process
GO:0048518	ENSG00000197766	positive regulation of biological process
GO:0050794	ENSG00000197766	regulation of cellular process
GO:0050794	ENSG00000064666	regulation of cellular process
GO:0050794	ENSG00000064687	regulation of cellular process
GO:0050794	ENSG00000125910	regulation of cellular process
GO:0050794	ENSG00000221946	regulation of cellular process
GO:0050794	ENSG00000188508	regulation of cellular process
GO:0050794	ENSG00000197380	regulation of cellular process
GO:0050794	ENSG00000090372	regulation of cellular process
GO:0050794	ENSG00000197405	regulation of cellular process
GO:0050794	ENSG00000134815	regulation of cellular process
GO:0050794	ENSG00000118156	regulation of cellular process
GO:0050794	ENSG00000104863	regulation of cellular process
GO:0048519	ENSG00000104973	negative regulation of biological process
GO:0050794	ENSG00000104973	regulation of cellular process
GO:0002682	ENSG00000125498	regulation of immune system process
GO:0050794	ENSG00000160439	regulation of cellular process
GO:0050794	ENSG00000131037	regulation of cellular process
GO:0050794	ENSG00000125503	regulation of cellular process
GO:0050794	ENSG00000231274	regulation of cellular process
GO:0048518	ENSG00000218891	positive regulation of biological process
GO:0050794	ENSG00000218891	regulation of cellular process
GO:0050794	ENSG00000160678	regulation of cellular process
GO:0050794	ENSG00000143570	regulation of cellular process
GO:0050794	ENSG00000198400	regulation of cellular process
GO:0050794	ENSG00000173285	regulation of cellular process
GO:0050794	ENSG00000203757	regulation of cellular process
GO:0048518	ENSG00000066294	positive regulation of biological process
GO:0050794	ENSG00000135824	regulation of cellular process
GO:0050794	ENSG00000135838	regulation of cellular process
GO:0050794	ENSG00000066279	regulation of cellular process
GO:0050794	ENSG00000276600	regulation of cellular process
GO:0050794	ENSG00000266094	regulation of cellular process
GO:0050794	ENSG00000143486	regulation of cellular process
GO:0050794	ENSG00000143479	regulation of cellular process
GO:0050794	ENSG00000162889	regulation of cellular process
GO:0050794	ENSG00000162896	regulation of cellular process
GO:0050794	ENSG00000182795	regulation of cellular process
GO:0050794	ENSG00000123836	regulation of cellular process
GO:0050794	ENSG00000117322	regulation of cellular process
GO:0050794	ENSG00000117758	regulation of cellular process
GO:0050794	ENSG00000130772	regulation of cellular process
GO:0048518	ENSG00000162600	positive regulation of biological process
GO:0050794	ENSG00000134709	regulation of cellular process
GO:0050794	ENSG00000162607	regulation of cellular process
GO:0050794	ENSG00000203963	regulation of cellular process
GO:0050794	ENSG00000116717	regulation of cellular process
GO:0050794	ENSG00000116745	regulation of cellular process
GO:0050794	ENSG00000116754	regulation of cellular process
GO:0050794	ENSG00000134245	regulation of cellular process
GO:0050794	ENSG00000215397	regulation of cellular process
GO:0050794	ENSG00000101276	regulation of cellular process
GO:0044260	ENSG00000125531	cellular macromolecule metabolic process
GO:0050794	ENSG00000156253	regulation of cellular process
GO:0050794	ENSG00000184012	regulation of cellular process
GO:0050794	ENSG00000100055	regulation of cellular process
GO:0050794	ENSG00000100083	regulation of cellular process
GO:0050794	ENSG00000241360	regulation of cellular process
GO:0050794	ENSG00000100246	regulation of cellular process
GO:0050794	ENSG00000128383	regulation of cellular process
GO:0048519	ENSG00000244509	negative regulation of biological process
GO:0050794	ENSG00000244509	regulation of cellular process
GO:0051607	ENSG00000244509	defense response to virus
GO:0048519	ENSG00000100311	negative regulation of biological process
GO:0050794	ENSG00000100311	regulation of cellular process
GO:0050794	ENSG00000100321	regulation of cellular process
GO:0050794	ENSG00000171126	regulation of cellular process
GO:0050794	ENSG00000151665	regulation of cellular process
GO:0035821	ENSG00000115386	modification of morphology or physiology of other organism
GO:0050794	ENSG00000217236	regulation of cellular process
GO:0050794	ENSG00000115252	regulation of cellular process
GO:0005996	ENSG00000167165	monosaccharide metabolic process
GO:0006805	ENSG00000167165	xenobiotic metabolic process
GO:0044260	ENSG00000197885	cellular macromolecule metabolic process
GO:0043170	ENSG00000151090	macromolecule metabolic process
GO:0050794	ENSG00000168028	regulation of cellular process
GO:0050794	ENSG00000080200	regulation of cellular process
GO:0007186	ENSG00000170854	G protein-coupled receptor signaling pathway
GO:0050794	ENSG00000174944	regulation of cellular process
GO:0050794	ENSG00000181631	regulation of cellular process
GO:0050794	ENSG00000090512	regulation of cellular process
GO:0044260	ENSG00000163959	cellular macromolecule metabolic process
GO:1901564	ENSG00000163959	organonitrogen compound metabolic process
GO:0050794	ENSG00000124882	regulation of cellular process
GO:0048518	ENSG00000113638	positive regulation of biological process
GO:0050794	ENSG00000113638	regulation of cellular process
GO:0050794	ENSG00000250722	regulation of cellular process
GO:0043170	ENSG00000153113	macromolecule metabolic process
GO:0050794	ENSG00000170091	regulation of cellular process
GO:0048518	ENSG00000213347	positive regulation of biological process
GO:0050794	ENSG00000213347	regulation of cellular process
GO:0048518	ENSG00000164434	positive regulation of biological process
GO:0050794	ENSG00000164434	regulation of cellular process
GO:0048518	ENSG00000172594	positive regulation of biological process
GO:0050794	ENSG00000172594	regulation of cellular process
GO:0048518	ENSG00000146352	positive regulation of biological process
GO:0050794	ENSG00000146352	regulation of cellular process
GO:0048518	ENSG00000188580	positive regulation of biological process
GO:0050794	ENSG00000188580	regulation of cellular process
GO:0002443	ENSG00000009765	leukocyte mediated immunity
GO:0006325	ENSG00000010704	chromatin organization
GO:0006325	ENSG00000180596	chromatin organization
GO:0006325	ENSG00000274290	chromatin organization
GO:0002682	ENSG00000204644	regulation of immune system process
GO:0050794	ENSG00000204644	regulation of cellular process
GO:0050794	ENSG00000204616	regulation of cellular process
GO:0050794	ENSG00000204516	regulation of cellular process
GO:0050794	ENSG00000213760	regulation of cellular process
GO:0050794	ENSG00000204498	regulation of cellular process
GO:0048519	ENSG00000229937	negative regulation of biological process
GO:0050794	ENSG00000229937	regulation of cellular process
GO:0050794	ENSG00000004846	regulation of cellular process
GO:0050794	ENSG00000164651	regulation of cellular process
GO:0050794	ENSG00000164649	regulation of cellular process
GO:1901564	ENSG00000164776	organonitrogen compound metabolic process
GO:0043170	ENSG00000169919	macromolecule metabolic process
GO:0050794	ENSG00000196275	regulation of cellular process
GO:0050794	ENSG00000174428	regulation of cellular process
GO:0050794	ENSG00000187257	regulation of cellular process
GO:0050794	ENSG00000006576	regulation of cellular process
GO:0032879	ENSG00000186472	regulation of localization
GO:0050794	ENSG00000186472	regulation of cellular process
GO:0050794	ENSG00000153993	regulation of cellular process
GO:0050794	ENSG00000164659	regulation of cellular process
GO:0050794	ENSG00000270672	regulation of cellular process
GO:0050794	ENSG00000204983	regulation of cellular process
GO:0050794	ENSG00000120899	regulation of cellular process
GO:0050794	ENSG00000120915	regulation of cellular process
GO:0048518	ENSG00000233816	positive regulation of biological process
GO:0043170	ENSG00000165269	macromolecule metabolic process
GO:0043170	ENSG00000148053	macromolecule metabolic process
GO:0044260	ENSG00000135040	cellular macromolecule metabolic process
GO:0007186	ENSG00000197233	G protein-coupled receptor signaling pathway
GO:0007186	ENSG00000136940	G protein-coupled receptor signaling pathway
GO:0050794	ENSG00000056586	regulation of cellular process
GO:0050794	ENSG00000186130	regulation of cellular process
GO:0050794	ENSG00000101911	regulation of cellular process
GO:0050794	ENSG00000123594	regulation of cellular process
GO:0050794	ENSG00000198759	regulation of cellular process
GO:1901564	ENSG00000123131	organonitrogen compound metabolic process
GO:0050794	ENSG00000180182	regulation of cellular process
GO:0050794	ENSG00000147145	regulation of cellular process
GO:0050794	ENSG00000204065	regulation of cellular process
GO:0006807	ENSG00000148429	nitrogen compound metabolic process
GO:0044237	ENSG00000148429	cellular metabolic process
GO:0044238	ENSG00000148429	primary metabolic process
GO:0031424	ENSG00000185940	keratinization
GO:0050817	ENSG00000284931	coagulation
GO:0016043	ENSG00000166341	cellular component organization
GO:0006807	ENSG00000068976	nitrogen compound metabolic process
GO:0044237	ENSG00000068976	cellular metabolic process
GO:0044238	ENSG00000068976	primary metabolic process
GO:0006807	ENSG00000137656	nitrogen compound metabolic process
GO:0044237	ENSG00000137656	cellular metabolic process
GO:0044238	ENSG00000137656	primary metabolic process
GO:0071704	ENSG00000137656	organic substance metabolic process
GO:0001775	ENSG00000110344	cell activation
GO:0006928	ENSG00000154146	movement of cell or subcellular component
GO:0006807	ENSG00000006831	nitrogen compound metabolic process
GO:0044238	ENSG00000006831	primary metabolic process
GO:0031424	ENSG00000170442	keratinization
GO:0031424	ENSG00000161849	keratinization
GO:0031424	ENSG00000170484	keratinization
GO:0031424	ENSG00000185640	keratinization
GO:0006807	ENSG00000196531	nitrogen compound metabolic process
GO:0044237	ENSG00000196531	cellular metabolic process
GO:0044238	ENSG00000196531	primary metabolic process
GO:0071704	ENSG00000196531	organic substance metabolic process
GO:0006807	ENSG00000257921	nitrogen compound metabolic process
GO:0044238	ENSG00000257921	primary metabolic process
GO:0006807	ENSG00000100908	nitrogen compound metabolic process
GO:0044237	ENSG00000100908	cellular metabolic process
GO:0044238	ENSG00000100908	primary metabolic process
GO:0071704	ENSG00000100908	organic substance metabolic process
GO:0006807	ENSG00000162040	nitrogen compound metabolic process
GO:0044237	ENSG00000162040	cellular metabolic process
GO:0044238	ENSG00000162040	primary metabolic process
GO:0006950	ENSG00000181291	response to stress
GO:0006950	ENSG00000132141	response to stress
GO:0031424	ENSG00000187242	keratinization
GO:0031424	ENSG00000171431	keratinization
GO:0031424	ENSG00000108244	keratinization
GO:0031424	ENSG00000196859	keratinization
GO:0031424	ENSG00000212724	keratinization
GO:0031424	ENSG00000213417	keratinization
GO:0031424	ENSG00000212722	keratinization
GO:0031424	ENSG00000213416	keratinization
GO:0031424	ENSG00000171396	keratinization
GO:0031424	ENSG00000198083	keratinization
GO:0031424	ENSG00000180386	keratinization
GO:0031424	ENSG00000212657	keratinization
GO:0031424	ENSG00000131737	keratinization
GO:0031424	ENSG00000094796	keratinization
GO:0031424	ENSG00000171403	keratinization
GO:0006807	ENSG00000197766	nitrogen compound metabolic process
GO:0044238	ENSG00000197766	primary metabolic process
GO:0071704	ENSG00000197766	organic substance metabolic process
GO:0044703	ENSG00000231924	multi-organism reproductive process
GO:0044703	ENSG00000242221	multi-organism reproductive process
GO:0044706	ENSG00000242221	multi-multicellular organism process
GO:0050789	ENSG00000275183	regulation of biological process
GO:0050789	ENSG00000240403	regulation of biological process
GO:0006928	ENSG00000131037	movement of cell or subcellular component
GO:0016043	ENSG00000203852	cellular component organization
GO:0050789	ENSG00000162706	regulation of biological process
GO:0050789	ENSG00000196184	regulation of biological process
GO:0050789	ENSG00000184292	regulation of biological process
GO:0006807	ENSG00000101311	nitrogen compound metabolic process
GO:0044237	ENSG00000101311	cellular metabolic process
GO:0044238	ENSG00000101311	primary metabolic process
GO:0071704	ENSG00000101311	organic substance metabolic process
GO:0006807	ENSG00000078804	nitrogen compound metabolic process
GO:0044237	ENSG00000078804	cellular metabolic process
GO:0044238	ENSG00000078804	primary metabolic process
GO:0071704	ENSG00000078804	organic substance metabolic process
GO:0006807	ENSG00000125531	nitrogen compound metabolic process
GO:0044238	ENSG00000125531	primary metabolic process
GO:0031424	ENSG00000198390	keratinization
GO:0031424	ENSG00000186970	keratinization
GO:0031424	ENSG00000184351	keratinization
GO:0031424	ENSG00000184032	keratinization
GO:0031424	ENSG00000187766	keratinization
GO:0031424	ENSG00000243489	keratinization
GO:0031424	ENSG00000212933	keratinization
GO:0006807	ENSG00000197885	nitrogen compound metabolic process
GO:0044238	ENSG00000197885	primary metabolic process
GO:0006807	ENSG00000151090	nitrogen compound metabolic process
GO:0044237	ENSG00000151090	cellular metabolic process
GO:0044238	ENSG00000151090	primary metabolic process
GO:0006928	ENSG00000163820	movement of cell or subcellular component
GO:0006928	ENSG00000172215	movement of cell or subcellular component
GO:0006928	ENSG00000012223	movement of cell or subcellular component
GO:0044238	ENSG00000163959	primary metabolic process
GO:0006928	ENSG00000163735	movement of cell or subcellular component
GO:0050789	ENSG00000171495	regulation of biological process
GO:0050789	ENSG00000182836	regulation of biological process
GO:0006807	ENSG00000131732	nitrogen compound metabolic process
GO:0044237	ENSG00000131732	cellular metabolic process
GO:0044238	ENSG00000131732	primary metabolic process
GO:0071704	ENSG00000131732	organic substance metabolic process
GO:0006807	ENSG00000153113	nitrogen compound metabolic process
GO:0044237	ENSG00000153113	cellular metabolic process
GO:0044238	ENSG00000153113	primary metabolic process
GO:0006807	ENSG00000112146	nitrogen compound metabolic process
GO:0044237	ENSG00000112146	cellular metabolic process
GO:0071704	ENSG00000112146	organic substance metabolic process
GO:0044237	ENSG00000164776	cellular metabolic process
GO:0044238	ENSG00000164776	primary metabolic process
GO:0006807	ENSG00000169919	nitrogen compound metabolic process
GO:0044237	ENSG00000169919	cellular metabolic process
GO:0044238	ENSG00000169919	primary metabolic process
GO:0050789	ENSG00000105784	regulation of biological process
GO:0006807	ENSG00000146856	nitrogen compound metabolic process
GO:0044237	ENSG00000146856	cellular metabolic process
GO:0044238	ENSG00000146856	primary metabolic process
GO:0071704	ENSG00000146856	organic substance metabolic process
GO:0006928	ENSG00000178287	movement of cell or subcellular component
GO:0001775	ENSG00000233816	cell activation
GO:0001775	ENSG00000188379	cell activation
GO:0006807	ENSG00000165269	nitrogen compound metabolic process
GO:0044237	ENSG00000165269	cellular metabolic process
GO:0044238	ENSG00000165269	primary metabolic process
GO:0006807	ENSG00000148053	nitrogen compound metabolic process
GO:0044237	ENSG00000148053	cellular metabolic process
GO:0044238	ENSG00000148053	primary metabolic process
GO:0006807	ENSG00000135040	nitrogen compound metabolic process
GO:0044238	ENSG00000135040	primary metabolic process
GO:0050789	ENSG00000130635	regulation of biological process
GO:0044237	ENSG00000123131	cellular metabolic process
GO:0044238	ENSG00000123131	primary metabolic process
GO:0009987	ENSG00000107959	cellular process
GO:0009987	ENSG00000178473	cellular process
GO:0009987	ENSG00000178372	cellular process
GO:0009987	ENSG00000178363	cellular process
GO:0009987	ENSG00000134470	cellular process
GO:0009987	ENSG00000148426	cellular process
GO:0009987	ENSG00000187522	cellular process
GO:0009987	ENSG00000152464	cellular process
GO:0009987	ENSG00000148468	cellular process
GO:0009987	ENSG00000077943	cellular process
GO:0009987	ENSG00000107611	cellular process
GO:0009987	ENSG00000107614	cellular process
GO:0009987	ENSG00000026025	cellular process
GO:0009987	ENSG00000136738	cellular process
GO:0009987	ENSG00000165997	cellular process
GO:0009987	ENSG00000204740	cellular process
GO:0009987	ENSG00000168283	cellular process
GO:0009987	ENSG00000165312	cellular process
GO:0009987	ENSG00000185875	cellular process
GO:0009987	ENSG00000136754	cellular process
GO:0009987	ENSG00000107890	cellular process
GO:0009987	ENSG00000107897	cellular process
GO:0009987	ENSG00000216937	cellular process
GO:0009987	ENSG00000150093	cellular process
GO:0009987	ENSG00000099250	cellular process
GO:0009987	ENSG00000148498	cellular process
GO:0009987	ENSG00000148513	cellular process
GO:0009987	ENSG00000256892	cellular process
GO:0009987	ENSG00000204172	cellular process
GO:0009987	ENSG00000197444	cellular process
GO:0009987	ENSG00000204152	cellular process
GO:0009987	ENSG00000148584	cellular process
GO:0009987	ENSG00000107984	cellular process
GO:0009987	ENSG00000150275	cellular process
GO:0009987	ENSG00000122870	cellular process
GO:0009987	ENSG00000227877	cellular process
GO:0009987	ENSG00000285551	cellular process
GO:0009987	ENSG00000107625	cellular process
GO:0009987	ENSG00000138316	cellular process
GO:0009987	ENSG00000214688	cellular process
GO:0009987	ENSG00000188716	cellular process
GO:0009987	ENSG00000165644	cellular process
GO:0009987	ENSG00000138326	cellular process
GO:0009987	ENSG00000253626	cellular process
GO:0009987	ENSG00000228570	cellular process
GO:0009987	ENSG00000133661	cellular process
GO:0009987	ENSG00000189129	cellular process
GO:0009987	ENSG00000133665	cellular process
GO:0009987	ENSG00000108219	cellular process
GO:0009987	ENSG00000165678	cellular process
GO:0009987	ENSG00000204033	cellular process
GO:0009987	ENSG00000107789	cellular process
GO:0009987	ENSG00000138138	cellular process
GO:0009987	ENSG00000227268	cellular process
GO:0009987	ENSG00000171862	cellular process
GO:0009987	ENSG00000204022	cellular process
GO:0009987	ENSG00000204020	cellular process
GO:0009987	ENSG00000173239	cellular process
GO:0009987	ENSG00000119922	cellular process
GO:0009987	ENSG00000204010	cellular process
GO:0009987	ENSG00000095564	cellular process
GO:0009987	ENSG00000152804	cellular process
GO:0009987	ENSG00000186188	cellular process
GO:0009987	ENSG00000059573	cellular process
GO:0009987	ENSG00000270099	cellular process
GO:0009987	ENSG00000095587	cellular process
GO:0009987	ENSG00000249967	cellular process
GO:0009987	ENSG00000171160	cellular process
GO:0009987	ENSG00000023839	cellular process
GO:0009987	ENSG00000107554	cellular process
GO:0009987	ENSG00000107566	cellular process
GO:0009987	ENSG00000095485	cellular process
GO:0009987	ENSG00000166136	cellular process
GO:0009987	ENSG00000107821	cellular process
GO:0009987	ENSG00000107833	cellular process
GO:0009987	ENSG00000148840	cellular process
GO:0009987	ENSG00000107872	cellular process
GO:0009987	ENSG00000148834	cellular process
GO:0009987	ENSG00000065621	cellular process
GO:0009987	ENSG00000108061	cellular process
GO:0009987	ENSG00000119913	cellular process
GO:0009987	ENSG00000023041	cellular process
GO:0009987	ENSG00000148737	cellular process
GO:0009987	ENSG00000165813	cellular process
GO:0009987	ENSG00000169129	cellular process
GO:0009987	ENSG00000165669	cellular process
GO:0009987	ENSG00000151929	cellular process
GO:0009987	ENSG00000203805	cellular process
GO:0009987	ENSG00000154473	cellular process
GO:0009987	ENSG00000154478	cellular process
GO:0009987	ENSG00000182022	cellular process
GO:0009987	ENSG00000185507	cellular process
GO:0009987	ENSG00000069696	cellular process
GO:0009987	ENSG00000177106	cellular process
GO:0009987	ENSG00000177042	cellular process
GO:0009987	ENSG00000274897	cellular process
GO:0009987	ENSG00000177685	cellular process
GO:0009987	ENSG00000177700	cellular process
GO:0002376	ENSG00000215182	immune system process
GO:0009987	ENSG00000215182	cellular process
GO:0009987	ENSG00000149043	cellular process
GO:0009987	ENSG00000130592	cellular process
GO:0009987	ENSG00000284779	cellular process
GO:0009987	ENSG00000110665	cellular process
GO:0009987	ENSG00000167311	cellular process
GO:0009987	ENSG00000284546	cellular process
GO:0009987	ENSG00000284931	cellular process
GO:0032501	ENSG00000279012	multicellular organismal process
GO:0009987	ENSG00000132274	cellular process
GO:0007610	ENSG00000184478	behavior
GO:0007610	ENSG00000188691	behavior
GO:0009987	ENSG00000110148	cellular process
GO:0009987	ENSG00000179532	cellular process
GO:0009987	ENSG00000166387	cellular process
GO:0009987	ENSG00000133812	cellular process
GO:0009987	ENSG00000148926	cellular process
GO:0009987	ENSG00000187079	cellular process
GO:0009987	ENSG00000110693	cellular process
GO:0009987	ENSG00000166800	cellular process
GO:0009987	ENSG00000151116	cellular process
GO:0009987	ENSG00000110786	cellular process
GO:0009987	ENSG00000170255	cellular process
GO:0009987	ENSG00000166833	cellular process
GO:0009987	ENSG00000121621	cellular process
GO:0009987	ENSG00000182255	cellular process
GO:0009987	ENSG00000066382	cellular process
GO:0009987	ENSG00000170946	cellular process
GO:0009987	ENSG00000135387	cellular process
GO:0009987	ENSG00000166016	cellular process
GO:0009987	ENSG00000135374	cellular process
GO:0009987	ENSG00000026508	cellular process
GO:0009987	ENSG00000110442	cellular process
GO:0009987	ENSG00000110455	cellular process
GO:0009987	ENSG00000110492	cellular process
GO:0009987	ENSG00000110497	cellular process
GO:0009987	ENSG00000175216	cellular process
GO:0009987	ENSG00000109991	cellular process
GO:0009987	ENSG00000186652	cellular process
GO:0009987	ENSG00000214872	cellular process
GO:0009987	ENSG00000186513	cellular process
GO:0009987	ENSG00000186660	cellular process
GO:0009987	ENSG00000172320	cellular process
GO:0009987	ENSG00000254466	cellular process
GO:0009987	ENSG00000110048	cellular process
GO:0009987	ENSG00000166889	cellular process
GO:0009987	ENSG00000166902	cellular process
GO:0009987	ENSG00000284873	cellular process
GO:0002376	ENSG00000149516	immune system process
GO:0002376	ENSG00000071203	immune system process
GO:0009987	ENSG00000110104	cellular process
GO:0009987	ENSG00000149506	cellular process
GO:0009987	ENSG00000229859	cellular process
GO:0009987	ENSG00000229183	cellular process
GO:0009987	ENSG00000167992	cellular process
GO:0009987	ENSG00000162144	cellular process
GO:0009987	ENSG00000256591	cellular process
GO:0009987	ENSG00000134780	cellular process
GO:0009987	ENSG00000134825	cellular process
GO:0009987	ENSG00000168496	cellular process
GO:0009987	ENSG00000214753	cellular process
GO:0009987	ENSG00000167771	cellular process
GO:0009987	ENSG00000149743	cellular process
GO:0009987	ENSG00000182450	cellular process
GO:0009987	ENSG00000168071	cellular process
GO:0009987	ENSG00000068831	cellular process
GO:0009987	ENSG00000110047	cellular process
GO:0009987	ENSG00000149809	cellular process
GO:0009987	ENSG00000174276	cellular process
GO:0009987	ENSG00000172757	cellular process
GO:0009987	ENSG00000172803	cellular process
GO:0009987	ENSG00000174903	cellular process
GO:0009987	ENSG00000179292	cellular process
GO:0009987	ENSG00000174807	cellular process
GO:0009987	ENSG00000174669	cellular process
GO:0009987	ENSG00000173992	cellular process
GO:0009987	ENSG00000239306	cellular process
GO:0009987	ENSG00000173653	cellular process
GO:0009987	ENSG00000173599	cellular process
GO:0009987	ENSG00000172531	cellular process
GO:0009987	ENSG00000110697	cellular process
GO:0009987	ENSG00000006534	cellular process
GO:0009987	ENSG00000069482	cellular process
GO:0009987	ENSG00000172938	cellular process
GO:0009987	ENSG00000110092	cellular process
GO:0009987	ENSG00000225805	cellular process
GO:0009987	ENSG00000110200	cellular process
GO:0009987	ENSG00000165457	cellular process
GO:0009987	ENSG00000175591	cellular process
GO:0009987	ENSG00000110237	cellular process
GO:0009987	ENSG00000054967	cellular process
GO:0009987	ENSG00000137486	cellular process
GO:0009987	ENSG00000171533	cellular process
GO:0009987	ENSG00000062282	cellular process
GO:0009987	ENSG00000085741	cellular process
GO:0009987	ENSG00000158636	cellular process
GO:0009987	ENSG00000078124	cellular process
GO:0009987	ENSG00000033327	cellular process
GO:0009987	ENSG00000165490	cellular process
GO:0009987	ENSG00000149196	cellular process
GO:0009987	ENSG00000150687	cellular process
GO:0009987	ENSG00000214414	cellular process
GO:0009987	ENSG00000189253	cellular process
GO:0009987	ENSG00000168876	cellular process
GO:0009987	ENSG00000134627	cellular process
GO:0009987	ENSG00000166025	cellular process
GO:0009987	ENSG00000150316	cellular process
GO:0009987	ENSG00000137691	cellular process
GO:0009987	ENSG00000137692	cellular process
GO:0009987	ENSG00000170962	cellular process
GO:0009987	ENSG00000255221	cellular process
GO:0009987	ENSG00000166323	cellular process
GO:0009987	ENSG00000137707	cellular process
GO:0009987	ENSG00000170145	cellular process
GO:0009987	ENSG00000137713	cellular process
GO:0009987	ENSG00000150782	cellular process
GO:0009987	ENSG00000166682	cellular process
GO:0009987	ENSG00000228607	cellular process
GO:0009987	ENSG00000076053	cellular process
GO:0009987	ENSG00000182985	cellular process
GO:0009987	ENSG00000167257	cellular process
GO:0009987	ENSG00000118181	cellular process
GO:0009987	ENSG00000196655	cellular process
GO:0009987	ENSG00000110400	cellular process
GO:0009987	ENSG00000137709	cellular process
GO:0009987	ENSG00000197849	cellular process
GO:0009987	ENSG00000197125	cellular process
GO:0009987	ENSG00000196119	cellular process
GO:0009987	ENSG00000134954	cellular process
GO:0009987	ENSG00000151702	cellular process
GO:0009987	ENSG00000080854	cellular process
GO:0009987	ENSG00000111224	cellular process
GO:0009987	ENSG00000285901	cellular process
GO:0009987	ENSG00000078237	cellular process
GO:0009987	ENSG00000118972	cellular process
GO:0009987	ENSG00000139192	cellular process
GO:0009987	ENSG00000111641	cellular process
GO:0009987	ENSG00000285238	cellular process
GO:0009987	ENSG00000111679	cellular process
GO:0009987	ENSG00000197614	cellular process
GO:0009987	ENSG00000205810	cellular process
GO:0009987	ENSG00000230657	cellular process
GO:0009987	ENSG00000111266	cellular process
GO:0009987	ENSG00000111291	cellular process
GO:0009987	ENSG00000111348	cellular process
GO:0009987	ENSG00000134533	cellular process
GO:0009987	ENSG00000048540	cellular process
GO:0009987	ENSG00000134532	cellular process
GO:0009987	ENSG00000152936	cellular process
GO:0009987	ENSG00000029153	cellular process
GO:0009987	ENSG00000110841	cellular process
GO:0009987	ENSG00000174236	cellular process
GO:0009987	ENSG00000170456	cellular process
GO:0009987	ENSG00000151743	cellular process
GO:0009987	ENSG00000057294	cellular process
GO:0009987	ENSG00000139117	cellular process
GO:0009987	ENSG00000165966	cellular process
GO:0009987	ENSG00000015153	cellular process
GO:0009987	ENSG00000167528	cellular process
GO:0009987	ENSG00000174233	cellular process
GO:0009987	ENSG00000174243	cellular process
GO:0009987	ENSG00000272822	cellular process
GO:0009987	ENSG00000134285	cellular process
GO:0009987	ENSG00000134287	cellular process
GO:0009987	ENSG00000181418	cellular process
GO:0009987	ENSG00000178401	cellular process
GO:0009987	ENSG00000135519	cellular process
GO:0009987	ENSG00000161791	cellular process
GO:0009987	ENSG00000139610	cellular process
GO:0009987	ENSG00000050438	cellular process
GO:0009987	ENSG00000196876	cellular process
GO:0009987	ENSG00000284791	cellular process
GO:0009987	ENSG00000111057	cellular process
GO:0009987	ENSG00000139625	cellular process
GO:0009987	ENSG00000139546	cellular process
GO:0009987	ENSG00000170627	cellular process
GO:0009987	ENSG00000123338	cellular process
GO:0009987	ENSG00000135447	cellular process
GO:0009987	ENSG00000170439	cellular process
GO:0009987	ENSG00000185664	cellular process
GO:0009987	ENSG00000123374	cellular process
GO:0009987	ENSG00000170515	cellular process
GO:0009987	ENSG00000135482	cellular process
GO:0009987	ENSG00000139540	cellular process
GO:0009987	ENSG00000257727	cellular process
GO:0009987	ENSG00000110944	cellular process
GO:0009987	ENSG00000175336	cellular process
GO:0009987	ENSG00000076067	cellular process
GO:0009987	ENSG00000076108	cellular process
GO:0009987	ENSG00000285625	cellular process
GO:0009987	ENSG00000170426	cellular process
GO:0009987	ENSG00000166881	cellular process
GO:0009987	ENSG00000166886	cellular process
GO:0009987	ENSG00000179912	cellular process
GO:0009987	ENSG00000175189	cellular process
GO:0009987	ENSG00000139269	cellular process
GO:0009987	ENSG00000175197	cellular process
GO:0009987	ENSG00000178498	cellular process
GO:0009987	ENSG00000240771	cellular process
GO:0009987	ENSG00000118596	cellular process
GO:0009987	ENSG00000127311	cellular process
GO:0009987	ENSG00000175782	cellular process
GO:0009987	ENSG00000135679	cellular process
GO:0009987	ENSG00000111605	cellular process
GO:0009987	ENSG00000127328	cellular process
GO:0009987	ENSG00000139292	cellular process
GO:0009987	ENSG00000179941	cellular process
GO:0009987	ENSG00000165891	cellular process
GO:0009987	ENSG00000139318	cellular process
GO:0009987	ENSG00000259075	cellular process
GO:0009987	ENSG00000136040	cellular process
GO:0009987	ENSG00000139344	cellular process
GO:0009987	ENSG00000139350	cellular process
GO:0009987	ENSG00000179520	cellular process
GO:0009987	ENSG00000139354	cellular process
GO:0009987	ENSG00000196091	cellular process
GO:0009987	ENSG00000111666	cellular process
GO:0009987	ENSG00000179088	cellular process
GO:0009987	ENSG00000204954	cellular process
GO:0009987	ENSG00000120837	cellular process
GO:0009987	ENSG00000136044	cellular process
GO:0009987	ENSG00000135093	cellular process
GO:0009987	ENSG00000139438	cellular process
GO:0009987	ENSG00000111231	cellular process
GO:0009987	ENSG00000204856	cellular process
GO:0009987	ENSG00000111237	cellular process
GO:0009987	ENSG00000151164	cellular process
GO:0009987	ENSG00000111271	cellular process
GO:0009987	ENSG00000111275	cellular process
GO:0009987	ENSG00000089127	cellular process
GO:0009987	ENSG00000111344	cellular process
GO:0009987	ENSG00000166578	cellular process
GO:0009987	ENSG00000186815	cellular process
GO:0009987	ENSG00000135094	cellular process
GO:0009987	ENSG00000258102	cellular process
GO:0009987	ENSG00000135116	cellular process
GO:0009987	ENSG00000135090	cellular process
GO:0009987	ENSG00000224982	cellular process
GO:0009987	ENSG00000122966	cellular process
GO:0009987	ENSG00000111737	cellular process
GO:0009987	ENSG00000089159	cellular process
GO:0009987	ENSG00000135097	cellular process
GO:0009987	ENSG00000257218	cellular process
GO:0009987	ENSG00000111786	cellular process
GO:0009987	ENSG00000022840	cellular process
GO:0009987	ENSG00000122971	cellular process
GO:0009987	ENSG00000135100	cellular process
GO:0009987	ENSG00000089053	cellular process
GO:0009987	ENSG00000182782	cellular process
GO:0009987	ENSG00000130787	cellular process
GO:0009987	ENSG00000139722	cellular process
GO:0009987	ENSG00000150967	cellular process
GO:0009987	ENSG00000111325	cellular process
GO:0009987	ENSG00000139697	cellular process
GO:0009987	ENSG00000086598	cellular process
GO:0009987	ENSG00000125207	cellular process
GO:0009987	ENSG00000132341	cellular process
GO:0009987	ENSG00000198598	cellular process
GO:0009987	ENSG00000075673	cellular process
GO:0009987	ENSG00000139517	cellular process
GO:0009987	ENSG00000102755	cellular process
GO:0009987	ENSG00000139514	cellular process
GO:0009987	ENSG00000132965	cellular process
GO:0009987	ENSG00000120669	cellular process
GO:0009987	ENSG00000120699	cellular process
GO:0009987	ENSG00000102710	cellular process
GO:0009987	ENSG00000133110	cellular process
GO:0009987	ENSG00000102738	cellular process
GO:0009987	ENSG00000102743	cellular process
GO:0009987	ENSG00000120688	cellular process
GO:0009987	ENSG00000102763	cellular process
GO:0009987	ENSG00000179813	cellular process
GO:0009987	ENSG00000188342	cellular process
GO:0009987	ENSG00000165837	cellular process
GO:0009987	ENSG00000215475	cellular process
GO:0009987	ENSG00000136146	cellular process
GO:0009987	ENSG00000136156	cellular process
GO:0009987	ENSG00000102543	cellular process
GO:0009987	ENSG00000136144	cellular process
GO:0009987	ENSG00000123171	cellular process
GO:0009987	ENSG00000136100	cellular process
GO:0009987	ENSG00000083535	cellular process
GO:0009987	ENSG00000005810	cellular process
GO:0009987	ENSG00000178235	cellular process
GO:0009987	ENSG00000184564	cellular process
GO:0009987	ENSG00000165300	cellular process
GO:0009987	ENSG00000139793	cellular process
GO:0009987	ENSG00000152767	cellular process
GO:0009987	ENSG00000139780	cellular process
GO:0009987	ENSG00000139826	cellular process
GO:0009987	ENSG00000126216	cellular process
GO:0009987	ENSG00000153531	cellular process
GO:0009987	ENSG00000186009	cellular process
GO:0009987	ENSG00000198824	cellular process
GO:0009987	ENSG00000176198	cellular process
GO:0009987	ENSG00000129566	cellular process
GO:0009987	ENSG00000100823	cellular process
GO:0009987	ENSG00000100888	cellular process
GO:0009987	ENSG00000172590	cellular process
GO:0009987	ENSG00000197324	cellular process
GO:0009987	ENSG00000129474	cellular process
GO:0009987	ENSG00000100804	cellular process
GO:0009987	ENSG00000215271	cellular process
GO:0009987	ENSG00000136367	cellular process
GO:0009987	ENSG00000100911	cellular process
GO:0009987	ENSG00000100926	cellular process
GO:0009987	ENSG00000255526	cellular process
GO:0009987	ENSG00000205978	cellular process
GO:0009987	ENSG00000139899	cellular process
GO:0009987	ENSG00000168952	cellular process
GO:0009987	ENSG00000151322	cellular process
GO:0009987	ENSG00000165410	cellular process
GO:0009987	ENSG00000258790	cellular process
GO:0009987	ENSG00000100902	cellular process
GO:0009987	ENSG00000174373	cellular process
GO:0009987	ENSG00000198807	cellular process
GO:0009987	ENSG00000151338	cellular process
GO:0009987	ENSG00000179476	cellular process
GO:0009987	ENSG00000179454	cellular process
GO:0009987	ENSG00000100442	cellular process
GO:0009987	ENSG00000139915	cellular process
GO:0009987	ENSG00000165501	cellular process
GO:0009987	ENSG00000100479	cellular process
GO:0009987	ENSG00000165516	cellular process
GO:0009987	ENSG00000165527	cellular process
GO:0009987	ENSG00000151748	cellular process
GO:0009987	ENSG00000139921	cellular process
GO:0009987	ENSG00000125384	cellular process
GO:0009987	ENSG00000182521	cellular process
GO:0009987	ENSG00000100557	cellular process
GO:0009987	ENSG00000139971	cellular process
GO:0009987	ENSG00000100567	cellular process
GO:0009987	ENSG00000032219	cellular process
GO:0009987	ENSG00000100578	cellular process
GO:0009987	ENSG00000165617	cellular process
GO:0009987	ENSG00000054654	cellular process
GO:0009987	ENSG00000140009	cellular process
GO:0009987	ENSG00000100714	cellular process
GO:0009987	ENSG00000179841	cellular process
GO:0009987	ENSG00000165807	cellular process
GO:0009987	ENSG00000125952	cellular process
GO:0009987	ENSG00000196553	cellular process
GO:0009987	ENSG00000072415	cellular process
GO:0009987	ENSG00000072042	cellular process
GO:0009987	ENSG00000100626	cellular process
GO:0009987	ENSG00000100652	cellular process
GO:0009987	ENSG00000213463	cellular process
GO:0009987	ENSG00000139985	cellular process
GO:0009987	ENSG00000133997	cellular process
GO:0009987	ENSG00000133961	cellular process
GO:0009987	ENSG00000170468	cellular process
GO:0009987	ENSG00000119723	cellular process
GO:0009987	ENSG00000205659	cellular process
GO:0009987	ENSG00000119614	cellular process
GO:0009987	ENSG00000119688	cellular process
GO:0009987	ENSG00000183379	cellular process
GO:0009987	ENSG00000119681	cellular process
GO:0009987	ENSG00000119630	cellular process
GO:0009987	ENSG00000119686	cellular process
GO:0009987	ENSG00000100591	cellular process
GO:0009987	ENSG00000100593	cellular process
GO:0009987	ENSG00000140022	cellular process
GO:0009987	ENSG00000042317	cellular process
GO:0009987	ENSG00000198668	cellular process
GO:0009987	ENSG00000119714	cellular process
GO:0009987	ENSG00000100815	cellular process
GO:0009987	ENSG00000066427	cellular process
GO:0009987	ENSG00000183648	cellular process
GO:0009987	ENSG00000100599	cellular process
GO:0009987	ENSG00000100600	cellular process
GO:0009987	ENSG00000100605	cellular process
GO:0009987	ENSG00000133937	cellular process
GO:0009987	ENSG00000227051	cellular process
GO:0009987	ENSG00000100744	cellular process
GO:0009987	ENSG00000197102	cellular process
GO:0009987	ENSG00000022976	cellular process
GO:0009987	ENSG00000131323	cellular process
GO:0009987	ENSG00000205436	cellular process
GO:0009987	ENSG00000126214	cellular process
GO:0009987	ENSG00000256500	cellular process
GO:0009987	ENSG00000126215	cellular process
GO:0009987	ENSG00000166183	cellular process
GO:0009987	ENSG00000142208	cellular process
GO:0009987	ENSG00000099814	cellular process
GO:0009987	ENSG00000140104	cellular process
GO:0009987	ENSG00000183484	cellular process
GO:0009987	ENSG00000184887	cellular process
GO:0009987	ENSG00000182979	cellular process
GO:0009987	ENSG00000153684	cellular process
GO:0009987	ENSG00000261649	cellular process
GO:0009987	ENSG00000185115	cellular process
GO:0009987	ENSG00000261247	cellular process
GO:0009987	ENSG00000186399	cellular process
GO:0009987	ENSG00000178115	cellular process
GO:0009987	ENSG00000166912	cellular process
GO:0009987	ENSG00000169918	cellular process
GO:0009987	ENSG00000175344	cellular process
GO:0009987	ENSG00000232653	cellular process
GO:0009987	ENSG00000198826	cellular process
GO:0009987	ENSG00000175265	cellular process
GO:0009987	ENSG00000021776	cellular process
GO:0009987	ENSG00000134146	cellular process
GO:0009987	ENSG00000166069	cellular process
GO:0009987	ENSG00000175779	cellular process
GO:0009987	ENSG00000166073	cellular process
GO:0009987	ENSG00000104081	cellular process
GO:0009987	ENSG00000137843	cellular process
GO:0009987	ENSG00000140323	cellular process
GO:0009987	ENSG00000137812	cellular process
GO:0009987	ENSG00000285396	cellular process
GO:0009987	ENSG00000188277	cellular process
GO:0009987	ENSG00000166140	cellular process
GO:0009987	ENSG00000285920	cellular process
GO:0009987	ENSG00000137804	cellular process
GO:0009987	ENSG00000137815	cellular process
GO:0009987	ENSG00000103978	cellular process
GO:0009987	ENSG00000258461	cellular process
GO:0009987	ENSG00000103994	cellular process
GO:0009987	ENSG00000159459	cellular process
GO:0009987	ENSG00000104055	cellular process
GO:0009987	ENSG00000140265	cellular process
GO:0009987	ENSG00000166762	cellular process
GO:0009987	ENSG00000242028	cellular process
GO:0009987	ENSG00000166734	cellular process
GO:0009987	ENSG00000166710	cellular process
GO:0009987	ENSG00000167014	cellular process
GO:0009987	ENSG00000140263	cellular process
GO:0009987	ENSG00000104177	cellular process
GO:0009987	ENSG00000156958	cellular process
GO:0009987	ENSG00000104047	cellular process
GO:0009987	ENSG00000137766	cellular process
GO:0009987	ENSG00000225973	cellular process
GO:0009987	ENSG00000166035	cellular process
GO:0009987	ENSG00000157450	cellular process
GO:0009987	ENSG00000137776	cellular process
GO:0009987	ENSG00000171989	cellular process
GO:0009987	ENSG00000205502	cellular process
GO:0009987	ENSG00000074410	cellular process
GO:0009987	ENSG00000166803	cellular process
GO:0009987	ENSG00000103671	cellular process
GO:0009987	ENSG00000186198	cellular process
GO:0009987	ENSG00000103710	cellular process
GO:0009987	ENSG00000103742	cellular process
GO:0009987	ENSG00000074603	cellular process
GO:0009987	ENSG00000255346	cellular process
GO:0009987	ENSG00000278570	cellular process
GO:0009987	ENSG00000175318	cellular process
GO:0009987	ENSG00000140463	cellular process
GO:0009987	ENSG00000138623	cellular process
GO:0009987	ENSG00000179335	cellular process
GO:0009987	ENSG00000213578	cellular process
GO:0009987	ENSG00000198794	cellular process
GO:0009987	ENSG00000140478	cellular process
GO:0009987	ENSG00000173548	cellular process
GO:0009987	ENSG00000167196	cellular process
GO:0009987	ENSG00000169758	cellular process
GO:0009987	ENSG00000159556	cellular process
GO:0009987	ENSG00000080644	cellular process
GO:0009987	ENSG00000117971	cellular process
GO:0009987	ENSG00000103811	cellular process
GO:0009987	ENSG00000136379	cellular process
GO:0009987	ENSG00000140406	cellular process
GO:0009987	ENSG00000140598	cellular process
GO:0009987	ENSG00000260836	cellular process
GO:0009987	ENSG00000214575	cellular process
GO:0009987	ENSG00000103942	cellular process
GO:0009987	ENSG00000136404	cellular process
GO:0009987	ENSG00000169594	cellular process
GO:0009987	ENSG00000259511	cellular process
GO:0009987	ENSG00000177082	cellular process
GO:0009987	ENSG00000166716	cellular process
GO:0009987	ENSG00000156222	cellular process
GO:0009987	ENSG00000140534	cellular process
GO:0009987	ENSG00000196391	cellular process
GO:0009987	ENSG00000182511	cellular process
GO:0009987	ENSG00000140479	cellular process
GO:0009987	ENSG00000185418	cellular process
GO:0009987	ENSG00000140795	cellular process
GO:0009987	ENSG00000155330	cellular process
GO:0009987	ENSG00000155393	cellular process
GO:0009987	ENSG00000121274	cellular process
GO:0009987	ENSG00000159398	cellular process
GO:0065007	ENSG00000159398	biological regulation
GO:0009987	ENSG00000070915	cellular process
GO:0009987	ENSG00000140854	cellular process
GO:0009987	ENSG00000140859	cellular process
GO:0009987	ENSG00000070729	cellular process
GO:0009987	ENSG00000166188	cellular process
GO:0009987	ENSG00000103005	cellular process
GO:0009987	ENSG00000102996	cellular process
GO:0009987	ENSG00000103023	cellular process
GO:0009987	ENSG00000181938	cellular process
GO:0009987	ENSG00000125107	cellular process
GO:0009987	ENSG00000168701	cellular process
GO:0009987	ENSG00000159720	cellular process
GO:0009987	ENSG00000039523	cellular process
GO:0009987	ENSG00000124074	cellular process
GO:0009987	ENSG00000157315	cellular process
GO:0009987	ENSG00000261611	cellular process
GO:0009987	ENSG00000102984	cellular process
GO:0009987	ENSG00000261701	cellular process
GO:0009987	ENSG00000168411	cellular process
GO:0009987	ENSG00000166816	cellular process
GO:0009987	ENSG00000166848	cellular process
GO:0009987	ENSG00000261609	cellular process
GO:0009987	ENSG00000086696	cellular process
GO:0009987	ENSG00000176678	cellular process
GO:0009987	ENSG00000260456	cellular process
GO:0009987	ENSG00000158717	cellular process
GO:0009987	ENSG00000167515	cellular process
GO:0009987	ENSG00000176715	cellular process
GO:0009987	ENSG00000129910	cellular process
GO:0009987	ENSG00000167522	cellular process
GO:0009987	ENSG00000141002	cellular process
GO:0009987	ENSG00000007392	cellular process
GO:0009987	ENSG00000127578	cellular process
GO:0009987	ENSG00000140983	cellular process
GO:0009987	ENSG00000162006	cellular process
GO:0009987	ENSG00000007376	cellular process
GO:0009987	ENSG00000007520	cellular process
GO:0009987	ENSG00000206053	cellular process
GO:0009987	ENSG00000103024	cellular process
GO:0009987	ENSG00000127561	cellular process
GO:0009987	ENSG00000167962	cellular process
GO:0009987	ENSG00000131653	cellular process
GO:0009987	ENSG00000182685	cellular process
GO:0009987	ENSG00000205937	cellular process
GO:0009987	ENSG00000167972	cellular process
GO:0009987	ENSG00000162062	cellular process
GO:0009987	ENSG00000162066	cellular process
GO:0009987	ENSG00000205923	cellular process
GO:0009987	ENSG00000267795	cellular process
GO:0009987	ENSG00000187555	cellular process
GO:0009987	ENSG00000179583	cellular process
GO:0009987	ENSG00000175643	cellular process
GO:0009987	ENSG00000186260	cellular process
GO:0009987	ENSG00000254852	cellular process
GO:0009987	ENSG00000072864	cellular process
GO:0009987	ENSG00000091262	cellular process
GO:0009987	ENSG00000233024	cellular process
GO:0009987	ENSG00000185164	cellular process
GO:0009987	ENSG00000205730	cellular process
GO:0009987	ENSG00000174628	cellular process
GO:0009987	ENSG00000005189	cellular process
GO:0009987	ENSG00000188215	cellular process
GO:0009987	ENSG00000166869	cellular process
GO:0009987	ENSG00000158865	cellular process
GO:0009987	ENSG00000103375	cellular process
GO:0009987	ENSG00000155592	cellular process
GO:0009987	ENSG00000197272	cellular process
GO:0009987	ENSG00000176476	cellular process
GO:0009987	ENSG00000196502	cellular process
GO:0009987	ENSG00000255524	cellular process
GO:0009987	ENSG00000168488	cellular process
GO:0009987	ENSG00000280789	cellular process
GO:0009987	ENSG00000103502	cellular process
GO:0009987	ENSG00000174938	cellular process
GO:0009987	ENSG00000167397	cellular process
GO:0009987	ENSG00000178226	cellular process
GO:0009987	ENSG00000140678	cellular process
GO:0009987	ENSG00000140675	cellular process
GO:0009987	ENSG00000140688	cellular process
GO:0009987	ENSG00000167193	cellular process
GO:0009987	ENSG00000074660	cellular process
GO:0009987	ENSG00000185924	cellular process
GO:0009987	ENSG00000127804	cellular process
GO:0009987	ENSG00000132359	cellular process
GO:0009987	ENSG00000108381	cellular process
GO:0009987	ENSG00000167723	cellular process
GO:0009987	ENSG00000177602	cellular process
GO:0009987	ENSG00000185722	cellular process
GO:0009987	ENSG00000183018	cellular process
GO:0009987	ENSG00000188176	cellular process
GO:0009987	ENSG00000161905	cellular process
GO:0009987	ENSG00000072778	cellular process
GO:0009987	ENSG00000132507	cellular process
GO:0009987	ENSG00000262481	cellular process
GO:0009987	ENSG00000205544	cellular process
GO:0009987	ENSG00000181323	cellular process
GO:0009987	ENSG00000181222	cellular process
GO:0009987	ENSG00000161955	cellular process
GO:0009987	ENSG00000129245	cellular process
GO:0009987	ENSG00000129244	cellular process
GO:0009987	ENSG00000179593	cellular process
GO:0009987	ENSG00000179029	cellular process
GO:0009987	ENSG00000196544	cellular process
GO:0009987	ENSG00000178971	cellular process
GO:0009987	ENSG00000184619	cellular process
GO:0009987	ENSG00000184544	cellular process
GO:0009987	ENSG00000214978	cellular process
GO:0009987	ENSG00000006788	cellular process
GO:0009987	ENSG00000109061	cellular process
GO:0009987	ENSG00000006740	cellular process
GO:0009987	ENSG00000006744	cellular process
GO:0009987	ENSG00000223510	cellular process
GO:0009987	ENSG00000170425	cellular process
GO:0009987	ENSG00000170315	cellular process
GO:0009987	ENSG00000154803	cellular process
GO:0009987	ENSG00000141030	cellular process
GO:0009987	ENSG00000205309	cellular process
GO:0009987	ENSG00000141026	cellular process
GO:0009987	ENSG00000108557	cellular process
GO:0009987	ENSG00000108591	cellular process
GO:0009987	ENSG00000091542	cellular process
GO:0009987	ENSG00000189375	cellular process
GO:0009987	ENSG00000154025	cellular process
GO:0009987	ENSG00000154016	cellular process
GO:0009987	ENSG00000166484	cellular process
GO:0009987	ENSG00000142494	cellular process
GO:0009987	ENSG00000108602	cellular process
GO:0009987	ENSG00000178307	cellular process
GO:0009987	ENSG00000168961	cellular process
GO:0009987	ENSG00000232859	cellular process
GO:0009987	ENSG00000004142	cellular process
GO:0009987	ENSG00000109107	cellular process
GO:0009987	ENSG00000181481	cellular process
GO:0002376	ENSG00000108684	immune system process
GO:0009987	ENSG00000108684	cellular process
GO:0002376	ENSG00000181291	immune system process
GO:0009987	ENSG00000181291	cellular process
GO:0009987	ENSG00000132141	cellular process
GO:0009987	ENSG00000166750	cellular process
GO:0009987	ENSG00000270885	cellular process
GO:0009987	ENSG00000270765	cellular process
GO:0009987	ENSG00000278023	cellular process
GO:0009987	ENSG00000278535	cellular process
GO:0009987	ENSG00000273706	cellular process
GO:0009987	ENSG00000131748	cellular process
GO:0009987	ENSG00000141744	cellular process
GO:0009987	ENSG00000188895	cellular process
GO:0009987	ENSG00000171475	cellular process
GO:0009987	ENSG00000131746	cellular process
GO:0009987	ENSG00000213424	cellular process
GO:0009987	ENSG00000187242	cellular process
GO:0009987	ENSG00000128422	cellular process
GO:0009987	ENSG00000173812	cellular process
GO:0009987	ENSG00000141756	cellular process
GO:0009987	ENSG00000131473	cellular process
GO:0009987	ENSG00000168256	cellular process
GO:0009987	ENSG00000108771	cellular process
GO:0009987	ENSG00000267261	cellular process
GO:0009987	ENSG00000089558	cellular process
GO:0009987	ENSG00000161610	cellular process
GO:0009987	ENSG00000126562	cellular process
GO:0009987	ENSG00000126581	cellular process
GO:0009987	ENSG00000188554	cellular process
GO:0009987	ENSG00000141349	cellular process
GO:0009987	ENSG00000108840	cellular process
GO:0009987	ENSG00000030582	cellular process
GO:0009987	ENSG00000186566	cellular process
GO:0009987	ENSG00000180340	cellular process
GO:0009987	ENSG00000180329	cellular process
GO:0009987	ENSG00000182963	cellular process
GO:0009987	ENSG00000131095	cellular process
GO:0009987	ENSG00000238083	cellular process
GO:0009987	ENSG00000004897	cellular process
GO:0009987	ENSG00000259207	cellular process
GO:0009987	ENSG00000259753	cellular process
GO:0009987	ENSG00000141294	cellular process
GO:0009987	ENSG00000159202	cellular process
GO:0009987	ENSG00000108798	cellular process
GO:0009987	ENSG00000198740	cellular process
GO:0009987	ENSG00000108813	cellular process
GO:0009987	ENSG00000108819	cellular process
GO:0009987	ENSG00000015532	cellular process
GO:0009987	ENSG00000136457	cellular process
GO:0009987	ENSG00000136444	cellular process
GO:0009987	ENSG00000141200	cellular process
GO:0009987	ENSG00000166260	cellular process
GO:0009987	ENSG00000108960	cellular process
GO:0009987	ENSG00000141194	cellular process
GO:0009987	ENSG00000167419	cellular process
GO:0009987	ENSG00000213246	cellular process
GO:0009987	ENSG00000108387	cellular process
GO:0009987	ENSG00000175175	cellular process
GO:0009987	ENSG00000167447	cellular process
GO:0009987	ENSG00000141367	cellular process
GO:0009987	ENSG00000008283	cellular process
GO:0009987	ENSG00000266173	cellular process
GO:0009987	ENSG00000198231	cellular process
GO:0009987	ENSG00000108604	cellular process
GO:0009987	ENSG00000178607	cellular process
GO:0009987	ENSG00000091583	cellular process
GO:0009987	ENSG00000179604	cellular process
GO:0009987	ENSG00000125457	cellular process
GO:0009987	ENSG00000132481	cellular process
GO:0009987	ENSG00000250506	cellular process
GO:0009987	ENSG00000184557	cellular process
GO:0009987	ENSG00000055483	cellular process
GO:0009987	ENSG00000035862	cellular process
GO:0009987	ENSG00000108679	cellular process
GO:0009987	ENSG00000173818	cellular process
GO:0009987	ENSG00000141564	cellular process
GO:0009987	ENSG00000182612	cellular process
GO:0009987	ENSG00000185298	cellular process
GO:0009987	ENSG00000183010	cellular process
GO:0009987	ENSG00000169683	cellular process
GO:0009987	ENSG00000169733	cellular process
GO:0009987	ENSG00000169718	cellular process
GO:0009987	ENSG00000141551	cellular process
GO:0009987	ENSG00000173762	cellular process
GO:0009987	ENSG00000141562	cellular process
GO:0009987	ENSG00000141568	cellular process
GO:0009987	ENSG00000176845	cellular process
GO:0009987	ENSG00000079101	cellular process
GO:0009987	ENSG00000176105	cellular process
GO:0009987	ENSG00000101680	cellular process
GO:0009987	ENSG00000101745	cellular process
GO:0009987	ENSG00000141404	cellular process
GO:0009987	ENSG00000255112	cellular process
GO:0009987	ENSG00000176014	cellular process
GO:0009987	ENSG00000141448	cellular process
GO:0009987	ENSG00000101773	cellular process
GO:0009987	ENSG00000134508	cellular process
GO:0009987	ENSG00000141452	cellular process
GO:0009987	ENSG00000154065	cellular process
GO:0009987	ENSG00000053747	cellular process
GO:0009987	ENSG00000154611	cellular process
GO:0009987	ENSG00000134760	cellular process
GO:0009987	ENSG00000134757	cellular process
GO:0009987	ENSG00000118271	cellular process
GO:0009987	ENSG00000118276	cellular process
GO:0009987	ENSG00000141437	cellular process
GO:0009987	ENSG00000141441	cellular process
GO:0009987	ENSG00000186496	cellular process
GO:0009987	ENSG00000153391	cellular process
GO:0009987	ENSG00000141425	cellular process
GO:0009987	ENSG00000134759	cellular process
GO:0009987	ENSG00000075643	cellular process
GO:0009987	ENSG00000152217	cellular process
GO:0009987	ENSG00000206181	cellular process
GO:0009987	ENSG00000167315	cellular process
GO:0009987	ENSG00000167306	cellular process
GO:0009987	ENSG00000141644	cellular process
GO:0009987	ENSG00000134042	cellular process
GO:0009987	ENSG00000101751	cellular process
GO:0009987	ENSG00000049759	cellular process
GO:0009987	ENSG00000134438	cellular process
GO:0009987	ENSG00000134444	cellular process
GO:0009987	ENSG00000141655	cellular process
GO:0009987	ENSG00000166401	cellular process
GO:0009987	ENSG00000060069	cellular process
GO:0009987	ENSG00000141933	cellular process
GO:0009987	ENSG00000172270	cellular process
GO:0009987	ENSG00000070388	cellular process
GO:0009987	ENSG00000197766	cellular process
GO:0009987	ENSG00000064666	cellular process
GO:0009987	ENSG00000064687	cellular process
GO:0009987	ENSG00000160953	cellular process
GO:0009987	ENSG00000185761	cellular process
GO:0009987	ENSG00000071564	cellular process
GO:0009987	ENSG00000095932	cellular process
GO:0009987	ENSG00000011132	cellular process
GO:0009987	ENSG00000167657	cellular process
GO:0009987	ENSG00000167658	cellular process
GO:0009987	ENSG00000167674	cellular process
GO:0009987	ENSG00000267157	cellular process
GO:0009987	ENSG00000267740	cellular process
GO:0009987	ENSG00000181240	cellular process
GO:0009987	ENSG00000205744	cellular process
GO:0009987	ENSG00000125726	cellular process
GO:0009987	ENSG00000196589	cellular process
GO:0009987	ENSG00000104880	cellular process
GO:0009987	ENSG00000267952	cellular process
GO:0009987	ENSG00000198816	cellular process
GO:0009987	ENSG00000076944	cellular process
GO:0009987	ENSG00000267855	cellular process
GO:0009987	ENSG00000167772	cellular process
GO:0009987	ENSG00000185236	cellular process
GO:0009987	ENSG00000170929	cellular process
GO:0009987	ENSG00000130803	cellular process
GO:0009987	ENSG00000237521	cellular process
GO:0009987	ENSG00000196605	cellular process
GO:0009987	ENSG00000243207	cellular process
GO:0009987	ENSG00000130810	cellular process
GO:0009987	ENSG00000130811	cellular process
GO:0009987	ENSG00000267673	cellular process
GO:0009987	ENSG00000161847	cellular process
GO:0009987	ENSG00000105397	cellular process
GO:0009987	ENSG00000180739	cellular process
GO:0009987	ENSG00000130734	cellular process
GO:0009987	ENSG00000079805	cellular process
GO:0009987	ENSG00000214212	cellular process
GO:0009987	ENSG00000130733	cellular process
GO:0009987	ENSG00000173928	cellular process
GO:0009987	ENSG00000105583	cellular process
GO:0009987	ENSG00000167815	cellular process
GO:0009987	ENSG00000132026	cellular process
GO:0009987	ENSG00000160877	cellular process
GO:0009987	ENSG00000160888	cellular process
GO:0009987	ENSG00000141854	cellular process
GO:0009987	ENSG00000188032	cellular process
GO:0009987	ENSG00000072062	cellular process
GO:0009987	ENSG00000123136	cellular process
GO:0009987	ENSG00000160961	cellular process
GO:0009987	ENSG00000188269	cellular process
GO:0009987	ENSG00000185385	cellular process
GO:0009987	ENSG00000105122	cellular process
GO:0009987	ENSG00000186204	cellular process
GO:0009987	ENSG00000172519	cellular process
GO:0009987	ENSG00000176231	cellular process
GO:0009987	ENSG00000141977	cellular process
GO:0009987	ENSG00000160113	cellular process
GO:0009987	ENSG00000269095	cellular process
GO:0009987	ENSG00000130300	cellular process
GO:0009987	ENSG00000130303	cellular process
GO:0009987	ENSG00000248099	cellular process
GO:0009987	ENSG00000105700	cellular process
GO:0009987	ENSG00000105705	cellular process
GO:0009987	ENSG00000105717	cellular process
GO:0009987	ENSG00000168813	cellular process
GO:0009987	ENSG00000186326	cellular process
GO:0009987	ENSG00000021488	cellular process
GO:0009987	ENSG00000131941	cellular process
GO:0009987	ENSG00000076650	cellular process
GO:0009987	ENSG00000130876	cellular process
GO:0009987	ENSG00000124299	cellular process
GO:0009987	ENSG00000124302	cellular process
GO:0009987	ENSG00000153885	cellular process
GO:0009987	ENSG00000188508	cellular process
GO:0009987	ENSG00000189001	cellular process
GO:0009987	ENSG00000105675	cellular process
GO:0009987	ENSG00000283758	cellular process
GO:0009987	ENSG00000249115	cellular process
GO:0009987	ENSG00000011590	cellular process
GO:0009987	ENSG00000272333	cellular process
GO:0009987	ENSG00000205155	cellular process
GO:0009987	ENSG00000105290	cellular process
GO:0009987	ENSG00000105270	cellular process
GO:0009987	ENSG00000161277	cellular process
GO:0009987	ENSG00000167635	cellular process
GO:0009987	ENSG00000104814	cellular process
GO:0009987	ENSG00000128011	cellular process
GO:0009987	ENSG00000261857	cellular process
GO:0009987	ENSG00000269858	cellular process
GO:0009987	ENSG00000105323	cellular process
GO:0009987	ENSG00000105329	cellular process
GO:0009987	ENSG00000142039	cellular process
GO:0009987	ENSG00000248098	cellular process
GO:0009987	ENSG00000105372	cellular process
GO:0009987	ENSG00000268041	cellular process
GO:0009987	ENSG00000105404	cellular process
GO:0009987	ENSG00000028277	cellular process
GO:0009987	ENSG00000167625	cellular process
GO:0009987	ENSG00000268643	cellular process
GO:0009987	ENSG00000079432	cellular process
GO:0009987	ENSG00000142273	cellular process
GO:0009987	ENSG00000130202	cellular process
GO:0009987	ENSG00000130204	cellular process
GO:0009987	ENSG00000234906	cellular process
GO:0009987	ENSG00000104866	cellular process
GO:0009987	ENSG00000179846	cellular process
GO:0009987	ENSG00000189114	cellular process
GO:0009987	ENSG00000117877	cellular process
GO:0009987	ENSG00000125741	cellular process
GO:0009987	ENSG00000176182	cellular process
GO:0009987	ENSG00000197380	cellular process
GO:0009987	ENSG00000090372	cellular process
GO:0009987	ENSG00000197405	cellular process
GO:0009987	ENSG00000134815	cellular process
GO:0009987	ENSG00000105392	cellular process
GO:0009987	ENSG00000105398	cellular process
GO:0009987	ENSG00000105516	cellular process
GO:0009987	ENSG00000104812	cellular process
GO:0009987	ENSG00000283663	cellular process
GO:0009987	ENSG00000104863	cellular process
GO:0009987	ENSG00000261949	cellular process
GO:0009987	ENSG00000161618	cellular process
GO:0009987	ENSG00000224420	cellular process
GO:0009987	ENSG00000104973	cellular process
GO:0009987	ENSG00000213024	cellular process
GO:0009987	ENSG00000269179	cellular process
GO:0009987	ENSG00000105053	cellular process
GO:0009987	ENSG00000142539	cellular process
GO:0009987	ENSG00000167754	cellular process
GO:0009987	ENSG00000129451	cellular process
GO:0009987	ENSG00000167757	cellular process
GO:0009987	ENSG00000254521	cellular process
GO:0009987	ENSG00000130844	cellular process
GO:0009987	ENSG00000189068	cellular process
GO:0009987	ENSG00000170906	cellular process
GO:0009987	ENSG00000105617	cellular process
GO:0009987	ENSG00000275183	cellular process
GO:0009987	ENSG00000125498	cellular process
GO:0050896	ENSG00000125498	response to stimulus
GO:0050896	ENSG00000240403	response to stimulus
GO:0009987	ENSG00000160439	cellular process
GO:0009987	ENSG00000267110	cellular process
GO:0009987	ENSG00000167646	cellular process
GO:0009987	ENSG00000129990	cellular process
GO:0009987	ENSG00000180089	cellular process
GO:0009987	ENSG00000133247	cellular process
GO:0009987	ENSG00000160471	cellular process
GO:0009987	ENSG00000233493	cellular process
GO:0009987	ENSG00000108106	cellular process
GO:0009987	ENSG00000198483	cellular process
GO:0009987	ENSG00000131779	cellular process
GO:0009987	ENSG00000263956	cellular process
GO:0009987	ENSG00000271383	cellular process
GO:0009987	ENSG00000143368	cellular process
GO:0009987	ENSG00000143420	cellular process
GO:0009987	ENSG00000163131	cellular process
GO:0009987	ENSG00000143387	cellular process
GO:0009987	ENSG00000143418	cellular process
GO:0009987	ENSG00000163155	cellular process
GO:0009987	ENSG00000159352	cellular process
GO:0009987	ENSG00000143416	cellular process
GO:0009987	ENSG00000178796	cellular process
GO:0009987	ENSG00000163191	cellular process
GO:0009987	ENSG00000182898	cellular process
GO:0009987	ENSG00000159450	cellular process
GO:0051704	ENSG00000163220	multi-organism process
GO:0009987	ENSG00000197956	cellular process
GO:0009987	ENSG00000188015	cellular process
GO:0009987	ENSG00000188643	cellular process
GO:0009987	ENSG00000160678	cellular process
GO:0009987	ENSG00000160716	cellular process
GO:0009987	ENSG00000160691	cellular process
GO:0009987	ENSG00000143590	cellular process
GO:0009987	ENSG00000169242	cellular process
GO:0009987	ENSG00000160753	cellular process
GO:0009987	ENSG00000116539	cellular process
GO:0009987	ENSG00000125459	cellular process
GO:0009987	ENSG00000254726	cellular process
GO:0009987	ENSG00000160785	cellular process
GO:0009987	ENSG00000160781	cellular process
GO:0009987	ENSG00000132692	cellular process
GO:0009987	ENSG00000143314	cellular process
GO:0009987	ENSG00000143321	cellular process
GO:0009987	ENSG00000198400	cellular process
GO:0009987	ENSG00000160838	cellular process
GO:0009987	ENSG00000163554	cellular process
GO:0009987	ENSG00000203757	cellular process
GO:0009987	ENSG00000162706	cellular process
GO:0009987	ENSG00000196184	cellular process
GO:0009987	ENSG00000132716	cellular process
GO:0009987	ENSG00000258465	cellular process
GO:0009987	ENSG00000066294	cellular process
GO:0009987	ENSG00000270149	cellular process
GO:0009987	ENSG00000162755	cellular process
GO:0009987	ENSG00000158864	cellular process
GO:0009987	ENSG00000143252	cellular process
GO:0009987	ENSG00000173110	cellular process
GO:0009987	ENSG00000072694	cellular process
GO:0009987	ENSG00000118217	cellular process
GO:0009987	ENSG00000254706	cellular process
GO:0009987	ENSG00000239887	cellular process
GO:0009987	ENSG00000143179	cellular process
GO:0009987	ENSG00000188859	cellular process
GO:0009987	ENSG00000143194	cellular process
GO:0009987	ENSG00000143167	cellular process
GO:0009987	ENSG00000143164	cellular process
GO:0009987	ENSG00000117477	cellular process
GO:0009987	ENSG00000117479	cellular process
GO:0009987	ENSG00000174175	cellular process
GO:0009987	ENSG00000188404	cellular process
GO:0009987	ENSG00000171806	cellular process
GO:0009987	ENSG00000203740	cellular process
GO:0009987	ENSG00000007933	cellular process
GO:0009987	ENSG00000180999	cellular process
GO:0009987	ENSG00000117560	cellular process
GO:0009987	ENSG00000117586	cellular process
GO:0009987	ENSG00000285777	cellular process
GO:0009987	ENSG00000076321	cellular process
GO:0009987	ENSG00000116147	cellular process
GO:0009987	ENSG00000198797	cellular process
GO:0009987	ENSG00000057252	cellular process
GO:0009987	ENSG00000162779	cellular process
GO:0009987	ENSG00000143337	cellular process
GO:0009987	ENSG00000135837	cellular process
GO:0009987	ENSG00000135824	cellular process
GO:0009987	ENSG00000135838	cellular process
GO:0009987	ENSG00000116667	cellular process
GO:0009987	ENSG00000116690	cellular process
GO:0009987	ENSG00000151418	cellular process
GO:0009987	ENSG00000163362	cellular process
GO:0009987	ENSG00000232237	cellular process
GO:0009987	ENSG00000159176	cellular process
GO:0009987	ENSG00000143862	cellular process
GO:0009987	ENSG00000133067	cellular process
GO:0009987	ENSG00000143847	cellular process
GO:0009987	ENSG00000058668	cellular process
GO:0009987	ENSG00000058673	cellular process
GO:0009987	ENSG00000133056	cellular process
GO:0009987	ENSG00000170382	cellular process
GO:0009987	ENSG00000163531	cellular process
GO:0009987	ENSG00000276600	cellular process
GO:0009987	ENSG00000266094	cellular process
GO:0009987	ENSG00000143486	cellular process
GO:0009987	ENSG00000143479	cellular process
GO:0009987	ENSG00000162889	cellular process
GO:0009987	ENSG00000162896	cellular process
GO:0009987	ENSG00000174059	cellular process
GO:0009987	ENSG00000117594	cellular process
GO:0009987	ENSG00000082512	cellular process
GO:0009987	ENSG00000117691	cellular process
GO:0009987	ENSG00000123685	cellular process
GO:0009987	ENSG00000185523	cellular process
GO:0009987	ENSG00000174606	cellular process
GO:0009987	ENSG00000143499	cellular process
GO:0009987	ENSG00000042781	cellular process
GO:0009987	ENSG00000092978	cellular process
GO:0009987	ENSG00000162813	cellular process
GO:0009987	ENSG00000067704	cellular process
GO:0009987	ENSG00000186063	cellular process
GO:0009987	ENSG00000187554	cellular process
GO:0009987	ENSG00000143502	cellular process
GO:0009987	ENSG00000255835	cellular process
GO:0009987	ENSG00000203685	cellular process
GO:0009987	ENSG00000163050	cellular process
GO:0009987	ENSG00000081692	cellular process
GO:0009987	ENSG00000185888	cellular process
GO:0009987	ENSG00000154370	cellular process
GO:0009987	ENSG00000181218	cellular process
GO:0009987	ENSG00000116574	cellular process
GO:0009987	ENSG00000168118	cellular process
GO:0009987	ENSG00000182118	cellular process
GO:0009987	ENSG00000285053	cellular process
GO:0009987	ENSG00000168243	cellular process
GO:0009987	ENSG00000119285	cellular process
GO:0009987	ENSG00000133019	cellular process
GO:0009987	ENSG00000203668	cellular process
GO:0009987	ENSG00000035687	cellular process
GO:0009987	ENSG00000179397	cellular process
GO:0009987	ENSG00000239395	cellular process
GO:0009987	ENSG00000196772	cellular process
GO:0009987	ENSG00000187583	cellular process
GO:0009987	ENSG00000187642	cellular process
GO:0009987	ENSG00000188290	cellular process
GO:0009987	ENSG00000237330	cellular process
GO:0009987	ENSG00000162571	cellular process
GO:0009987	ENSG00000205116	cellular process
GO:0009987	ENSG00000160072	cellular process
GO:0009987	ENSG00000205090	cellular process
GO:0009987	ENSG00000228594	cellular process
GO:0009987	ENSG00000078369	cellular process
GO:0009987	ENSG00000169885	cellular process
GO:0009987	ENSG00000067606	cellular process
GO:0009987	ENSG00000162585	cellular process
GO:0009987	ENSG00000157911	cellular process
GO:0009987	ENSG00000142611	cellular process
GO:0009987	ENSG00000162591	cellular process
GO:0009987	ENSG00000116254	cellular process
GO:0009987	ENSG00000204859	cellular process
GO:0009987	ENSG00000171824	cellular process
GO:0009987	ENSG00000177000	cellular process
GO:0009987	ENSG00000048707	cellular process
GO:0009987	ENSG00000204518	cellular process
GO:0009987	ENSG00000159363	cellular process
GO:0009987	ENSG00000117118	cellular process
GO:0009987	ENSG00000117148	cellular process
GO:0009987	ENSG00000169914	cellular process
GO:0009987	ENSG00000127472	cellular process
GO:0009987	ENSG00000158786	cellular process
GO:0009987	ENSG00000090432	cellular process
GO:0009987	ENSG00000158828	cellular process
GO:0009987	ENSG00000075151	cellular process
GO:0009987	ENSG00000142794	cellular process
GO:0009987	ENSG00000187942	cellular process
GO:0009987	ENSG00000142789	cellular process
GO:0009987	ENSG00000159189	cellular process
GO:0009987	ENSG00000173369	cellular process
GO:0009987	ENSG00000215906	cellular process
GO:0009987	ENSG00000179546	cellular process
GO:0009987	ENSG00000057757	cellular process
GO:0009987	ENSG00000001460	cellular process
GO:0009987	ENSG00000001461	cellular process
GO:0009987	ENSG00000117616	cellular process
GO:0009987	ENSG00000117640	cellular process
GO:0009987	ENSG00000142765	cellular process
GO:0009987	ENSG00000117758	cellular process
GO:0009987	ENSG00000130772	cellular process
GO:0009987	ENSG00000159023	cellular process
GO:0009987	ENSG00000116353	cellular process
GO:0009987	ENSG00000162517	cellular process
GO:0009987	ENSG00000134668	cellular process
GO:0009987	ENSG00000160050	cellular process
GO:0009987	ENSG00000116478	cellular process
GO:0009987	ENSG00000160058	cellular process
GO:0009987	ENSG00000160062	cellular process
GO:0009987	ENSG00000116514	cellular process
GO:0009987	ENSG00000121903	cellular process
GO:0009987	ENSG00000020129	cellular process
GO:0009987	ENSG00000142686	cellular process
GO:0009987	ENSG00000092850	cellular process
GO:0009987	ENSG00000171812	cellular process
GO:0009987	ENSG00000054116	cellular process
GO:0009987	ENSG00000214193	cellular process
GO:0009987	ENSG00000181817	cellular process
GO:0009987	ENSG00000163874	cellular process
GO:0009987	ENSG00000116954	cellular process
GO:0009987	ENSG00000214114	cellular process
GO:0009987	ENSG00000198754	cellular process
GO:0009987	ENSG00000116990	cellular process
GO:0009987	ENSG00000066056	cellular process
GO:0009987	ENSG00000159479	cellular process
GO:0009987	ENSG00000142949	cellular process
GO:0009987	ENSG00000117408	cellular process
GO:0009987	ENSG00000132768	cellular process
GO:0009987	ENSG00000142937	cellular process
GO:0009987	ENSG00000188396	cellular process
GO:0009987	ENSG00000117425	cellular process
GO:0009987	ENSG00000162415	cellular process
GO:0009987	ENSG00000132781	cellular process
GO:0009987	ENSG00000159592	cellular process
GO:0009987	ENSG00000085998	cellular process
GO:0009987	ENSG00000162365	cellular process
GO:0009987	ENSG00000154222	cellular process
GO:0009987	ENSG00000162384	cellular process
GO:0009987	ENSG00000157193	cellular process
GO:0009987	ENSG00000058804	cellular process
GO:0009987	ENSG00000169174	cellular process
GO:0009987	ENSG00000184292	cellular process
GO:0009987	ENSG00000134709	cellular process
GO:0009987	ENSG00000162607	cellular process
GO:0009987	ENSG00000125703	cellular process
GO:0009987	ENSG00000162434	cellular process
GO:0009987	ENSG00000203963	cellular process
GO:0009987	ENSG00000116717	cellular process
GO:0009987	ENSG00000116754	cellular process
GO:0009987	ENSG00000132485	cellular process
GO:0009987	ENSG00000172260	cellular process
GO:0009987	ENSG00000117114	cellular process
GO:0009987	ENSG00000142875	cellular process
GO:0009987	ENSG00000065243	cellular process
GO:0009987	ENSG00000117228	cellular process
GO:0009987	ENSG00000154451	cellular process
GO:0009987	ENSG00000069702	cellular process
GO:0009987	ENSG00000162676	cellular process
GO:0009987	ENSG00000067208	cellular process
GO:0009987	ENSG00000117505	cellular process
GO:0009987	ENSG00000117525	cellular process
GO:0009987	ENSG00000099260	cellular process
GO:0009987	ENSG00000117620	cellular process
GO:0009987	ENSG00000156876	cellular process
GO:0009987	ENSG00000240038	cellular process
GO:0009987	ENSG00000174876	cellular process
GO:0009987	ENSG00000134186	cellular process
GO:0009987	ENSG00000116299	cellular process
GO:0009987	ENSG00000156097	cellular process
GO:0009987	ENSG00000116337	cellular process
GO:0009987	ENSG00000188761	cellular process
GO:0009987	ENSG00000116748	cellular process
GO:0009987	ENSG00000052723	cellular process
GO:0009987	ENSG00000173218	cellular process
GO:0009987	ENSG00000116830	cellular process
GO:0009987	ENSG00000134258	cellular process
GO:0009987	ENSG00000183508	cellular process
GO:0009987	ENSG00000065183	cellular process
GO:0009987	ENSG00000203859	cellular process
GO:0009987	ENSG00000134249	cellular process
GO:0009987	ENSG00000215397	cellular process
GO:0009987	ENSG00000125834	cellular process
GO:0009987	ENSG00000125780	cellular process
GO:0009987	ENSG00000101405	cellular process
GO:0009987	ENSG00000215251	cellular process
GO:0009987	ENSG00000089063	cellular process
GO:0009987	ENSG00000101333	cellular process
GO:0009987	ENSG00000125869	cellular process
GO:0009987	ENSG00000101230	cellular process
GO:0009987	ENSG00000089048	cellular process
GO:0009987	ENSG00000125850	cellular process
GO:0009987	ENSG00000125846	cellular process
GO:0009987	ENSG00000132664	cellular process
GO:0009987	ENSG00000125821	cellular process
GO:0009987	ENSG00000100997	cellular process
GO:0009987	ENSG00000131044	cellular process
GO:0009987	ENSG00000101336	cellular process
GO:0009987	ENSG00000171456	cellular process
GO:0009987	ENSG00000198547	cellular process
GO:0009987	ENSG00000101417	cellular process
GO:0009987	ENSG00000100991	cellular process
GO:0009987	ENSG00000088298	cellular process
GO:0009987	ENSG00000126005	cellular process
GO:0009987	ENSG00000149646	cellular process
GO:0009987	ENSG00000080845	cellular process
GO:0009987	ENSG00000101335	cellular process
GO:0009987	ENSG00000259399	cellular process
GO:0009987	ENSG00000101084	cellular process
GO:0009987	ENSG00000101082	cellular process
GO:0009987	ENSG00000080839	cellular process
GO:0009987	ENSG00000101407	cellular process
GO:0009987	ENSG00000198959	cellular process
GO:0009987	ENSG00000149633	cellular process
GO:0009987	ENSG00000129988	cellular process
GO:0009987	ENSG00000204103	cellular process
GO:0009987	ENSG00000198900	cellular process
GO:0009987	ENSG00000132793	cellular process
GO:0009987	ENSG00000183798	cellular process
GO:0009987	ENSG00000185513	cellular process
GO:0009987	ENSG00000124196	cellular process
GO:0009987	ENSG00000124191	cellular process
GO:0009987	ENSG00000149596	cellular process
GO:0051704	ENSG00000124102	multi-organism process
GO:0009987	ENSG00000101473	cellular process
GO:0009987	ENSG00000149634	cellular process
GO:0009987	ENSG00000124257	cellular process
GO:0009987	ENSG00000100985	cellular process
GO:0009987	ENSG00000197496	cellular process
GO:0009987	ENSG00000124126	cellular process
GO:0009987	ENSG00000124201	cellular process
GO:0009987	ENSG00000158470	cellular process
GO:0009987	ENSG00000158480	cellular process
GO:0009987	ENSG00000124226	cellular process
GO:0009987	ENSG00000087589	cellular process
GO:0009987	ENSG00000124091	cellular process
GO:0009987	ENSG00000101166	cellular process
GO:0009987	ENSG00000196074	cellular process
GO:0009987	ENSG00000101182	cellular process
GO:0009987	ENSG00000101181	cellular process
GO:0009987	ENSG00000149679	cellular process
GO:0009987	ENSG00000101216	cellular process
GO:0009987	ENSG00000197457	cellular process
GO:0009987	ENSG00000203896	cellular process
GO:0009987	ENSG00000203883	cellular process
GO:0009987	ENSG00000171703	cellular process
GO:0009987	ENSG00000275993	cellular process
GO:0009987	ENSG00000278961	cellular process
GO:0009987	ENSG00000180530	cellular process
GO:0009987	ENSG00000154640	cellular process
GO:0009987	ENSG00000154654	cellular process
GO:0009987	ENSG00000154721	cellular process
GO:0009987	ENSG00000154723	cellular process
GO:0009987	ENSG00000156253	cellular process
GO:0009987	ENSG00000205927	cellular process
GO:0009987	ENSG00000243646	cellular process
GO:0009987	ENSG00000142166	cellular process
GO:0009987	ENSG00000159140	cellular process
GO:0009987	ENSG00000241837	cellular process
GO:0009987	ENSG00000243927	cellular process
GO:0009987	ENSG00000222018	cellular process
GO:0009987	ENSG00000243627	cellular process
GO:0009987	ENSG00000159212	cellular process
GO:0009987	ENSG00000157551	cellular process
GO:0009987	ENSG00000157554	cellular process
GO:0009987	ENSG00000185658	cellular process
GO:0009987	ENSG00000205581	cellular process
GO:0009987	ENSG00000285815	cellular process
GO:0009987	ENSG00000171587	cellular process
GO:0009987	ENSG00000160191	cellular process
GO:0009987	ENSG00000160207	cellular process
GO:0009987	ENSG00000160208	cellular process
GO:0009987	ENSG00000160218	cellular process
GO:0009987	ENSG00000160224	cellular process
GO:0009987	ENSG00000141959	cellular process
GO:0009987	ENSG00000160285	cellular process
GO:0009987	ENSG00000160294	cellular process
GO:0009987	ENSG00000182362	cellular process
GO:0009987	ENSG00000160298	cellular process
GO:0009987	ENSG00000160310	cellular process
GO:0009987	ENSG00000093072	cellular process
GO:0009987	ENSG00000215193	cellular process
GO:0009987	ENSG00000183785	cellular process
GO:0009987	ENSG00000274252	cellular process
GO:0009987	ENSG00000283809	cellular process
GO:0009987	ENSG00000070413	cellular process
GO:0009987	ENSG00000063515	cellular process
GO:0009987	ENSG00000100075	cellular process
GO:0009987	ENSG00000093009	cellular process
GO:0009987	ENSG00000184113	cellular process
GO:0009987	ENSG00000284874	cellular process
GO:0009987	ENSG00000184470	cellular process
GO:0009987	ENSG00000099901	cellular process
GO:0009987	ENSG00000244486	cellular process
GO:0009987	ENSG00000099942	cellular process
GO:0009987	ENSG00000100023	cellular process
GO:0009987	ENSG00000185686	cellular process
GO:0009987	ENSG00000100218	cellular process
GO:0009987	ENSG00000189269	cellular process
GO:0009987	ENSG00000159496	cellular process
GO:0009987	ENSG00000187792	cellular process
GO:0009987	ENSG00000169314	cellular process
GO:0009987	ENSG00000099953	cellular process
GO:0009987	ENSG00000133454	cellular process
GO:0009987	ENSG00000100099	cellular process
GO:0009987	ENSG00000183762	cellular process
GO:0009987	ENSG00000186998	cellular process
GO:0009987	ENSG00000100280	cellular process
GO:0009987	ENSG00000128250	cellular process
GO:0009987	ENSG00000176635	cellular process
GO:0009987	ENSG00000128342	cellular process
GO:0009987	ENSG00000239282	cellular process
GO:0009987	ENSG00000133488	cellular process
GO:0009987	ENSG00000128242	cellular process
GO:0009987	ENSG00000100029	cellular process
GO:0009987	ENSG00000100036	cellular process
GO:0009987	ENSG00000138942	cellular process
GO:0009987	ENSG00000100105	cellular process
GO:0009987	ENSG00000185721	cellular process
GO:0009987	ENSG00000198089	cellular process
GO:0009987	ENSG00000205856	cellular process
GO:0009987	ENSG00000100368	cellular process
GO:0009987	ENSG00000128309	cellular process
GO:0009987	ENSG00000100379	cellular process
GO:0009987	ENSG00000100055	cellular process
GO:0009987	ENSG00000100083	cellular process
GO:0009987	ENSG00000241360	cellular process
GO:0009987	ENSG00000100146	cellular process
GO:0009987	ENSG00000100221	cellular process
GO:0009987	ENSG00000100246	cellular process
GO:0009987	ENSG00000128383	cellular process
GO:0009987	ENSG00000244509	cellular process
GO:0009987	ENSG00000100311	cellular process
GO:0009987	ENSG00000285025	cellular process
GO:0009987	ENSG00000128272	cellular process
GO:0009987	ENSG00000100359	cellular process
GO:0009987	ENSG00000128285	cellular process
GO:0009987	ENSG00000183569	cellular process
GO:0009987	ENSG00000100266	cellular process
GO:0009987	ENSG00000100300	cellular process
GO:0009987	ENSG00000138964	cellular process
GO:0009987	ENSG00000186951	cellular process
GO:0009987	ENSG00000198355	cellular process
GO:0009987	ENSG00000100427	cellular process
GO:0009987	ENSG00000073146	cellular process
GO:0009987	ENSG00000185386	cellular process
GO:0009987	ENSG00000100288	cellular process
GO:0009987	ENSG00000032389	cellular process
GO:0009987	ENSG00000255767	cellular process
GO:0009987	ENSG00000118004	cellular process
GO:0009987	ENSG00000134326	cellular process
GO:0009987	ENSG00000134321	cellular process
GO:0009987	ENSG00000151692	cellular process
GO:0009987	ENSG00000171848	cellular process
GO:0009987	ENSG00000250741	cellular process
GO:0009987	ENSG00000183891	cellular process
GO:0009987	ENSG00000118965	cellular process
GO:0009987	ENSG00000118960	cellular process
GO:0009987	ENSG00000176732	cellular process
GO:0009987	ENSG00000186453	cellular process
GO:0009987	ENSG00000084710	cellular process
GO:0009987	ENSG00000119772	cellular process
GO:0009987	ENSG00000084733	cellular process
GO:0009987	ENSG00000173567	cellular process
GO:0009987	ENSG00000157856	cellular process
GO:0009987	ENSG00000115155	cellular process
GO:0009987	ENSG00000173557	cellular process
GO:0009987	ENSG00000213699	cellular process
GO:0009987	ENSG00000138030	cellular process
GO:0009987	ENSG00000221843	cellular process
GO:0009987	ENSG00000243147	cellular process
GO:0009987	ENSG00000158019	cellular process
GO:0009987	ENSG00000179270	cellular process
GO:0009987	ENSG00000205111	cellular process
GO:0009987	ENSG00000171126	cellular process
GO:0009987	ENSG00000143921	cellular process
GO:0009987	ENSG00000151665	cellular process
GO:0009987	ENSG00000171150	cellular process
GO:0009987	ENSG00000180398	cellular process
GO:0009987	ENSG00000273269	cellular process
GO:0009987	ENSG00000143947	cellular process
GO:0009987	ENSG00000115392	cellular process
GO:0009987	ENSG00000119866	cellular process
GO:0009987	ENSG00000162924	cellular process
GO:0009987	ENSG00000162927	cellular process
GO:0009987	ENSG00000082898	cellular process
GO:0009987	ENSG00000115484	cellular process
GO:0009987	ENSG00000186889	cellular process
GO:0009987	ENSG00000115507	cellular process
GO:0009987	ENSG00000143951	cellular process
GO:0009987	ENSG00000273398	cellular process
GO:0009987	ENSG00000119865	cellular process
GO:0009987	ENSG00000169621	cellular process
GO:0009987	ENSG00000169618	cellular process
GO:0009987	ENSG00000244617	cellular process
GO:0009987	ENSG00000124374	cellular process
GO:0009987	ENSG00000135638	cellular process
GO:0009987	ENSG00000135632	cellular process
GO:0009987	ENSG00000187833	cellular process
GO:0009987	ENSG00000115297	cellular process
GO:0009987	ENSG00000186854	cellular process
GO:0009987	ENSG00000176407	cellular process
GO:0009987	ENSG00000042445	cellular process
[truncated: 949 more rows]
