# Supplementary material for: Gene function prediction in five model eukaryotes exclusively based on gene relative location through machine learning
Source: Sci Rep. 2022 Jul 8;12:11655. doi: 10.1038/s41598-022-15329-w (PMC9270439; doi:10.1038/s41598-022-15329-w)
Supplement: Supplementary file 14 — Supplementary Table S14. [file 41598_2022_15329_MOESM14_ESM.xls]

## Sheet: Supplementtary_Table_S15_H_sapiens_cellular_component
Supplementary Table S15
H. sapiens and Cellular Component
Predicted associations with a probability above the threshold that maximizes the ratio between the trained and the random model
gene_id	go_id	go_name
ENSG00000187242	GO:0005829	cytosol
ENSG00000171431	GO:0005829	cytosol
ENSG00000108244	GO:0005829	cytosol
ENSG00000196859	GO:0005829	cytosol
ENSG00000212724	GO:0005829	cytosol
ENSG00000213417	GO:0005829	cytosol
ENSG00000213416	GO:0005829	cytosol
ENSG00000212657	GO:0005829	cytosol
ENSG00000081842	GO:0005887	integral component of plasma membrane
ENSG00000204961	GO:0005887	integral component of plasma membrane
ENSG00000081818	GO:0005887	integral component of plasma membrane
ENSG00000120322	GO:0005887	integral component of plasma membrane
ENSG00000120324	GO:0005887	integral component of plasma membrane
ENSG00000253731	GO:0005887	integral component of plasma membrane
ENSG00000261934	GO:0005887	integral component of plasma membrane
ENSG00000253846	GO:0005887	integral component of plasma membrane
ENSG00000223601	GO:0044444	cytoplasmic part
ENSG00000156042	GO:0044444	cytoplasmic part
ENSG00000149043	GO:0044444	cytoplasmic part
ENSG00000167311	GO:0044444	cytoplasmic part
ENSG00000134825	GO:0044444	cytoplasmic part
ENSG00000204572	GO:0044444	cytoplasmic part
ENSG00000175189	GO:0044444	cytoplasmic part
ENSG00000111237	GO:0044444	cytoplasmic part
ENSG00000151164	GO:0044444	cytoplasmic part
ENSG00000111271	GO:0044444	cytoplasmic part
ENSG00000089127	GO:0044444	cytoplasmic part
ENSG00000135097	GO:0044444	cytoplasmic part
ENSG00000100479	GO:0044444	cytoplasmic part
ENSG00000139971	GO:0044444	cytoplasmic part
ENSG00000100567	GO:0044444	cytoplasmic part
ENSG00000032219	GO:0044444	cytoplasmic part
ENSG00000100578	GO:0044444	cytoplasmic part
ENSG00000125952	GO:0044444	cytoplasmic part
ENSG00000256500	GO:0044444	cytoplasmic part
ENSG00000166183	GO:0044444	cytoplasmic part
ENSG00000157322	GO:0044444	cytoplasmic part
ENSG00000223496	GO:0044444	cytoplasmic part
ENSG00000090861	GO:0044444	cytoplasmic part
ENSG00000171403	GO:0044444	cytoplasmic part
ENSG00000128422	GO:0044444	cytoplasmic part
ENSG00000101773	GO:0044444	cytoplasmic part
ENSG00000134508	GO:0044444	cytoplasmic part
ENSG00000141452	GO:0044444	cytoplasmic part
ENSG00000167315	GO:0044444	cytoplasmic part
ENSG00000167306	GO:0044444	cytoplasmic part
ENSG00000134042	GO:0044444	cytoplasmic part
ENSG00000101751	GO:0044444	cytoplasmic part
ENSG00000134438	GO:0044444	cytoplasmic part
ENSG00000205784	GO:0044444	cytoplasmic part
ENSG00000105323	GO:0005737	cytoplasm
ENSG00000105329	GO:0005737	cytoplasm
ENSG00000104866	GO:0044444	cytoplasmic part
ENSG00000179846	GO:0044444	cytoplasmic part
ENSG00000189114	GO:0044444	cytoplasmic part
ENSG00000271383	GO:0044444	cytoplasmic part
ENSG00000244094	GO:0005737	cytoplasm
ENSG00000174175	GO:0044444	cytoplasmic part
ENSG00000171806	GO:0044444	cytoplasmic part
ENSG00000075945	GO:0044444	cytoplasmic part
ENSG00000203740	GO:0044444	cytoplasmic part
ENSG00000007933	GO:0044444	cytoplasmic part
ENSG00000076321	GO:0044444	cytoplasmic part
ENSG00000120334	GO:0044444	cytoplasmic part
ENSG00000160072	GO:0044444	cytoplasmic part
ENSG00000279804	GO:0005737	cytoplasm
ENSG00000158747	GO:0044444	cytoplasmic part
ENSG00000160050	GO:0044444	cytoplasmic part
ENSG00000188396	GO:0044444	cytoplasmic part
ENSG00000117425	GO:0044444	cytoplasmic part
ENSG00000134186	GO:0044444	cytoplasmic part
ENSG00000065183	GO:0044444	cytoplasmic part
ENSG00000101336	GO:0044444	cytoplasmic part
ENSG00000215193	GO:0044444	cytoplasmic part
ENSG00000285025	GO:0044444	cytoplasmic part
ENSG00000128285	GO:0044444	cytoplasmic part
ENSG00000100266	GO:0044444	cytoplasmic part
ENSG00000100427	GO:0044444	cytoplasmic part
ENSG00000115484	GO:0044444	cytoplasmic part
ENSG00000186889	GO:0044444	cytoplasmic part
ENSG00000115507	GO:0044444	cytoplasmic part
ENSG00000143951	GO:0044444	cytoplasmic part
ENSG00000169764	GO:0044444	cytoplasmic part
ENSG00000119862	GO:0044444	cytoplasmic part
ENSG00000030419	GO:0044444	cytoplasmic part
ENSG00000144451	GO:0044444	cytoplasmic part
ENSG00000135919	GO:0044444	cytoplasmic part
ENSG00000169031	GO:0044444	cytoplasmic part
ENSG00000007402	GO:0044444	cytoplasmic part
ENSG00000184220	GO:0044444	cytoplasmic part
ENSG00000145194	GO:0044444	cytoplasmic part
ENSG00000175166	GO:0044444	cytoplasmic part
ENSG00000169020	GO:0044444	cytoplasmic part
ENSG00000013288	GO:0044444	cytoplasmic part
ENSG00000179010	GO:0044444	cytoplasmic part
ENSG00000196616	GO:0044444	cytoplasmic part
ENSG00000164305	GO:0044444	cytoplasmic part
ENSG00000187821	GO:0044444	cytoplasmic part
ENSG00000212122	GO:0044444	cytoplasmic part
ENSG00000080709	GO:0044444	cytoplasmic part
ENSG00000164219	GO:0044444	cytoplasmic part
ENSG00000164221	GO:0044444	cytoplasmic part
ENSG00000188428	GO:0044444	cytoplasmic part
ENSG00000124541	GO:0044444	cytoplasmic part
ENSG00000137171	GO:0044444	cytoplasmic part
ENSG00000112658	GO:0044444	cytoplasmic part
ENSG00000171467	GO:0044444	cytoplasmic part
ENSG00000122641	GO:0044444	cytoplasmic part
ENSG00000164776	GO:0044444	cytoplasmic part
ENSG00000169919	GO:0044444	cytoplasmic part
ENSG00000261115	GO:0044444	cytoplasmic part
ENSG00000181690	GO:0044444	cytoplasmic part
ENSG00000170791	GO:0044444	cytoplasmic part
ENSG00000181195	GO:0044444	cytoplasmic part
ENSG00000215114	GO:0044444	cytoplasmic part
ENSG00000104388	GO:0044444	cytoplasmic part
ENSG00000171316	GO:0044444	cytoplasmic part
ENSG00000198363	GO:0044444	cytoplasmic part
ENSG00000104524	GO:0044444	cytoplasmic part
ENSG00000099139	GO:0044444	cytoplasmic part
ENSG00000095261	GO:0044444	cytoplasmic part
ENSG00000119403	GO:0044444	cytoplasmic part
ENSG00000180815	GO:0044444	cytoplasmic part
ENSG00000184634	GO:0044444	cytoplasmic part
ENSG00000257529	GO:0044444	cytoplasmic part
ENSG00000180525	GO:0044424	intracellular part
ENSG00000067064	GO:0044424	intracellular part
ENSG00000107959	GO:0044424	intracellular part
ENSG00000067082	GO:0044424	intracellular part
ENSG00000178473	GO:0044424	intracellular part
ENSG00000178372	GO:0044424	intracellular part
ENSG00000178363	GO:0044424	intracellular part
ENSG00000134470	GO:0044424	intracellular part
ENSG00000148429	GO:0044424	intracellular part
ENSG00000148426	GO:0044424	intracellular part
ENSG00000165609	GO:0044424	intracellular part
ENSG00000187522	GO:0044424	intracellular part
ENSG00000152464	GO:0044424	intracellular part
ENSG00000168283	GO:0044424	intracellular part
ENSG00000165312	GO:0044424	intracellular part
ENSG00000075407	GO:0044424	intracellular part
ENSG00000172661	GO:0044424	intracellular part
ENSG00000172538	GO:0044424	intracellular part
ENSG00000197444	GO:0044424	intracellular part
ENSG00000150275	GO:0044424	intracellular part
ENSG00000122870	GO:0044424	intracellular part
ENSG00000183346	GO:0044424	intracellular part
ENSG00000182010	GO:0044424	intracellular part
ENSG00000285551	GO:0044424	intracellular part
ENSG00000181915	GO:0044424	intracellular part
ENSG00000107625	GO:0044424	intracellular part
ENSG00000138316	GO:0044424	intracellular part
ENSG00000188716	GO:0044424	intracellular part
ENSG00000253626	GO:0044424	intracellular part
ENSG00000189129	GO:0044424	intracellular part
ENSG00000133665	GO:0044424	intracellular part
ENSG00000184923	GO:0044424	intracellular part
ENSG00000107789	GO:0044424	intracellular part
ENSG00000204020	GO:0044424	intracellular part
ENSG00000173239	GO:0044424	intracellular part
ENSG00000095564	GO:0044424	intracellular part
ENSG00000152804	GO:0044424	intracellular part
ENSG00000095587	GO:0044424	intracellular part
ENSG00000269891	GO:0044424	intracellular part
ENSG00000249967	GO:0044424	intracellular part
ENSG00000023839	GO:0044424	intracellular part
ENSG00000107554	GO:0044424	intracellular part
ENSG00000107566	GO:0044424	intracellular part
ENSG00000166136	GO:0044424	intracellular part
ENSG00000107821	GO:0044424	intracellular part
ENSG00000107833	GO:0044424	intracellular part
ENSG00000148840	GO:0044424	intracellular part
ENSG00000107872	GO:0044424	intracellular part
ENSG00000108061	GO:0044424	intracellular part
ENSG00000119913	GO:0044424	intracellular part
ENSG00000023041	GO:0044424	intracellular part
ENSG00000148737	GO:0044424	intracellular part
ENSG00000165813	GO:0044424	intracellular part
ENSG00000151929	GO:0044424	intracellular part
ENSG00000203805	GO:0044424	intracellular part
ENSG00000166033	GO:0044424	intracellular part
ENSG00000203795	GO:0044424	intracellular part
ENSG00000154478	GO:0044424	intracellular part
ENSG00000182022	GO:0044424	intracellular part
ENSG00000176769	GO:0044424	intracellular part
ENSG00000148832	GO:0044424	intracellular part
ENSG00000274897	GO:0044424	intracellular part
ENSG00000177685	GO:0044424	intracellular part
ENSG00000184545	GO:0044424	intracellular part
ENSG00000196224	GO:0044424	intracellular part
ENSG00000185940	GO:0044424	intracellular part
ENSG00000130592	GO:0044424	intracellular part
ENSG00000284779	GO:0044424	intracellular part
ENSG00000254827	GO:0044424	intracellular part
ENSG00000176900	GO:0005886	plasma membrane
ENSG00000184478	GO:0005886	plasma membrane
ENSG00000188691	GO:0005886	plasma membrane
ENSG00000179532	GO:0044424	intracellular part
ENSG00000166341	GO:0044424	intracellular part
ENSG00000166407	GO:0044424	intracellular part
ENSG00000166444	GO:0044424	intracellular part
ENSG00000166471	GO:0044424	intracellular part
ENSG00000205339	GO:0044424	intracellular part
ENSG00000166478	GO:0044424	intracellular part
ENSG00000148926	GO:0044424	intracellular part
ENSG00000187079	GO:0044424	intracellular part
ENSG00000166800	GO:0044424	intracellular part
ENSG00000066382	GO:0044424	intracellular part
ENSG00000170946	GO:0044424	intracellular part
ENSG00000110422	GO:0044424	intracellular part
ENSG00000205177	GO:0044424	intracellular part
ENSG00000135387	GO:0044424	intracellular part
ENSG00000166016	GO:0044424	intracellular part
ENSG00000135374	GO:0044424	intracellular part
ENSG00000026508	GO:0044424	intracellular part
ENSG00000166349	GO:0044424	intracellular part
ENSG00000110455	GO:0044424	intracellular part
ENSG00000085117	GO:0044424	intracellular part
ENSG00000110492	GO:0044424	intracellular part
ENSG00000181939	GO:0005886	plasma membrane
ENSG00000181927	GO:0005886	plasma membrane
ENSG00000186113	GO:0005886	plasma membrane
ENSG00000167825	GO:0005886	plasma membrane
ENSG00000172154	GO:0005886	plasma membrane
ENSG00000181767	GO:0005886	plasma membrane
ENSG00000172489	GO:0005886	plasma membrane
ENSG00000172487	GO:0005886	plasma membrane
ENSG00000174937	GO:0005886	plasma membrane
ENSG00000255223	GO:0005886	plasma membrane
ENSG00000172772	GO:0005886	plasma membrane
ENSG00000172769	GO:0005886	plasma membrane
ENSG00000167992	GO:0044424	intracellular part
ENSG00000162144	GO:0044424	intracellular part
ENSG00000256591	GO:0044424	intracellular part
ENSG00000134780	GO:0044424	intracellular part
ENSG00000168496	GO:0044424	intracellular part
ENSG00000214753	GO:0044424	intracellular part
ENSG00000168002	GO:0044424	intracellular part
ENSG00000167771	GO:0044424	intracellular part
ENSG00000149743	GO:0044424	intracellular part
ENSG00000173511	GO:0044424	intracellular part
ENSG00000182450	GO:0044424	intracellular part
ENSG00000110047	GO:0044424	intracellular part
ENSG00000174276	GO:0044424	intracellular part
ENSG00000168056	GO:0044424	intracellular part
ENSG00000173442	GO:0044424	intracellular part
ENSG00000172757	GO:0044424	intracellular part
ENSG00000172803	GO:0044424	intracellular part
ENSG00000172638	GO:0044424	intracellular part
ENSG00000175592	GO:0044424	intracellular part
ENSG00000175513	GO:0044424	intracellular part
ENSG00000175334	GO:0044424	intracellular part
ENSG00000174903	GO:0044424	intracellular part
ENSG00000179292	GO:0044424	intracellular part
ENSG00000174807	GO:0044424	intracellular part
ENSG00000174669	GO:0044424	intracellular part
ENSG00000248746	GO:0044424	intracellular part
ENSG00000174080	GO:0044424	intracellular part
ENSG00000173992	GO:0044424	intracellular part
ENSG00000239306	GO:0044424	intracellular part
ENSG00000173653	GO:0044424	intracellular part
ENSG00000173599	GO:0044424	intracellular part
ENSG00000172531	GO:0044424	intracellular part
ENSG00000110697	GO:0044424	intracellular part
ENSG00000006534	GO:0044424	intracellular part
ENSG00000069482	GO:0044424	intracellular part
ENSG00000172938	GO:0044424	intracellular part
ENSG00000204571	GO:0044424	intracellular part
ENSG00000158483	GO:0044424	intracellular part
ENSG00000110200	GO:0044424	intracellular part
ENSG00000165457	GO:0044424	intracellular part
ENSG00000110237	GO:0044424	intracellular part
ENSG00000054967	GO:0044424	intracellular part
ENSG00000175564	GO:0044424	intracellular part
ENSG00000149380	GO:0044424	intracellular part
ENSG00000175536	GO:0044424	intracellular part
ENSG00000171533	GO:0044424	intracellular part
ENSG00000062282	GO:0044424	intracellular part
ENSG00000085741	GO:0044424	intracellular part
ENSG00000158636	GO:0044424	intracellular part
ENSG00000078124	GO:0044424	intracellular part
ENSG00000033327	GO:0044424	intracellular part
ENSG00000165490	GO:0044424	intracellular part
ENSG00000165494	GO:0044424	intracellular part
ENSG00000137500	GO:0044424	intracellular part
ENSG00000171204	GO:0044424	intracellular part
ENSG00000149196	GO:0044424	intracellular part
ENSG00000150687	GO:0044424	intracellular part
ENSG00000214414	GO:0044424	intracellular part
ENSG00000134627	GO:0044424	intracellular part
ENSG00000166025	GO:0044424	intracellular part
ENSG00000150316	GO:0044424	intracellular part
ENSG00000137691	GO:0044424	intracellular part
ENSG00000204397	GO:0044424	intracellular part
ENSG00000255221	GO:0044424	intracellular part
ENSG00000152402	GO:0044424	intracellular part
ENSG00000152404	GO:0044424	intracellular part
ENSG00000166323	GO:0044424	intracellular part
ENSG00000137710	GO:0044424	intracellular part
ENSG00000137727	GO:0044424	intracellular part
ENSG00000137707	GO:0044424	intracellular part
ENSG00000170145	GO:0044424	intracellular part
ENSG00000137713	GO:0044424	intracellular part
ENSG00000150776	GO:0044424	intracellular part
ENSG00000150782	GO:0044424	intracellular part
ENSG00000118096	GO:0044424	intracellular part
ENSG00000196655	GO:0044424	intracellular part
ENSG00000171014	GO:0005886	plasma membrane
ENSG00000165495	GO:0044424	intracellular part
ENSG00000111224	GO:0044424	intracellular part
ENSG00000285901	GO:0044424	intracellular part
ENSG00000078237	GO:0044424	intracellular part
ENSG00000118972	GO:0044424	intracellular part
ENSG00000111241	GO:0044424	intracellular part
ENSG00000047621	GO:0044424	intracellular part
ENSG00000139192	GO:0044424	intracellular part
ENSG00000111641	GO:0044424	intracellular part
ENSG00000285238	GO:0044424	intracellular part
ENSG00000126746	GO:0044424	intracellular part
ENSG00000010610	GO:0044424	intracellular part
ENSG00000111679	GO:0044424	intracellular part
ENSG00000111704	GO:0044424	intracellular part
ENSG00000111266	GO:0044424	intracellular part
ENSG00000048540	GO:0044424	intracellular part
ENSG00000111713	GO:0044424	intracellular part
ENSG00000121361	GO:0044424	intracellular part
ENSG00000152936	GO:0044424	intracellular part
ENSG00000064102	GO:0044424	intracellular part
ENSG00000029153	GO:0044424	intracellular part
ENSG00000110841	GO:0044424	intracellular part
ENSG00000174236	GO:0044424	intracellular part
ENSG00000087494	GO:0044424	intracellular part
ENSG00000110900	GO:0044424	intracellular part
ENSG00000013573	GO:0044424	intracellular part
ENSG00000139146	GO:0044424	intracellular part
ENSG00000170456	GO:0044424	intracellular part
ENSG00000151743	GO:0044424	intracellular part
ENSG00000057294	GO:0044424	intracellular part
ENSG00000139219	GO:0044424	intracellular part
ENSG00000135519	GO:0044424	intracellular part
ENSG00000110911	GO:0044424	intracellular part
ENSG00000184271	GO:0044424	intracellular part
ENSG00000170545	GO:0044424	intracellular part
ENSG00000170442	GO:0044424	intracellular part
ENSG00000161849	GO:0044424	intracellular part
ENSG00000170484	GO:0044424	intracellular part
ENSG00000185640	GO:0044424	intracellular part
ENSG00000135409	GO:0044424	intracellular part
ENSG00000139625	GO:0044424	intracellular part
ENSG00000139546	GO:0044424	intracellular part
ENSG00000037965	GO:0044424	intracellular part
ENSG00000205329	GO:0005886	plasma membrane
ENSG00000205327	GO:0005886	plasma membrane
ENSG00000179626	GO:0005886	plasma membrane
ENSG00000170515	GO:0044424	intracellular part
ENSG00000135482	GO:0044424	intracellular part
ENSG00000139540	GO:0044424	intracellular part
ENSG00000257727	GO:0044424	intracellular part
ENSG00000110944	GO:0044424	intracellular part
ENSG00000175336	GO:0044424	intracellular part
ENSG00000076067	GO:0044424	intracellular part
ENSG00000076108	GO:0044424	intracellular part
ENSG00000196531	GO:0044424	intracellular part
ENSG00000166881	GO:0044424	intracellular part
ENSG00000166886	GO:0044424	intracellular part
ENSG00000139269	GO:0044424	intracellular part
ENSG00000175197	GO:0044424	intracellular part
ENSG00000178498	GO:0044424	intracellular part
ENSG00000257921	GO:0044424	intracellular part
ENSG00000118596	GO:0044424	intracellular part
ENSG00000156076	GO:0044424	intracellular part
ENSG00000127311	GO:0044424	intracellular part
ENSG00000111605	GO:0044424	intracellular part
ENSG00000179941	GO:0044424	intracellular part
ENSG00000165891	GO:0044424	intracellular part
ENSG00000067715	GO:0044424	intracellular part
ENSG00000177425	GO:0044424	intracellular part
ENSG00000182050	GO:0044424	intracellular part
ENSG00000139318	GO:0044424	intracellular part
ENSG00000259075	GO:0044424	intracellular part
ENSG00000136040	GO:0044424	intracellular part
ENSG00000139344	GO:0044424	intracellular part
ENSG00000139350	GO:0044424	intracellular part
ENSG00000120802	GO:0044424	intracellular part
ENSG00000180219	GO:0044424	intracellular part
ENSG00000111666	GO:0044424	intracellular part
ENSG00000120837	GO:0044424	intracellular part
ENSG00000120832	GO:0044424	intracellular part
ENSG00000139438	GO:0044424	intracellular part
ENSG00000111231	GO:0044424	intracellular part
ENSG00000204856	GO:0044424	intracellular part
ENSG00000111344	GO:0044424	intracellular part
ENSG00000186815	GO:0044424	intracellular part
ENSG00000258102	GO:0044424	intracellular part
ENSG00000135116	GO:0044424	intracellular part
ENSG00000135090	GO:0044424	intracellular part
ENSG00000224982	GO:0044424	intracellular part
ENSG00000122966	GO:0044424	intracellular part
ENSG00000111737	GO:0044424	intracellular part
ENSG00000089159	GO:0044424	intracellular part
ENSG00000257218	GO:0044424	intracellular part
ENSG00000111786	GO:0044424	intracellular part
ENSG00000022840	GO:0044424	intracellular part
ENSG00000122971	GO:0044424	intracellular part
ENSG00000111325	GO:0044424	intracellular part
ENSG00000139697	GO:0044424	intracellular part
ENSG00000086598	GO:0044424	intracellular part
ENSG00000072609	GO:0044424	intracellular part
ENSG00000198040	GO:0044424	intracellular part
ENSG00000227059	GO:0044424	intracellular part
ENSG00000198033	GO:0044424	intracellular part
ENSG00000075673	GO:0044424	intracellular part
ENSG00000165566	GO:0044424	intracellular part
ENSG00000139505	GO:0044424	intracellular part
ENSG00000132932	GO:0044424	intracellular part
ENSG00000139517	GO:0044424	intracellular part
ENSG00000183463	GO:0044424	intracellular part
ENSG00000152520	GO:0044424	intracellular part
ENSG00000139514	GO:0044424	intracellular part
ENSG00000120693	GO:0044424	intracellular part
ENSG00000120699	GO:0044424	intracellular part
ENSG00000102710	GO:0044424	intracellular part
ENSG00000102738	GO:0044424	intracellular part
ENSG00000102743	GO:0044424	intracellular part
ENSG00000120688	GO:0044424	intracellular part
ENSG00000102763	GO:0044424	intracellular part
ENSG00000188342	GO:0044424	intracellular part
ENSG00000136144	GO:0044424	intracellular part
ENSG00000123178	GO:0044424	intracellular part
ENSG00000186047	GO:0044424	intracellular part
ENSG00000226792	GO:0044424	intracellular part
ENSG00000285444	GO:0044424	intracellular part
ENSG00000123171	GO:0044424	intracellular part
ENSG00000253710	GO:0044424	intracellular part
ENSG00000136122	GO:0044424	intracellular part
ENSG00000083535	GO:0044424	intracellular part
ENSG00000005810	GO:0044424	intracellular part
ENSG00000139793	GO:0044424	intracellular part
ENSG00000102452	GO:0044424	intracellular part
ENSG00000198542	GO:0044424	intracellular part
ENSG00000139780	GO:0044424	intracellular part
ENSG00000139826	GO:0044424	intracellular part
ENSG00000126216	GO:0044424	intracellular part
ENSG00000126218	GO:0044424	intracellular part
ENSG00000222036	GO:0005886	plasma membrane
ENSG00000176253	GO:0005886	plasma membrane
ENSG00000176246	GO:0005886	plasma membrane
ENSG00000100823	GO:0044424	intracellular part
ENSG00000136367	GO:0044424	intracellular part
ENSG00000100908	GO:0044424	intracellular part
ENSG00000100911	GO:0044424	intracellular part
ENSG00000100926	GO:0044424	intracellular part
ENSG00000255526	GO:0044424	intracellular part
ENSG00000139899	GO:0044424	intracellular part
ENSG00000168952	GO:0044424	intracellular part
ENSG00000092140	GO:0044424	intracellular part
ENSG00000203546	GO:0044424	intracellular part
ENSG00000151322	GO:0044424	intracellular part
ENSG00000165410	GO:0044424	intracellular part
ENSG00000258790	GO:0044424	intracellular part
ENSG00000100902	GO:0044424	intracellular part
ENSG00000174373	GO:0044424	intracellular part
ENSG00000179476	GO:0044424	intracellular part
ENSG00000179454	GO:0044424	intracellular part
ENSG00000100442	GO:0044424	intracellular part
ENSG00000139915	GO:0044424	intracellular part
ENSG00000165501	GO:0044424	intracellular part
ENSG00000165516	GO:0044424	intracellular part
ENSG00000165527	GO:0044424	intracellular part
ENSG00000151748	GO:0044424	intracellular part
ENSG00000100526	GO:0044424	intracellular part
ENSG00000182521	GO:0044424	intracellular part
ENSG00000100557	GO:0044424	intracellular part
ENSG00000054654	GO:0044424	intracellular part
ENSG00000140009	GO:0044424	intracellular part
ENSG00000100714	GO:0044424	intracellular part
ENSG00000196553	GO:0044424	intracellular part
ENSG00000072042	GO:0044424	intracellular part
ENSG00000100626	GO:0044424	intracellular part
ENSG00000133961	GO:0044424	intracellular part
ENSG00000170468	GO:0044424	intracellular part
ENSG00000119723	GO:0044424	intracellular part
ENSG00000205659	GO:0044424	intracellular part
ENSG00000119614	GO:0044424	intracellular part
ENSG00000119688	GO:0044424	intracellular part
ENSG00000183379	GO:0044424	intracellular part
ENSG00000119681	GO:0044424	intracellular part
ENSG00000119630	GO:0044424	intracellular part
ENSG00000119686	GO:0044424	intracellular part
ENSG00000100591	GO:0044424	intracellular part
ENSG00000100593	GO:0044424	intracellular part
ENSG00000198668	GO:0044424	intracellular part
ENSG00000100599	GO:0044424	intracellular part
ENSG00000100600	GO:0044424	intracellular part
ENSG00000100605	GO:0044424	intracellular part
ENSG00000119632	GO:0044424	intracellular part
ENSG00000133937	GO:0044424	intracellular part
ENSG00000066629	GO:0044424	intracellular part
ENSG00000176473	GO:0044424	intracellular part
ENSG00000022976	GO:0044424	intracellular part
ENSG00000205436	GO:0044424	intracellular part
ENSG00000126214	GO:0044424	intracellular part
ENSG00000126215	GO:0044424	intracellular part
ENSG00000142208	GO:0044424	intracellular part
ENSG00000099814	GO:0044424	intracellular part
ENSG00000182979	GO:0044424	intracellular part
ENSG00000179455	GO:0044424	intracellular part
ENSG00000254585	GO:0044424	intracellular part
ENSG00000232653	GO:0044424	intracellular part
ENSG00000198826	GO:0044424	intracellular part
ENSG00000175265	GO:0044424	intracellular part
ENSG00000021776	GO:0044424	intracellular part
ENSG00000175779	GO:0044424	intracellular part
ENSG00000166073	GO:0044424	intracellular part
ENSG00000137843	GO:0044424	intracellular part
ENSG00000140323	GO:0044424	intracellular part
ENSG00000137812	GO:0044424	intracellular part
ENSG00000285396	GO:0044424	intracellular part
ENSG00000188277	GO:0044424	intracellular part
ENSG00000137815	GO:0044424	intracellular part
ENSG00000137825	GO:0044424	intracellular part
ENSG00000062524	GO:0044424	intracellular part
ENSG00000104055	GO:0044424	intracellular part
ENSG00000140265	GO:0044424	intracellular part
ENSG00000137766	GO:0044424	intracellular part
ENSG00000225973	GO:0044424	intracellular part
ENSG00000140262	GO:0044424	intracellular part
ENSG00000171989	GO:0044424	intracellular part
ENSG00000205502	GO:0044424	intracellular part
ENSG00000074410	GO:0044424	intracellular part
ENSG00000166803	GO:0044424	intracellular part
ENSG00000103671	GO:0044424	intracellular part
ENSG00000186198	GO:0044424	intracellular part
ENSG00000255346	GO:0044424	intracellular part
ENSG00000175318	GO:0044424	intracellular part
ENSG00000179335	GO:0044424	intracellular part
ENSG00000213578	GO:0044424	intracellular part
ENSG00000198794	GO:0044424	intracellular part
ENSG00000140478	GO:0044424	intracellular part
ENSG00000173548	GO:0044424	intracellular part
ENSG00000159556	GO:0044424	intracellular part
ENSG00000140368	GO:0044424	intracellular part
ENSG00000140391	GO:0044424	intracellular part
ENSG00000140382	GO:0044424	intracellular part
ENSG00000169783	GO:0044424	intracellular part
ENSG00000103740	GO:0044424	intracellular part
ENSG00000140598	GO:0044424	intracellular part
ENSG00000260836	GO:0044424	intracellular part
ENSG00000214575	GO:0044424	intracellular part
ENSG00000103942	GO:0044424	intracellular part
ENSG00000136404	GO:0044424	intracellular part
ENSG00000169594	GO:0044424	intracellular part
ENSG00000140534	GO:0044424	intracellular part
ENSG00000166813	GO:0044424	intracellular part
ENSG00000196391	GO:0044424	intracellular part
ENSG00000182511	GO:0044424	intracellular part
ENSG00000140443	GO:0044424	intracellular part
ENSG00000183060	GO:0044424	intracellular part
ENSG00000155330	GO:0044424	intracellular part
ENSG00000155393	GO:0044424	intracellular part
ENSG00000070915	GO:0044424	intracellular part
ENSG00000166188	GO:0044424	intracellular part
ENSG00000166589	GO:0044424	intracellular part
ENSG00000172828	GO:0044424	intracellular part
ENSG00000159720	GO:0044424	intracellular part
ENSG00000103064	GO:0044424	intracellular part
ENSG00000157315	GO:0044424	intracellular part
ENSG00000102908	GO:0044424	intracellular part
ENSG00000157349	GO:0044424	intracellular part
ENSG00000261611	GO:0044424	intracellular part
ENSG00000198650	GO:0044424	intracellular part
ENSG00000102984	GO:0044424	intracellular part
ENSG00000261701	GO:0044424	intracellular part
ENSG00000168411	GO:0044424	intracellular part
ENSG00000282757	GO:0044424	intracellular part
ENSG00000152910	GO:0044424	intracellular part
ENSG00000186153	GO:0044424	intracellular part
ENSG00000166451	GO:0044424	intracellular part
ENSG00000166455	GO:0044424	intracellular part
ENSG00000261609	GO:0044424	intracellular part
ENSG00000086696	GO:0044424	intracellular part
ENSG00000260300	GO:0044424	intracellular part
ENSG00000153786	GO:0044424	intracellular part
ENSG00000176678	GO:0044424	intracellular part
ENSG00000260456	GO:0044424	intracellular part
ENSG00000131152	GO:0044424	intracellular part
ENSG00000179588	GO:0044424	intracellular part
ENSG00000051523	GO:0044424	intracellular part
ENSG00000167508	GO:0044424	intracellular part
ENSG00000158717	GO:0044424	intracellular part
ENSG00000167515	GO:0044424	intracellular part
ENSG00000176715	GO:0044424	intracellular part
ENSG00000129910	GO:0044424	intracellular part
ENSG00000167522	GO:0044424	intracellular part
ENSG00000140983	GO:0044424	intracellular part
ENSG00000206053	GO:0044424	intracellular part
ENSG00000103024	GO:0044424	intracellular part
ENSG00000162040	GO:0044424	intracellular part
ENSG00000182685	GO:0044424	intracellular part
ENSG00000205937	GO:0044424	intracellular part
ENSG00000167972	GO:0044424	intracellular part
ENSG00000085644	GO:0044424	intracellular part
ENSG00000168124	GO:0044424	intracellular part
ENSG00000168140	GO:0044424	intracellular part
ENSG00000267795	GO:0044424	intracellular part
ENSG00000179583	GO:0044424	intracellular part
ENSG00000175643	GO:0044424	intracellular part
ENSG00000175646	GO:0044424	intracellular part
ENSG00000254852	GO:0044424	intracellular part
ENSG00000072864	GO:0044424	intracellular part
ENSG00000091262	GO:0044424	intracellular part
ENSG00000103489	GO:0044424	intracellular part
ENSG00000233024	GO:0044424	intracellular part
ENSG00000185164	GO:0044424	intracellular part
ENSG00000005189	GO:0044424	intracellular part
ENSG00000188215	GO:0044424	intracellular part
ENSG00000103319	GO:0044424	intracellular part
ENSG00000166828	GO:0044424	intracellular part
ENSG00000166869	GO:0044424	intracellular part
ENSG00000158865	GO:0044424	intracellular part
ENSG00000255524	GO:0044424	intracellular part
ENSG00000168488	GO:0044424	intracellular part
ENSG00000280789	GO:0044424	intracellular part
ENSG00000174938	GO:0044424	intracellular part
ENSG00000099365	GO:0044424	intracellular part
ENSG00000185924	GO:0044424	intracellular part
ENSG00000127804	GO:0044424	intracellular part
ENSG00000221882	GO:0005886	plasma membrane
ENSG00000177602	GO:0044424	intracellular part
ENSG00000185722	GO:0044424	intracellular part
ENSG00000132517	GO:0044424	intracellular part
ENSG00000161929	GO:0044424	intracellular part
ENSG00000040633	GO:0044424	intracellular part
ENSG00000175826	GO:0044424	intracellular part
ENSG00000181885	GO:0044424	intracellular part
ENSG00000132507	GO:0044424	intracellular part
ENSG00000161955	GO:0044424	intracellular part
ENSG00000170049	GO:0044424	intracellular part
ENSG00000179593	GO:0044424	intracellular part
ENSG00000179029	GO:0044424	intracellular part
ENSG00000109061	GO:0044424	intracellular part
ENSG00000006740	GO:0044424	intracellular part
ENSG00000006744	GO:0044424	intracellular part
ENSG00000223510	GO:0044424	intracellular part
ENSG00000170425	GO:0044424	intracellular part
ENSG00000170315	GO:0044424	intracellular part
ENSG00000205309	GO:0044424	intracellular part
ENSG00000108557	GO:0044424	intracellular part
ENSG00000108591	GO:0044424	intracellular part
ENSG00000091542	GO:0044424	intracellular part
ENSG00000189375	GO:0044424	intracellular part
ENSG00000154025	GO:0044424	intracellular part
ENSG00000154016	GO:0044424	intracellular part
ENSG00000142494	GO:0044424	intracellular part
ENSG00000108602	GO:0044424	intracellular part
ENSG00000232859	GO:0044424	intracellular part
ENSG00000004142	GO:0044424	intracellular part
ENSG00000109113	GO:0044424	intracellular part
ENSG00000076604	GO:0044424	intracellular part
ENSG00000221995	GO:0044424	intracellular part
ENSG00000167549	GO:0044424	intracellular part
ENSG00000176927	GO:0044424	intracellular part
ENSG00000166750	GO:0044424	intracellular part
ENSG00000278535	GO:0044424	intracellular part
ENSG00000273706	GO:0044424	intracellular part
ENSG00000278505	GO:0044424	intracellular part
ENSG00000273513	GO:0044424	intracellular part
ENSG00000274419	GO:0044424	intracellular part
ENSG00000278599	GO:0044424	intracellular part
ENSG00000274211	GO:0044424	intracellular part
ENSG00000131748	GO:0044424	intracellular part
ENSG00000141744	GO:0044424	intracellular part
ENSG00000188895	GO:0044424	intracellular part
ENSG00000171475	GO:0044424	intracellular part
ENSG00000213424	GO:0044424	intracellular part
ENSG00000212722	GO:0044424	intracellular part
ENSG00000171396	GO:0044424	intracellular part
ENSG00000198083	GO:0044424	intracellular part
ENSG00000180386	GO:0044424	intracellular part
ENSG00000131737	GO:0044424	intracellular part
ENSG00000094796	GO:0044424	intracellular part
ENSG00000141756	GO:0044424	intracellular part
ENSG00000131473	GO:0044424	intracellular part
ENSG00000168256	GO:0044424	intracellular part
ENSG00000108771	GO:0044424	intracellular part
ENSG00000267261	GO:0044424	intracellular part
ENSG00000089558	GO:0044424	intracellular part
ENSG00000161610	GO:0044424	intracellular part
ENSG00000131470	GO:0044424	intracellular part
ENSG00000126581	GO:0044424	intracellular part
ENSG00000131469	GO:0044424	intracellular part
ENSG00000181513	GO:0044424	intracellular part
ENSG00000259207	GO:0044424	intracellular part
ENSG00000259753	GO:0044424	intracellular part
ENSG00000141294	GO:0044424	intracellular part
ENSG00000189120	GO:0044424	intracellular part
ENSG00000108465	GO:0044424	intracellular part
ENSG00000141293	GO:0044424	intracellular part
ENSG00000120093	GO:0044424	intracellular part
ENSG00000182742	GO:0044424	intracellular part
ENSG00000120068	GO:0044424	intracellular part
ENSG00000159202	GO:0044424	intracellular part
ENSG00000015532	GO:0044424	intracellular part
ENSG00000136457	GO:0044424	intracellular part
ENSG00000153944	GO:0044424	intracellular part
ENSG00000181610	GO:0044424	intracellular part
ENSG00000180891	GO:0044424	intracellular part
ENSG00000213246	GO:0044424	intracellular part
ENSG00000108387	GO:0044424	intracellular part
ENSG00000175175	GO:0044424	intracellular part
ENSG00000167447	GO:0044424	intracellular part
ENSG00000141367	GO:0044424	intracellular part
ENSG00000198231	GO:0044424	intracellular part
ENSG00000108604	GO:0044424	intracellular part
ENSG00000125458	GO:0044424	intracellular part
ENSG00000125457	GO:0044424	intracellular part
ENSG00000073350	GO:0044424	intracellular part
ENSG00000132481	GO:0044424	intracellular part
ENSG00000176170	GO:0044424	intracellular part
ENSG00000182534	GO:0044424	intracellular part
ENSG00000167889	GO:0044424	intracellular part
ENSG00000184640	GO:0044424	intracellular part
ENSG00000184557	GO:0044424	intracellular part
ENSG00000035862	GO:0044424	intracellular part
ENSG00000173918	GO:0044424	intracellular part
ENSG00000173818	GO:0044424	intracellular part
ENSG00000183010	GO:0044424	intracellular part
ENSG00000169683	GO:0044424	intracellular part
ENSG00000169733	GO:0044424	intracellular part
ENSG00000132205	GO:0044424	intracellular part
ENSG00000176014	GO:0044424	intracellular part
ENSG00000141448	GO:0044424	intracellular part
ENSG00000141441	GO:0044424	intracellular part
ENSG00000134769	GO:0044424	intracellular part
ENSG00000186496	GO:0044424	intracellular part
ENSG00000206181	GO:0044424	intracellular part
ENSG00000134030	GO:0044424	intracellular part
ENSG00000141644	GO:0044424	intracellular part
ENSG00000049759	GO:0044424	intracellular part
ENSG00000119537	GO:0044424	intracellular part
ENSG00000166634	GO:0044424	intracellular part
ENSG00000133313	GO:0044424	intracellular part
ENSG00000206026	GO:0044424	intracellular part
ENSG00000064687	GO:0044424	intracellular part
ENSG00000228300	GO:0044424	intracellular part
ENSG00000099617	GO:0044424	intracellular part
ENSG00000160953	GO:0044424	intracellular part
ENSG00000185761	GO:0044424	intracellular part
ENSG00000267059	GO:0044424	intracellular part
ENSG00000071564	GO:0044424	intracellular part
ENSG00000129911	GO:0044424	intracellular part
ENSG00000129968	GO:0044424	intracellular part
ENSG00000133275	GO:0044424	intracellular part
ENSG00000133243	GO:0044424	intracellular part
ENSG00000005206	GO:0044424	intracellular part
ENSG00000095932	GO:0044424	intracellular part
ENSG00000011132	GO:0044424	intracellular part
ENSG00000007264	GO:0044424	intracellular part
ENSG00000167657	GO:0044424	intracellular part
ENSG00000167658	GO:0044424	intracellular part
ENSG00000105246	GO:0044424	intracellular part
ENSG00000105255	GO:0044424	intracellular part
ENSG00000141985	GO:0044424	intracellular part
ENSG00000276043	GO:0044424	intracellular part
ENSG00000127663	GO:0044424	intracellular part
ENSG00000105428	GO:0044424	intracellular part
ENSG00000223573	GO:0044424	intracellular part
ENSG00000181240	GO:0044424	intracellular part
ENSG00000196589	GO:0044424	intracellular part
ENSG00000267952	GO:0044424	intracellular part
ENSG00000198816	GO:0044424	intracellular part
ENSG00000076944	GO:0044424	intracellular part
ENSG00000185236	GO:0044424	intracellular part
ENSG00000174652	GO:0044424	intracellular part
ENSG00000198028	GO:0044424	intracellular part
ENSG00000196605	GO:0044424	intracellular part
ENSG00000180739	GO:0044424	intracellular part
ENSG00000130734	GO:0044424	intracellular part
ENSG00000079805	GO:0044424	intracellular part
ENSG00000214212	GO:0044424	intracellular part
ENSG00000130733	GO:0044424	intracellular part
ENSG00000130159	GO:0044424	intracellular part
ENSG00000105583	GO:0044424	intracellular part
ENSG00000171223	GO:0044424	intracellular part
ENSG00000132026	GO:0044424	intracellular part
ENSG00000160877	GO:0044424	intracellular part
ENSG00000160888	GO:0044424	intracellular part
ENSG00000141977	GO:0044424	intracellular part
ENSG00000141979	GO:0044424	intracellular part
ENSG00000127533	GO:0044424	intracellular part
ENSG00000131351	GO:0044424	intracellular part
ENSG00000099330	GO:0044424	intracellular part
ENSG00000160113	GO:0044424	intracellular part
ENSG00000130300	GO:0044424	intracellular part
ENSG00000130303	GO:0044424	intracellular part
ENSG00000175489	GO:0044424	intracellular part
ENSG00000064607	GO:0044424	intracellular part
ENSG00000105717	GO:0044424	intracellular part
ENSG00000160352	GO:0044424	intracellular part
ENSG00000197013	GO:0044424	intracellular part
ENSG00000196172	GO:0044424	intracellular part
ENSG00000213967	GO:0044424	intracellular part
ENSG00000168813	GO:0044424	intracellular part
ENSG00000186326	GO:0044424	intracellular part
ENSG00000131941	GO:0044424	intracellular part
ENSG00000076650	GO:0044424	intracellular part
ENSG00000130876	GO:0044424	intracellular part
ENSG00000124299	GO:0044424	intracellular part
ENSG00000124302	GO:0044424	intracellular part
ENSG00000153885	GO:0044424	intracellular part
ENSG00000126249	GO:0044424	intracellular part
ENSG00000126261	GO:0044424	intracellular part
ENSG00000249115	GO:0044424	intracellular part
ENSG00000105270	GO:0044424	intracellular part
ENSG00000161277	GO:0044424	intracellular part
ENSG00000167635	GO:0044424	intracellular part
ENSG00000181007	GO:0044424	intracellular part
ENSG00000185869	GO:0044424	intracellular part
ENSG00000188283	GO:0044424	intracellular part
ENSG00000189164	GO:0044424	intracellular part
ENSG00000196437	GO:0044424	intracellular part
ENSG00000104814	GO:0044424	intracellular part
ENSG00000104823	GO:0044424	intracellular part
ENSG00000068903	GO:0044424	intracellular part
ENSG00000261857	GO:0044424	intracellular part
ENSG00000269858	GO:0044424	intracellular part
ENSG00000268643	GO:0044424	intracellular part
ENSG00000079432	GO:0044424	intracellular part
ENSG00000167378	GO:0044424	intracellular part
ENSG00000178386	GO:0044424	intracellular part
ENSG00000256294	GO:0044424	intracellular part
ENSG00000131115	GO:0044424	intracellular part
ENSG00000267508	GO:0044424	intracellular part
ENSG00000007047	GO:0044424	intracellular part
ENSG00000117877	GO:0044424	intracellular part
ENSG00000125741	GO:0044424	intracellular part
ENSG00000177464	GO:0044424	intracellular part
ENSG00000176182	GO:0044424	intracellular part
ENSG00000105392	GO:0044424	intracellular part
ENSG00000104812	GO:0044424	intracellular part
ENSG00000104973	GO:0044424	intracellular part
ENSG00000213024	GO:0044424	intracellular part
ENSG00000269179	GO:0044424	intracellular part
ENSG00000142539	GO:0044424	intracellular part
ENSG00000167754	GO:0044424	intracellular part
ENSG00000129451	GO:0044424	intracellular part
ENSG00000167757	GO:0044424	intracellular part
ENSG00000256683	GO:0044424	intracellular part
ENSG00000142556	GO:0044424	intracellular part
ENSG00000105568	GO:0044424	intracellular part
ENSG00000196214	GO:0044424	intracellular part
ENSG00000167554	GO:0044424	intracellular part
ENSG00000258405	GO:0044424	intracellular part
ENSG00000182986	GO:0044424	intracellular part
ENSG00000197497	GO:0044424	intracellular part
ENSG00000163098	GO:0044424	intracellular part
ENSG00000213799	GO:0044424	intracellular part
ENSG00000105617	GO:0044424	intracellular part
ENSG00000133247	GO:0044424	intracellular part
ENSG00000160471	GO:0044424	intracellular part
ENSG00000063244	GO:0044424	intracellular part
ENSG00000185792	GO:0044424	intracellular part
ENSG00000204532	GO:0044424	intracellular part
ENSG00000269699	GO:0044424	intracellular part
ENSG00000141946	GO:0044424	intracellular part
ENSG00000105146	GO:0044424	intracellular part
ENSG00000188785	GO:0044424	intracellular part
ENSG00000268533	GO:0044424	intracellular part
ENSG00000251369	GO:0044424	intracellular part
ENSG00000083817	GO:0044424	intracellular part
ENSG00000179909	GO:0044424	intracellular part
ENSG00000268750	GO:0044424	intracellular part
ENSG00000196724	GO:0044424	intracellular part
ENSG00000181894	GO:0044424	intracellular part
ENSG00000182318	GO:0044424	intracellular part
ENSG00000121410	GO:0044424	intracellular part
ENSG00000152475	GO:0044424	intracellular part
ENSG00000131779	GO:0044424	intracellular part
ENSG00000168509	GO:0044424	intracellular part
ENSG00000203852	GO:0044424	intracellular part
ENSG00000143368	GO:0044424	intracellular part
ENSG00000014914	GO:0044424	intracellular part
ENSG00000143420	GO:0044424	intracellular part
ENSG00000163131	GO:0044424	intracellular part
ENSG00000143387	GO:0044424	intracellular part
ENSG00000143418	GO:0044424	intracellular part
ENSG00000143443	GO:0044424	intracellular part
ENSG00000163155	GO:0044424	intracellular part
ENSG00000159352	GO:0044424	intracellular part
ENSG00000143416	GO:0044424	intracellular part
ENSG00000178796	GO:0044424	intracellular part
ENSG00000159450	GO:0044424	intracellular part
ENSG00000160678	GO:0044424	intracellular part
ENSG00000143570	GO:0044424	intracellular part
ENSG00000285641	GO:0044424	intracellular part
ENSG00000160691	GO:0044424	intracellular part
ENSG00000185499	GO:0044424	intracellular part
ENSG00000160753	GO:0044424	intracellular part
ENSG00000116539	GO:0044424	intracellular part
ENSG00000125459	GO:0044424	intracellular part
ENSG00000254726	GO:0044424	intracellular part
ENSG00000160785	GO:0044424	intracellular part
ENSG00000160781	GO:0044424	intracellular part
ENSG00000116604	GO:0044424	intracellular part
ENSG00000132692	GO:0044424	intracellular part
ENSG00000143314	GO:0044424	intracellular part
ENSG00000143321	GO:0044424	intracellular part
ENSG00000198400	GO:0044424	intracellular part
ENSG00000173285	GO:0005886	plasma membrane
ENSG00000163554	GO:0005886	plasma membrane
ENSG00000162755	GO:0044424	intracellular part
ENSG00000158864	GO:0044424	intracellular part
ENSG00000118217	GO:0044424	intracellular part
ENSG00000254706	GO:0044424	intracellular part
ENSG00000239887	GO:0044424	intracellular part
ENSG00000117152	GO:0044424	intracellular part
ENSG00000162761	GO:0044424	intracellular part
ENSG00000143179	GO:0044424	intracellular part
ENSG00000188859	GO:0044424	intracellular part
ENSG00000143194	GO:0044424	intracellular part
ENSG00000143167	GO:0044424	intracellular part
ENSG00000198797	GO:0044424	intracellular part
ENSG00000135835	GO:0044424	intracellular part
ENSG00000116667	GO:0044424	intracellular part
ENSG00000232237	GO:0044424	intracellular part
ENSG00000159176	GO:0044424	intracellular part
ENSG00000134375	GO:0044424	intracellular part
ENSG00000143862	GO:0044424	intracellular part
ENSG00000133067	GO:0044424	intracellular part
ENSG00000058668	GO:0044424	intracellular part
ENSG00000058673	GO:0044424	intracellular part
ENSG00000054392	GO:0044424	intracellular part
ENSG00000117691	GO:0044424	intracellular part
ENSG00000123685	GO:0044424	intracellular part
ENSG00000185523	GO:0044424	intracellular part
ENSG00000174606	GO:0044424	intracellular part
ENSG00000162813	GO:0044424	intracellular part
ENSG00000067704	GO:0044424	intracellular part
ENSG00000186205	GO:0044424	intracellular part
ENSG00000187554	GO:0044424	intracellular part
ENSG00000143502	GO:0044424	intracellular part
ENSG00000255835	GO:0044424	intracellular part
ENSG00000203685	GO:0044424	intracellular part
ENSG00000163050	GO:0044424	intracellular part
ENSG00000154370	GO:0044424	intracellular part
ENSG00000181218	GO:0044424	intracellular part
ENSG00000116574	GO:0044424	intracellular part
ENSG00000168118	GO:0044424	intracellular part
ENSG00000154429	GO:0044424	intracellular part
ENSG00000069248	GO:0044424	intracellular part
ENSG00000135775	GO:0044424	intracellular part
ENSG00000135773	GO:0044424	intracellular part
ENSG00000182118	GO:0044424	intracellular part
ENSG00000116906	GO:0044424	intracellular part
ENSG00000010072	GO:0044424	intracellular part
ENSG00000135766	GO:0044424	intracellular part
ENSG00000285053	GO:0044424	intracellular part
ENSG00000168243	GO:0044424	intracellular part
ENSG00000119285	GO:0044424	intracellular part
ENSG00000133019	GO:0044424	intracellular part
ENSG00000203668	GO:0044424	intracellular part
ENSG00000179456	GO:0044424	intracellular part
ENSG00000173728	GO:0044424	intracellular part
ENSG00000035687	GO:0044424	intracellular part
ENSG00000179397	GO:0044424	intracellular part
ENSG00000135747	GO:0044424	intracellular part
ENSG00000169224	GO:0044424	intracellular part
ENSG00000196772	GO:0005886	plasma membrane
ENSG00000228198	GO:0005886	plasma membrane
ENSG00000198104	GO:0005886	plasma membrane
ENSG00000203661	GO:0005886	plasma membrane
ENSG00000182783	GO:0005886	plasma membrane
ENSG00000184022	GO:0005886	plasma membrane
ENSG00000205116	GO:0044424	intracellular part
ENSG00000205090	GO:0044424	intracellular part
ENSG00000228594	GO:0044424	intracellular part
ENSG00000078369	GO:0044424	intracellular part
ENSG00000142611	GO:0044424	intracellular part
ENSG00000162591	GO:0044424	intracellular part
ENSG00000130764	GO:0044424	intracellular part
ENSG00000116254	GO:0044424	intracellular part
ENSG00000175279	GO:0044424	intracellular part
ENSG00000241563	GO:0044424	intracellular part
ENSG00000142655	GO:0044424	intracellular part
ENSG00000171824	GO:0044424	intracellular part
ENSG00000120952	GO:0044424	intracellular part
ENSG00000243073	GO:0044424	intracellular part
ENSG00000187545	GO:0044424	intracellular part
ENSG00000275774	GO:0044424	intracellular part
ENSG00000215695	GO:0044424	intracellular part
ENSG00000162458	GO:0044424	intracellular part
ENSG00000117118	GO:0044424	intracellular part
ENSG00000117148	GO:0044424	intracellular part
ENSG00000179002	GO:0044424	intracellular part
ENSG00000053371	GO:0044424	intracellular part
ENSG00000179546	GO:0044424	intracellular part
ENSG00000057757	GO:0044424	intracellular part
ENSG00000253368	GO:0044424	intracellular part
ENSG00000130772	GO:0044424	intracellular part
ENSG00000160062	GO:0044424	intracellular part
ENSG00000116514	GO:0044424	intracellular part
ENSG00000121903	GO:0044424	intracellular part
ENSG00000142687	GO:0044424	intracellular part
ENSG00000020129	GO:0044424	intracellular part
ENSG00000142686	GO:0044424	intracellular part
ENSG00000092850	GO:0044424	intracellular part
ENSG00000171812	GO:0044424	intracellular part
ENSG00000054116	GO:0044424	intracellular part
ENSG00000214193	GO:0044424	intracellular part
ENSG00000134690	GO:0044424	intracellular part
ENSG00000196449	GO:0044424	intracellular part
ENSG00000214114	GO:0044424	intracellular part
ENSG00000198754	GO:0044424	intracellular part
ENSG00000049089	GO:0044424	intracellular part
ENSG00000084070	GO:0044424	intracellular part
ENSG00000010803	GO:0044424	intracellular part
ENSG00000186409	GO:0044424	intracellular part
ENSG00000065978	GO:0044424	intracellular part
ENSG00000066056	GO:0044424	intracellular part
ENSG00000159479	GO:0044424	intracellular part
ENSG00000117408	GO:0044424	intracellular part
ENSG00000126106	GO:0044424	intracellular part
ENSG00000142937	GO:0044424	intracellular part
ENSG00000162415	GO:0044424	intracellular part
ENSG00000132781	GO:0044424	intracellular part
ENSG00000159592	GO:0044424	intracellular part
ENSG00000085998	GO:0044424	intracellular part
ENSG00000132128	GO:0044424	intracellular part
ENSG00000117481	GO:0044424	intracellular part
ENSG00000162365	GO:0044424	intracellular part
ENSG00000169213	GO:0044424	intracellular part
ENSG00000154222	GO:0044424	intracellular part
ENSG00000134744	GO:0044424	intracellular part
ENSG00000116171	GO:0044424	intracellular part
ENSG00000162384	GO:0044424	intracellular part
ENSG00000058804	GO:0044424	intracellular part
ENSG00000116205	GO:0044424	intracellular part
ENSG00000162607	GO:0044424	intracellular part
ENSG00000132485	GO:0044424	intracellular part
ENSG00000172260	GO:0044424	intracellular part
ENSG00000065243	GO:0044424	intracellular part
ENSG00000117228	GO:0044424	intracellular part
ENSG00000069702	GO:0044424	intracellular part
ENSG00000162676	GO:0044424	intracellular part
ENSG00000067208	GO:0044424	intracellular part
ENSG00000117505	GO:0044424	intracellular part
ENSG00000117525	GO:0044424	intracellular part
ENSG00000156876	GO:0044424	intracellular part
ENSG00000116299	GO:0044424	intracellular part
ENSG00000188761	GO:0044424	intracellular part
ENSG00000116748	GO:0044424	intracellular part
ENSG00000203859	GO:0044424	intracellular part
ENSG00000134249	GO:0044424	intracellular part
ENSG00000125826	GO:0044424	intracellular part
ENSG00000101311	GO:0044424	intracellular part
ENSG00000125850	GO:0044424	intracellular part
ENSG00000125846	GO:0044424	intracellular part
ENSG00000132664	GO:0044424	intracellular part
ENSG00000088970	GO:0044424	intracellular part
ENSG00000100997	GO:0044424	intracellular part
ENSG00000131044	GO:0044424	intracellular part
ENSG00000171456	GO:0044424	intracellular part
ENSG00000198547	GO:0044424	intracellular part
ENSG00000078804	GO:0044424	intracellular part
ENSG00000149646	GO:0044424	intracellular part
ENSG00000080845	GO:0044424	intracellular part
ENSG00000101335	GO:0044424	intracellular part
ENSG00000259399	GO:0044424	intracellular part
ENSG00000101407	GO:0044424	intracellular part
ENSG00000198959	GO:0044424	intracellular part
ENSG00000149633	GO:0044424	intracellular part
ENSG00000129988	GO:0044424	intracellular part
ENSG00000204103	GO:0044424	intracellular part
ENSG00000198900	GO:0044424	intracellular part
ENSG00000185513	GO:0044424	intracellular part
ENSG00000124196	GO:0044424	intracellular part
ENSG00000149596	GO:0044424	intracellular part
ENSG00000124134	GO:0044424	intracellular part
ENSG00000124102	GO:0044424	intracellular part
ENSG00000124159	GO:0044424	intracellular part
ENSG00000124104	GO:0044424	intracellular part
ENSG00000101473	GO:0044424	intracellular part
ENSG00000124126	GO:0044424	intracellular part
ENSG00000124226	GO:0044424	intracellular part
ENSG00000087589	GO:0044424	intracellular part
ENSG00000124091	GO:0044424	intracellular part
ENSG00000087510	GO:0044424	intracellular part
ENSG00000124253	GO:0044424	intracellular part
ENSG00000124225	GO:0044424	intracellular part
ENSG00000124209	GO:0044424	intracellular part
ENSG00000101166	GO:0044424	intracellular part
ENSG00000203896	GO:0044424	intracellular part
ENSG00000275993	GO:0044424	intracellular part
ENSG00000278961	GO:0044424	intracellular part
ENSG00000276289	GO:0044424	intracellular part
ENSG00000198390	GO:0044424	intracellular part
ENSG00000186970	GO:0044424	intracellular part
ENSG00000184351	GO:0044424	intracellular part
ENSG00000184032	GO:0044424	intracellular part
ENSG00000274749	GO:0044424	intracellular part
ENSG00000265590	GO:0044424	intracellular part
ENSG00000159212	GO:0044424	intracellular part
ENSG00000157551	GO:0044424	intracellular part
ENSG00000157554	GO:0044424	intracellular part
ENSG00000185658	GO:0044424	intracellular part
ENSG00000205581	GO:0044424	intracellular part
ENSG00000285815	GO:0044424	intracellular part
ENSG00000171587	GO:0044424	intracellular part
ENSG00000184012	GO:0044424	intracellular part
ENSG00000160191	GO:0044424	intracellular part
ENSG00000160207	GO:0044424	intracellular part
ENSG00000160208	GO:0044424	intracellular part
ENSG00000187766	GO:0044424	intracellular part
ENSG00000243489	GO:0044424	intracellular part
ENSG00000212933	GO:0044424	intracellular part
ENSG00000184787	GO:0044424	intracellular part
ENSG00000183785	GO:0044424	intracellular part
ENSG00000274252	GO:0044424	intracellular part
ENSG00000275793	GO:0044424	intracellular part
ENSG00000283809	GO:0044424	intracellular part
ENSG00000070413	GO:0044424	intracellular part
ENSG00000063515	GO:0044424	intracellular part
ENSG00000100075	GO:0044424	intracellular part
ENSG00000099901	GO:0044424	intracellular part
ENSG00000244486	GO:0044424	intracellular part
ENSG00000099940	GO:0044424	intracellular part
ENSG00000099942	GO:0044424	intracellular part
ENSG00000161179	GO:0044424	intracellular part
ENSG00000099953	GO:0044424	intracellular part
ENSG00000183579	GO:0044424	intracellular part
ENSG00000183762	GO:0044424	intracellular part
ENSG00000100280	GO:0044424	intracellular part
ENSG00000128250	GO:0044424	intracellular part
ENSG00000100036	GO:0044424	intracellular part
ENSG00000138942	GO:0044424	intracellular part
ENSG00000100105	GO:0044424	intracellular part
ENSG00000185721	GO:0044424	intracellular part
ENSG00000198089	GO:0044424	intracellular part
ENSG00000100225	GO:0044424	intracellular part
ENSG00000241360	GO:0044424	intracellular part
ENSG00000100311	GO:0044424	intracellular part
ENSG00000100321	GO:0044424	intracellular part
ENSG00000100359	GO:0044424	intracellular part
ENSG00000172404	GO:0044424	intracellular part
ENSG00000100413	GO:0044424	intracellular part
ENSG00000183569	GO:0044424	intracellular part
ENSG00000138964	GO:0044424	intracellular part
ENSG00000100426	GO:0044424	intracellular part
ENSG00000073146	GO:0044424	intracellular part
ENSG00000185386	GO:0044424	intracellular part
ENSG00000100288	GO:0044424	intracellular part
ENSG00000255767	GO:0044424	intracellular part
ENSG00000118004	GO:0044424	intracellular part
ENSG00000134326	GO:0044424	intracellular part
ENSG00000134321	GO:0044424	intracellular part
ENSG00000151692	GO:0044424	intracellular part
ENSG00000171848	GO:0044424	intracellular part
ENSG00000163032	GO:0044424	intracellular part
ENSG00000250741	GO:0044424	intracellular part
ENSG00000183891	GO:0044424	intracellular part
ENSG00000118965	GO:0044424	intracellular part
ENSG00000176732	GO:0044424	intracellular part
ENSG00000084710	GO:0044424	intracellular part
ENSG00000119772	GO:0044424	intracellular part
ENSG00000084733	GO:0044424	intracellular part
ENSG00000173567	GO:0044424	intracellular part
ENSG00000221843	GO:0044424	intracellular part
ENSG00000158019	GO:0044424	intracellular part
ENSG00000179270	GO:0044424	intracellular part
ENSG00000013016	GO:0044424	intracellular part
ENSG00000021574	GO:0044424	intracellular part
ENSG00000171126	GO:0044424	intracellular part
ENSG00000151665	GO:0044424	intracellular part
ENSG00000162924	GO:0044424	intracellular part
ENSG00000162927	GO:0044424	intracellular part
ENSG00000082898	GO:0044424	intracellular part
ENSG00000011523	GO:0044424	intracellular part
ENSG00000143971	GO:0044424	intracellular part
ENSG00000197223	GO:0044424	intracellular part
ENSG00000243667	GO:0044424	intracellular part
ENSG00000273398	GO:0044424	intracellular part
ENSG00000244617	GO:0044424	intracellular part
ENSG00000163235	GO:0044424	intracellular part
ENSG00000124374	GO:0044424	intracellular part
ENSG00000187833	GO:0044424	intracellular part
ENSG00000115297	GO:0044424	intracellular part
ENSG00000186854	GO:0044424	intracellular part
ENSG00000176407	GO:0044424	intracellular part
ENSG00000042445	GO:0044424	intracellular part
ENSG00000168894	GO:0044424	intracellular part
ENSG00000168890	GO:0044424	intracellular part
ENSG00000115525	GO:0044424	intracellular part
ENSG00000068654	GO:0044424	intracellular part
ENSG00000132313	GO:0044424	intracellular part
ENSG00000172086	GO:0044424	intracellular part
ENSG00000214336	GO:0044424	intracellular part
ENSG00000172071	GO:0044424	intracellular part
ENSG00000185414	GO:0044424	intracellular part
ENSG00000115652	GO:0044424	intracellular part
ENSG00000153201	GO:0044424	intracellular part
ENSG00000284337	GO:0044424	intracellular part
ENSG00000136731	GO:0044424	intracellular part
ENSG00000136699	GO:0044424	intracellular part
ENSG00000196834	GO:0044424	intracellular part
ENSG00000152093	GO:0044424	intracellular part
ENSG00000136698	GO:0044424	intracellular part
ENSG00000144227	GO:0044424	intracellular part
ENSG00000183091	GO:0044424	intracellular part
ENSG00000204335	GO:0044424	intracellular part
ENSG00000138430	GO:0044424	intracellular part
ENSG00000174279	GO:0044424	intracellular part
ENSG00000128645	GO:0044424	intracellular part
ENSG00000128654	GO:0044424	intracellular part
ENSG00000170144	GO:0044424	intracellular part
ENSG00000115252	GO:0044424	intracellular part
ENSG00000162999	GO:0044424	intracellular part
ENSG00000163002	GO:0044424	intracellular part
ENSG00000138381	GO:0044424	intracellular part
ENSG00000151687	GO:0044424	intracellular part
ENSG00000115520	GO:0044424	intracellular part
ENSG00000115540	GO:0044424	intracellular part
ENSG00000196141	GO:0044424	intracellular part
ENSG00000138356	GO:0044424	intracellular part
ENSG00000116030	GO:0044424	intracellular part
ENSG00000118260	GO:0044424	intracellular part
ENSG00000115365	GO:0044424	intracellular part
ENSG00000138376	GO:0044424	intracellular part
ENSG00000115461	GO:0044424	intracellular part
ENSG00000018280	GO:0044424	intracellular part
ENSG00000135913	GO:0044424	intracellular part
ENSG00000163482	GO:0044424	intracellular part
ENSG00000124003	GO:0044424	intracellular part
ENSG00000171951	GO:0044424	intracellular part
ENSG00000085978	GO:0044424	intracellular part
ENSG00000167165	GO:0044424	intracellular part
ENSG00000072080	GO:0044424	intracellular part
ENSG00000182177	GO:0044424	intracellular part
ENSG00000182083	GO:0044424	intracellular part
ENSG00000241553	GO:0044424	intracellular part
ENSG00000163517	GO:0044424	intracellular part
ENSG00000170860	GO:0044424	intracellular part
ENSG00000197885	GO:0044424	intracellular part
ENSG00000151090	GO:0044424	intracellular part
ENSG00000144644	GO:0044424	intracellular part
ENSG00000180432	GO:0044424	intracellular part
ENSG00000182983	GO:0044424	intracellular part
ENSG00000160746	GO:0044424	intracellular part
ENSG00000179152	GO:0044424	intracellular part
ENSG00000186448	GO:0044424	intracellular part
ENSG00000196653	GO:0044424	intracellular part
ENSG00000249992	GO:0044424	intracellular part
ENSG00000178055	GO:0044424	intracellular part
ENSG00000160801	GO:0044424	intracellular part
ENSG00000160799	GO:0044424	intracellular part
ENSG00000132153	GO:0044424	intracellular part
ENSG00000145040	GO:0044424	intracellular part
ENSG00000178252	GO:0044424	intracellular part
ENSG00000198218	GO:0044424	intracellular part
ENSG00000173402	GO:0044424	intracellular part
ENSG00000173540	GO:0044424	intracellular part
ENSG00000272104	GO:0044424	intracellular part
ENSG00000126062	GO:0044424	intracellular part
ENSG00000114737	GO:0044424	intracellular part
ENSG00000145041	GO:0044424	intracellular part
ENSG00000164087	GO:0044424	intracellular part
ENSG00000173366	GO:0044424	intracellular part
ENSG00000272886	GO:0044424	intracellular part
ENSG00000168301	GO:0044424	intracellular part
ENSG00000144724	GO:0044424	intracellular part
ENSG00000163618	GO:0044424	intracellular part
ENSG00000163636	GO:0044424	intracellular part
ENSG00000151276	GO:0044424	intracellular part
ENSG00000144749	GO:0044424	intracellular part
ENSG00000163376	GO:0044424	intracellular part
ENSG00000144744	GO:0044424	intracellular part
ENSG00000114541	GO:0044424	intracellular part
ENSG00000163412	GO:0044424	intracellular part
ENSG00000044524	GO:0044424	intracellular part
ENSG00000175697	GO:0044424	intracellular part
ENSG00000153767	GO:0044424	intracellular part
ENSG00000145087	GO:0044424	intracellular part
ENSG00000186103	GO:0044424	intracellular part
ENSG00000138496	GO:0044424	intracellular part
ENSG00000169087	GO:0044424	intracellular part
ENSG00000121542	GO:0044424	intracellular part
ENSG00000163884	GO:0044424	intracellular part
ENSG00000114554	GO:0044424	intracellular part
ENSG00000163870	GO:0044424	intracellular part
ENSG00000181789	GO:0044424	intracellular part
ENSG00000163913	GO:0044424	intracellular part
ENSG00000196455	GO:0044424	intracellular part
ENSG00000154928	GO:0044424	intracellular part
ENSG00000174564	GO:0044424	intracellular part
ENSG00000181322	GO:0044424	intracellular part
ENSG00000206262	GO:0044424	intracellular part
ENSG00000206260	GO:0044424	intracellular part
ENSG00000184814	GO:0044424	intracellular part
ENSG00000163864	GO:0044424	intracellular part
ENSG00000169908	GO:0044424	intracellular part
ENSG00000082996	GO:0044424	intracellular part
ENSG00000163645	GO:0044424	intracellular part
ENSG00000174899	GO:0044424	intracellular part
ENSG00000169255	GO:0044424	intracellular part
ENSG00000085274	GO:0044424	intracellular part
ENSG00000171109	GO:0044424	intracellular part
ENSG00000136522	GO:0044424	intracellular part
ENSG00000058063	GO:0044424	intracellular part
ENSG00000053524	GO:0044424	intracellular part
ENSG00000136527	GO:0044424	intracellular part
ENSG00000058866	GO:0044424	intracellular part
ENSG00000090512	GO:0044424	intracellular part
ENSG00000181092	GO:0044424	intracellular part
ENSG00000127241	GO:0044424	intracellular part
ENSG00000198471	GO:0044424	intracellular part
ENSG00000163959	GO:0044424	intracellular part
ENSG00000214097	GO:0044424	intracellular part
ENSG00000270170	GO:0044424	intracellular part
ENSG00000122068	GO:0044424	intracellular part
ENSG00000114473	GO:0044424	intracellular part
ENSG00000133256	GO:0044424	intracellular part
ENSG00000178222	GO:0044424	intracellular part
ENSG00000013810	GO:0044424	intracellular part
ENSG00000068078	GO:0044424	intracellular part
ENSG00000185818	GO:0044424	intracellular part
ENSG00000206113	GO:0044424	intracellular part
ENSG00000184160	GO:0044424	intracellular part
ENSG00000178988	GO:0044424	intracellular part
ENSG00000249581	GO:0044424	intracellular part
ENSG00000185774	GO:0044424	intracellular part
ENSG00000035928	GO:0044424	intracellular part
ENSG00000188848	GO:0044424	intracellular part
ENSG00000249693	GO:0044424	intracellular part
ENSG00000163453	GO:0044424	intracellular part
ENSG00000150471	GO:0044424	intracellular part
ENSG00000171234	GO:0044424	intracellular part
ENSG00000213759	GO:0044424	intracellular part
ENSG00000132463	GO:0044424	intracellular part
ENSG00000056291	GO:0044424	intracellular part
ENSG00000156140	GO:0044424	intracellular part
ENSG00000168152	GO:0044424	intracellular part
ENSG00000163319	GO:0044424	intracellular part
ENSG00000198189	GO:0044424	intracellular part
ENSG00000255072	GO:0044424	intracellular part
ENSG00000177432	GO:0044424	intracellular part
ENSG00000187758	GO:0044424	intracellular part
ENSG00000236699	GO:0044424	intracellular part
ENSG00000138780	GO:0044424	intracellular part
ENSG00000168743	GO:0044424	intracellular part
ENSG00000250298	GO:0044424	intracellular part
ENSG00000138796	GO:0044424	intracellular part
ENSG00000138802	GO:0044424	intracellular part
ENSG00000172403	GO:0044424	intracellular part
ENSG00000164070	GO:0044424	intracellular part
ENSG00000142731	GO:0044424	intracellular part
ENSG00000109381	GO:0044424	intracellular part
ENSG00000109445	GO:0044424	intracellular part
ENSG00000237136	GO:0044424	intracellular part
ENSG00000071205	GO:0044424	intracellular part
ENSG00000170006	GO:0044424	intracellular part
ENSG00000169989	GO:0044424	intracellular part
ENSG00000164106	GO:0044424	intracellular part
ENSG00000109762	GO:0044424	intracellular part
ENSG00000205129	GO:0044424	intracellular part
ENSG00000073578	GO:0044424	intracellular part
ENSG00000249915	GO:0044424	intracellular part
ENSG00000063438	GO:0044424	intracellular part
ENSG00000066230	GO:0044424	intracellular part
ENSG00000206077	GO:0044424	intracellular part
ENSG00000170549	GO:0044424	intracellular part
ENSG00000145491	GO:0044424	intracellular part
ENSG00000164236	GO:0044424	intracellular part
ENSG00000152611	GO:0044424	intracellular part
ENSG00000113088	GO:0044424	intracellular part
ENSG00000234602	GO:0044424	intracellular part
ENSG00000186479	GO:0044424	intracellular part
ENSG00000049192	GO:0044424	intracellular part
ENSG00000123219	GO:0044424	intracellular part
ENSG00000123213	GO:0044424	intracellular part
ENSG00000134061	GO:0044424	intracellular part
ENSG00000145675	GO:0044424	intracellular part
ENSG00000085231	GO:0044424	intracellular part
ENSG00000273841	GO:0044424	intracellular part
ENSG00000197822	GO:0044424	intracellular part
ENSG00000172058	GO:0044424	intracellular part
ENSG00000172062	GO:0044424	intracellular part
ENSG00000178175	GO:0044424	intracellular part
ENSG00000157111	GO:0044424	intracellular part
ENSG00000145741	GO:0044424	intracellular part
ENSG00000164347	GO:0044424	intracellular part
ENSG00000152409	GO:0044424	intracellular part
ENSG00000131732	GO:0044424	intracellular part
ENSG00000164199	GO:0044424	intracellular part
ENSG00000113369	GO:0044424	intracellular part
ENSG00000133302	GO:0044424	intracellular part
ENSG00000175471	GO:0044424	intracellular part
ENSG00000145757	GO:0044424	intracellular part
ENSG00000153113	GO:0044424	intracellular part
ENSG00000186952	GO:0044424	intracellular part
ENSG00000251201	GO:0044424	intracellular part
ENSG00000184838	GO:0044424	intracellular part
ENSG00000158985	GO:0044424	intracellular part
ENSG00000273217	GO:0044424	intracellular part
ENSG00000164406	GO:0044424	intracellular part
ENSG00000170606	GO:0044424	intracellular part
ENSG00000081059	GO:0044424	intracellular part
ENSG00000113575	GO:0044424	intracellular part
ENSG00000119048	GO:0044424	intracellular part
ENSG00000043143	GO:0044424	intracellular part
ENSG00000158402	GO:0044424	intracellular part
ENSG00000120733	GO:0044424	intracellular part
ENSG00000120705	GO:0044424	intracellular part
ENSG00000146006	GO:0044424	intracellular part
ENSG00000170482	GO:0044424	intracellular part
ENSG00000170469	GO:0044424	intracellular part
ENSG00000170458	GO:0044424	intracellular part
ENSG00000145819	GO:0044424	intracellular part
ENSG00000113649	GO:0044424	intracellular part
ENSG00000171992	GO:0044424	intracellular part
ENSG00000211445	GO:0044424	intracellular part
ENSG00000170624	GO:0044424	intracellular part
ENSG00000172548	GO:0044424	intracellular part
ENSG00000155858	GO:0044424	intracellular part
ENSG00000170234	GO:0044424	intracellular part
ENSG00000185662	GO:0044424	intracellular part
ENSG00000214360	GO:0044424	intracellular part
ENSG00000037241	GO:0044424	intracellular part
ENSG00000169228	GO:0044424	intracellular part
ENSG00000213347	GO:0044424	intracellular part
ENSG00000131187	GO:0044424	intracellular part
ENSG00000198055	GO:0044424	intracellular part
ENSG00000145916	GO:0044424	intracellular part
ENSG00000145912	GO:0044424	intracellular part
ENSG00000175309	GO:0044424	intracellular part
ENSG00000285891	GO:0044424	intracellular part
ENSG00000127022	GO:0044424	intracellular part
ENSG00000161021	GO:0044424	intracellular part
ENSG00000156535	GO:0044424	intracellular part
ENSG00000112701	GO:0044424	intracellular part
ENSG00000112706	GO:0044424	intracellular part
ENSG00000135312	GO:0044424	intracellular part
ENSG00000146243	GO:0044424	intracellular part
ENSG00000083123	GO:0044424	intracellular part
ENSG00000005700	GO:0044424	intracellular part
ENSG00000203877	GO:0044424	intracellular part
ENSG00000135324	GO:0044424	intracellular part
ENSG00000168830	GO:0044424	intracellular part
ENSG00000135341	GO:0044424	intracellular part
ENSG00000112333	GO:0044424	intracellular part
ENSG00000118690	GO:0044424	intracellular part
ENSG00000173612	GO:0044424	intracellular part
ENSG00000153989	GO:0044424	intracellular part
ENSG00000111877	GO:0044424	intracellular part
ENSG00000146350	GO:0044424	intracellular part
ENSG00000111897	GO:0044424	intracellular part
ENSG00000164434	GO:0044424	intracellular part
ENSG00000172594	GO:0044424	intracellular part
ENSG00000146352	GO:0044424	intracellular part
ENSG00000188580	GO:0044424	intracellular part
ENSG00000111906	GO:0044424	intracellular part
ENSG00000135547	GO:0044424	intracellular part
ENSG00000255330	GO:0044424	intracellular part
ENSG00000189367	GO:0044424	intracellular part
ENSG00000152894	GO:0044424	intracellular part
ENSG00000196569	GO:0044424	intracellular part
ENSG00000146410	GO:0044424	intracellular part
ENSG00000029363	GO:0044424	intracellular part
ENSG00000203734	GO:0044424	intracellular part
ENSG00000135597	GO:0044424	intracellular part
ENSG00000169976	GO:0044424	intracellular part
ENSG00000055208	GO:0044424	intracellular part
ENSG00000131013	GO:0044424	intracellular part
ENSG00000078269	GO:0044424	intracellular part
ENSG00000146425	GO:0044424	intracellular part
ENSG00000164674	GO:0044424	intracellular part
ENSG00000130363	GO:0044424	intracellular part
ENSG00000285441	GO:0044424	intracellular part
ENSG00000235272	GO:0044424	intracellular part
ENSG00000164488	GO:0044424	intracellular part
ENSG00000285733	GO:0044424	intracellular part
ENSG00000130023	GO:0044424	intracellular part
ENSG00000054598	GO:0044424	intracellular part
ENSG00000137267	GO:0044424	intracellular part
ENSG00000198721	GO:0044424	intracellular part
ENSG00000124785	GO:0044424	intracellular part
ENSG00000124491	GO:0044424	intracellular part
ENSG00000239264	GO:0044424	intracellular part
ENSG00000124786	GO:0044424	intracellular part
ENSG00000137210	GO:0044424	intracellular part
ENSG00000244476	GO:0044424	intracellular part
ENSG00000111859	GO:0044424	intracellular part
ENSG00000111863	GO:0044424	intracellular part
ENSG00000112149	GO:0044424	intracellular part
ENSG00000047579	GO:0044424	intracellular part
ENSG00000007944	GO:0044424	intracellular part
ENSG00000137414	GO:0044424	intracellular part
ENSG00000137393	GO:0044424	intracellular part
ENSG00000172179	GO:0044424	intracellular part
ENSG00000146038	GO:0044424	intracellular part
ENSG00000112294	GO:0044424	intracellular part
ENSG00000278705	GO:0044424	intracellular part
ENSG00000274267	GO:0044424	intracellular part
ENSG00000010704	GO:0044424	intracellular part
ENSG00000180596	GO:0044424	intracellular part
ENSG00000168298	GO:0044424	intracellular part
ENSG00000274290	GO:0044424	intracellular part
ENSG00000274618	GO:0044424	intracellular part
ENSG00000197903	GO:0044424	intracellular part
ENSG00000204702	GO:0005886	plasma membrane
ENSG00000204695	GO:0005886	plasma membrane
ENSG00000204616	GO:0044424	intracellular part
ENSG00000204610	GO:0044424	intracellular part
ENSG00000204590	GO:0044424	intracellular part
ENSG00000137343	GO:0044424	intracellular part
ENSG00000204564	GO:0044424	intracellular part
ENSG00000224389	GO:0044424	intracellular part
ENSG00000232629	GO:0044424	intracellular part
ENSG00000168394	GO:0044424	intracellular part
ENSG00000204257	GO:0044424	intracellular part
ENSG00000112473	GO:0044424	intracellular part
ENSG00000204228	GO:0044424	intracellular part
ENSG00000235863	GO:0044424	intracellular part
ENSG00000237441	GO:0044424	intracellular part
ENSG00000231925	GO:0044424	intracellular part
ENSG00000213588	GO:0044424	intracellular part
ENSG00000196821	GO:0044424	intracellular part
ENSG00000064995	GO:0044424	intracellular part
ENSG00000064999	GO:0044424	intracellular part
ENSG00000146197	GO:0044424	intracellular part
ENSG00000065029	GO:0044424	intracellular part
ENSG00000198755	GO:0044424	intracellular part
ENSG00000112041	GO:0044424	intracellular part
ENSG00000157343	GO:0044424	intracellular part
ENSG00000010030	GO:0044424	intracellular part
ENSG00000179165	GO:0044424	intracellular part
ENSG00000112079	GO:0044424	intracellular part
ENSG00000146192	GO:0044424	intracellular part
ENSG00000124641	GO:0044424	intracellular part
ENSG00000221821	GO:0044424	intracellular part
ENSG00000172432	GO:0044424	intracellular part
ENSG00000096080	GO:0044424	intracellular part
ENSG00000262179	GO:0044424	intracellular part
ENSG00000124608	GO:0044424	intracellular part
ENSG00000112782	GO:0044424	intracellular part
ENSG00000001561	GO:0044424	intracellular part
ENSG00000096092	GO:0044424	intracellular part
ENSG00000244067	GO:0044424	intracellular part
ENSG00000112146	GO:0044424	intracellular part
ENSG00000197461	GO:0044424	intracellular part
ENSG00000164818	GO:0044424	intracellular part
ENSG00000105963	GO:0044424	intracellular part
ENSG00000164855	GO:0044424	intracellular part
ENSG00000106263	GO:0044424	intracellular part
ENSG00000218823	GO:0044424	intracellular part
ENSG00000164638	GO:0044424	intracellular part
ENSG00000155034	GO:0044424	intracellular part
ENSG00000215018	GO:0044424	intracellular part
ENSG00000219545	GO:0044424	intracellular part
ENSG00000229937	GO:0044424	intracellular part
ENSG00000105889	GO:0044424	intracellular part
ENSG00000122565	GO:0044424	intracellular part
ENSG00000005020	GO:0044424	intracellular part
ENSG00000105991	GO:0044424	intracellular part
ENSG00000106004	GO:0044424	intracellular part
ENSG00000106031	GO:0044424	intracellular part
ENSG00000168303	GO:0044424	intracellular part
ENSG00000283247	GO:0044424	intracellular part
ENSG00000158683	GO:0044424	intracellular part
ENSG00000136273	GO:0044424	intracellular part
ENSG00000132437	GO:0044424	intracellular part
ENSG00000249773	GO:0044424	intracellular part
ENSG00000146731	GO:0044424	intracellular part
ENSG00000106153	GO:0044424	intracellular part
ENSG00000077800	GO:0044424	intracellular part
ENSG00000106638	GO:0044424	intracellular part
ENSG00000196275	GO:0044424	intracellular part
ENSG00000174428	GO:0044424	intracellular part
ENSG00000177679	GO:0044424	intracellular part
ENSG00000188372	GO:0044424	intracellular part
ENSG00000187257	GO:0044424	intracellular part
ENSG00000127993	GO:0044424	intracellular part
ENSG00000177409	GO:0044424	intracellular part
ENSG00000004948	GO:0044424	intracellular part
ENSG00000127920	GO:0044424	intracellular part
ENSG00000106245	GO:0044424	intracellular part
ENSG00000248919	GO:0044424	intracellular part
ENSG00000221909	GO:0044424	intracellular part
ENSG00000272647	GO:0044424	intracellular part
ENSG00000106258	GO:0044424	intracellular part
ENSG00000244623	GO:0044424	intracellular part
ENSG00000146833	GO:0044424	intracellular part
ENSG00000160862	GO:0044424	intracellular part
ENSG00000166526	GO:0044424	intracellular part
ENSG00000166508	GO:0044424	intracellular part
ENSG00000205307	GO:0044424	intracellular part
ENSG00000106327	GO:0044424	intracellular part
ENSG00000205277	GO:0044424	intracellular part
ENSG00000106366	GO:0044424	intracellular part
ENSG00000260097	GO:0044424	intracellular part
ENSG00000230257	GO:0044424	intracellular part
ENSG00000161048	GO:0044424	intracellular part
ENSG00000164815	GO:0044424	intracellular part
ENSG00000005483	GO:0044424	intracellular part
ENSG00000128536	GO:0044424	intracellular part
ENSG00000146802	GO:0044424	intracellular part
ENSG00000106278	GO:0044424	intracellular part
ENSG00000128591	GO:0044424	intracellular part
ENSG00000186591	GO:0044424	intracellular part
ENSG00000085662	GO:0044424	intracellular part
ENSG00000146856	GO:0044424	intracellular part
ENSG00000105929	GO:0044424	intracellular part
ENSG00000236279	GO:0044424	intracellular part
ENSG00000059377	GO:0044424	intracellular part
ENSG00000221989	GO:0005886	plasma membrane
ENSG00000171115	GO:0044424	intracellular part
ENSG00000133574	GO:0044424	intracellular part
ENSG00000133561	GO:0044424	intracellular part
ENSG00000285480	GO:0044424	intracellular part
ENSG00000013374	GO:0044424	intracellular part
ENSG00000184863	GO:0044424	intracellular part
ENSG00000164690	GO:0044424	intracellular part
ENSG00000105983	GO:0044424	intracellular part
ENSG00000172748	GO:0044424	intracellular part
ENSG00000182372	GO:0044424	intracellular part
ENSG00000104728	GO:0044424	intracellular part
ENSG00000275591	GO:0044424	intracellular part
ENSG00000178287	GO:0044424	intracellular part
ENSG00000173273	GO:0044424	intracellular part
ENSG00000254093	GO:0044424	intracellular part
ENSG00000205883	GO:0044424	intracellular part
ENSG00000233050	GO:0044424	intracellular part
ENSG00000215343	GO:0044424	intracellular part
ENSG00000158863	GO:0044424	intracellular part
ENSG00000168481	GO:0044424	intracellular part
ENSG00000120896	GO:0044424	intracellular part
ENSG00000042980	GO:0044424	intracellular part
ENSG00000120875	GO:0044424	intracellular part
ENSG00000104660	GO:0044424	intracellular part
ENSG00000177669	GO:0044424	intracellular part
ENSG00000172733	GO:0044424	intracellular part
ENSG00000215262	GO:0044424	intracellular part
ENSG00000183779	GO:0044424	intracellular part
ENSG00000285880	GO:0044424	intracellular part
ENSG00000147533	GO:0044424	intracellular part
ENSG00000070718	GO:0044424	intracellular part
ENSG00000164808	GO:0044424	intracellular part
ENSG00000253729	GO:0044424	intracellular part
ENSG00000147481	GO:0044424	intracellular part
ENSG00000137547	GO:0044424	intracellular part
ENSG00000104237	GO:0044424	intracellular part
ENSG00000167904	GO:0044424	intracellular part
ENSG00000137575	GO:0044424	intracellular part
ENSG00000185697	GO:0044424	intracellular part
ENSG00000104432	GO:0044424	intracellular part
ENSG00000176731	GO:0044424	intracellular part
ENSG00000164879	GO:0044424	intracellular part
ENSG00000104325	GO:0044424	intracellular part
ENSG00000155099	GO:0044424	intracellular part
ENSG00000156469	GO:0044424	intracellular part
ENSG00000104341	GO:0044424	intracellular part
ENSG00000156486	GO:0044424	intracellular part
ENSG00000156509	GO:0044424	intracellular part
ENSG00000147669	GO:0044424	intracellular part
ENSG00000186106	GO:0044424	intracellular part
ENSG00000259305	GO:0044424	intracellular part
ENSG00000165156	GO:0044424	intracellular part
ENSG00000175946	GO:0044424	intracellular part
ENSG00000164983	GO:0044424	intracellular part
ENSG00000183665	GO:0044424	intracellular part
ENSG00000156831	GO:0044424	intracellular part
ENSG00000169427	GO:0044424	intracellular part
ENSG00000167632	GO:0044424	intracellular part
ENSG00000277494	GO:0044424	intracellular part
ENSG00000264668	GO:0044424	intracellular part
ENSG00000250571	GO:0044424	intracellular part
ENSG00000185730	GO:0044424	intracellular part
ENSG00000178209	GO:0044424	intracellular part
ENSG00000178896	GO:0044424	intracellular part
ENSG00000160972	GO:0044424	intracellular part
ENSG00000160959	GO:0044424	intracellular part
ENSG00000254402	GO:0044424	intracellular part
ENSG00000198169	GO:0044424	intracellular part
ENSG00000107099	GO:0044424	intracellular part
ENSG00000137033	GO:0044424	intracellular part
ENSG00000164989	GO:0044424	intracellular part
ENSG00000107295	GO:0044424	intracellular part
ENSG00000155875	GO:0044424	intracellular part
ENSG00000147885	GO:0005615	extracellular space
ENSG00000120159	GO:0044424	intracellular part
ENSG00000165269	GO:0044424	intracellular part
ENSG00000159921	GO:0044424	intracellular part
ENSG00000137075	GO:0044424	intracellular part
ENSG00000147912	GO:0044424	intracellular part
ENSG00000175768	GO:0044424	intracellular part
ENSG00000255872	GO:0044424	intracellular part
ENSG00000122696	GO:0044424	intracellular part
ENSG00000119121	GO:0044424	intracellular part
ENSG00000090054	GO:0044424	intracellular part
ENSG00000127084	GO:0044424	intracellular part
ENSG00000197724	GO:0044424	intracellular part
ENSG00000131668	GO:0044424	intracellular part
ENSG00000158079	GO:0044424	intracellular part
ENSG00000081377	GO:0044424	intracellular part
ENSG00000178919	GO:0044424	intracellular part
ENSG00000204291	GO:0044424	intracellular part
ENSG00000106799	GO:0044424	intracellular part
ENSG00000066697	GO:0044424	intracellular part
ENSG00000251349	GO:0044424	intracellular part
ENSG00000095209	GO:0044424	intracellular part
ENSG00000119318	GO:0044424	intracellular part
ENSG00000204193	GO:0044424	intracellular part
ENSG00000030304	GO:0044424	intracellular part
ENSG00000198121	GO:0044424	intracellular part
ENSG00000171133	GO:0044424	intracellular part
ENSG00000119431	GO:0044424	intracellular part
ENSG00000136883	GO:0044424	intracellular part
ENSG00000136940	GO:0005886	plasma membrane
ENSG00000136942	GO:0044424	intracellular part
ENSG00000119414	GO:0044424	intracellular part
ENSG00000167081	GO:0044424	intracellular part
ENSG00000175854	GO:0044424	intracellular part
ENSG00000167114	GO:0044424	intracellular part
ENSG00000136811	GO:0044424	intracellular part
ENSG00000160445	GO:0044424	intracellular part
ENSG00000167130	GO:0044424	intracellular part
ENSG00000148331	GO:0044424	intracellular part
ENSG00000167157	GO:0044424	intracellular part
ENSG00000136816	GO:0044424	intracellular part
ENSG00000136819	GO:0044424	intracellular part
ENSG00000148358	GO:0044424	intracellular part
ENSG00000165698	GO:0044424	intracellular part
ENSG00000148308	GO:0044424	intracellular part
ENSG00000148288	GO:0044424	intracellular part
ENSG00000171102	GO:0044424	intracellular part
ENSG00000148303	GO:0044424	intracellular part
ENSG00000148411	GO:0044424	intracellular part
ENSG00000107187	GO:0044424	intracellular part
ENSG00000165689	GO:0044424	intracellular part
ENSG00000148384	GO:0044424	intracellular part
ENSG00000184925	GO:0044424	intracellular part
ENSG00000047648	GO:0044424	intracellular part
ENSG00000101911	GO:0044424	intracellular part
ENSG00000123594	GO:0044424	intracellular part
ENSG00000198759	GO:0044424	intracellular part
ENSG00000130234	GO:0044424	intracellular part
ENSG00000184831	GO:0044424	intracellular part
ENSG00000005889	GO:0044424	intracellular part
ENSG00000130988	GO:0044424	intracellular part
ENSG00000147123	GO:0044424	intracellular part
ENSG00000102225	GO:0044424	intracellular part
ENSG00000102265	GO:0044424	intracellular part
ENSG00000126759	GO:0044424	intracellular part
ENSG00000102096	GO:0044424	intracellular part
ENSG00000102057	GO:0044424	intracellular part
ENSG00000196998	GO:0044424	intracellular part
ENSG00000269313	GO:0044424	intracellular part
ENSG00000102007	GO:0044424	intracellular part
ENSG00000102001	GO:0044424	intracellular part
ENSG00000049768	GO:0044424	intracellular part
ENSG00000283093	GO:0044424	intracellular part
ENSG00000102316	GO:0044424	intracellular part
ENSG00000256045	GO:0044424	intracellular part
ENSG00000158639	GO:0044424	intracellular part
ENSG00000247746	GO:0044424	intracellular part
ENSG00000188021	GO:0044424	intracellular part
ENSG00000204271	GO:0044424	intracellular part
ENSG00000198455	GO:0044424	intracellular part
ENSG00000184675	GO:0044424	intracellular part
ENSG00000082458	GO:0044424	intracellular part
ENSG00000196338	GO:0044424	intracellular part
ENSG00000147133	GO:0044424	intracellular part
ENSG00000242732	GO:0044424	intracellular part
ENSG00000269502	GO:0044424	intracellular part
ENSG00000186675	GO:0044424	intracellular part
ENSG00000131171	GO:0044424	intracellular part
ENSG00000072133	GO:0044424	intracellular part
ENSG00000155008	GO:0044424	intracellular part
ENSG00000184788	GO:0044424	intracellular part
ENSG00000147180	GO:0044424	intracellular part
ENSG00000102401	GO:0044424	intracellular part
ENSG00000184515	GO:0044424	intracellular part
ENSG00000125962	GO:0044424	intracellular part
ENSG00000102128	GO:0044424	intracellular part
ENSG00000204065	GO:0044424	intracellular part
ENSG00000165376	GO:0044424	intracellular part
ENSG00000080561	GO:0044424	intracellular part
ENSG00000176076	GO:0044424	intracellular part
ENSG00000131724	GO:0044424	intracellular part
ENSG00000187808	GO:0044424	intracellular part
ENSG00000198918	GO:0044424	intracellular part
ENSG00000186471	GO:0044424	intracellular part
ENSG00000282815	GO:0044424	intracellular part
ENSG00000198354	GO:0044424	intracellular part
ENSG00000122126	GO:0044424	intracellular part
ENSG00000171388	GO:0044424	intracellular part
ENSG00000102034	GO:0044424	intracellular part
ENSG00000134594	GO:0044424	intracellular part
ENSG00000183434	GO:0044424	intracellular part
ENSG00000203952	GO:0044424	intracellular part
ENSG00000178947	GO:0044424	intracellular part
ENSG00000268940	GO:0044424	intracellular part
ENSG00000156920	GO:0044424	intracellular part
ENSG00000102239	GO:0044424	intracellular part
ENSG00000134595	GO:0044424	intracellular part
ENSG00000196406	GO:0044424	intracellular part
ENSG00000102195	GO:0044424	intracellular part
ENSG00000213401	GO:0044424	intracellular part
ENSG00000268606	GO:0044424	intracellular part
ENSG00000196976	GO:0044424	intracellular part
ENSG00000126903	GO:0044424	intracellular part
ENSG00000071889	GO:0044424	intracellular part
ENSG00000126890	GO:0044424	intracellular part
ENSG00000203870	GO:0044424	intracellular part
ENSG00000277203	GO:0044424	intracellular part
ENSG00000277858	GO:0044424	intracellular part
ENSG00000198692	GO:0044424	intracellular part
ENSG00000169800	GO:0044424	intracellular part
ENSG00000183753	GO:0044424	intracellular part
ENSG00000188120	GO:0044424	intracellular part
ENSG00000172352	GO:0044424	intracellular part
ENSG00000148468	GO:0044464	cell part
ENSG00000136738	GO:0044464	cell part
ENSG00000165997	GO:0044464	cell part
ENSG00000204740	GO:0044464	cell part
ENSG00000078114	GO:0044464	cell part
ENSG00000185875	GO:0044464	cell part
ENSG00000136754	GO:0044464	cell part
ENSG00000107890	GO:0044464	cell part
ENSG00000107897	GO:0044464	cell part
ENSG00000183621	GO:0044464	cell part
ENSG00000148516	GO:0044464	cell part
ENSG00000216937	GO:0044464	cell part
ENSG00000150093	GO:0044464	cell part
ENSG00000099250	GO:0044464	cell part
ENSG00000148498	GO:0044464	cell part
ENSG00000148513	GO:0044464	cell part
ENSG00000256892	GO:0044464	cell part
ENSG00000169813	GO:0044464	cell part
ENSG00000169740	GO:0044464	cell part
ENSG00000264230	GO:0044464	cell part
ENSG00000204152	GO:0044464	cell part
ENSG00000148584	GO:0044464	cell part
ENSG00000227877	GO:0044464	cell part
ENSG00000170312	GO:0044464	cell part
ENSG00000072422	GO:0044464	cell part
ENSG00000214688	GO:0044464	cell part
ENSG00000165644	GO:0044464	cell part
ENSG00000138326	GO:0044464	cell part
ENSG00000108219	GO:0044464	cell part
ENSG00000165678	GO:0044464	cell part
ENSG00000204033	GO:0044464	cell part
ENSG00000188100	GO:0044464	cell part
ENSG00000119922	GO:0044464	cell part
ENSG00000204010	GO:0044464	cell part
ENSG00000186188	GO:0044464	cell part
ENSG00000108242	GO:0044464	cell part
ENSG00000165841	GO:0044464	cell part
ENSG00000138109	GO:0044464	cell part
ENSG00000138115	GO:0044464	cell part
ENSG00000059573	GO:0044464	cell part
ENSG00000270099	GO:0044464	cell part
ENSG00000165669	GO:0044464	cell part
ENSG00000107679	GO:0044464	cell part
ENSG00000089876	GO:0044464	cell part
ENSG00000165828	GO:0044464	cell part
ENSG00000177963	GO:0044464	cell part
ENSG00000177700	GO:0044464	cell part
ENSG00000215182	GO:0044464	cell part
ENSG00000110665	GO:0044464	cell part
ENSG00000110651	GO:0044464	cell part
ENSG00000053918	GO:0044464	cell part
ENSG00000284546	GO:0044464	cell part
ENSG00000226288	GO:0044464	cell part
ENSG00000167333	GO:0044464	cell part
ENSG00000205495	GO:0044464	cell part
ENSG00000284931	GO:0044464	cell part
ENSG00000279012	GO:0044464	cell part
ENSG00000181609	GO:0044464	cell part
ENSG00000175520	GO:0044464	cell part
ENSG00000132274	GO:0044464	cell part
ENSG00000110148	GO:0044464	cell part
ENSG00000184933	GO:0044464	cell part
ENSG00000166363	GO:0044464	cell part
ENSG00000158077	GO:0044464	cell part
ENSG00000166387	GO:0044464	cell part
ENSG00000170683	GO:0044464	cell part
ENSG00000182261	GO:0044464	cell part
ENSG00000175390	GO:0044464	cell part
ENSG00000133812	GO:0044464	cell part
ENSG00000110700	GO:0044464	cell part
ENSG00000006611	GO:0044464	cell part
ENSG00000165973	GO:0044464	cell part
ENSG00000183161	GO:0044464	cell part
ENSG00000121621	GO:0044464	cell part
ENSG00000110442	GO:0044464	cell part
ENSG00000110497	GO:0044464	cell part
ENSG00000175216	GO:0044464	cell part
ENSG00000174914	GO:0044464	cell part
ENSG00000109991	GO:0044464	cell part
ENSG00000186652	GO:0044464	cell part
ENSG00000214872	GO:0044464	cell part
ENSG00000166793	GO:0044464	cell part
ENSG00000186513	GO:0044464	cell part
ENSG00000186660	GO:0044464	cell part
ENSG00000172320	GO:0044464	cell part
ENSG00000254466	GO:0044464	cell part
ENSG00000110048	GO:0044464	cell part
ENSG00000166889	GO:0044464	cell part
ENSG00000166902	GO:0044464	cell part
ENSG00000071203	GO:0044464	cell part
ENSG00000110104	GO:0044464	cell part
ENSG00000149506	GO:0044464	cell part
ENSG00000229859	GO:0044464	cell part
ENSG00000229183	GO:0044464	cell part
ENSG00000197901	GO:0044464	cell part
ENSG00000149452	GO:0044464	cell part
ENSG00000168071	GO:0044464	cell part
ENSG00000068831	GO:0044464	cell part
ENSG00000068976	GO:0044464	cell part
ENSG00000173465	GO:0044464	cell part
ENSG00000175229	GO:0044464	cell part
ENSG00000175591	GO:0044464	cell part
ENSG00000118363	GO:0044464	cell part
ENSG00000137486	GO:0044464	cell part
ENSG00000150672	GO:0044464	cell part
ENSG00000137504	GO:0044464	cell part
ENSG00000189253	GO:0044464	cell part
ENSG00000204449	GO:0044464	cell part
ENSG00000168876	GO:0044464	cell part
ENSG00000166682	GO:0044464	cell part
ENSG00000228607	GO:0044464	cell part
ENSG00000076053	GO:0044464	cell part
ENSG00000167257	GO:0044464	cell part
ENSG00000137731	GO:0044464	cell part
ENSG00000160593	GO:0044464	cell part
ENSG00000110344	GO:0044464	cell part
ENSG00000118094	GO:0044464	cell part
ENSG00000118181	GO:0044464	cell part
ENSG00000172367	GO:0044464	cell part
ENSG00000110395	GO:0044464	cell part
ENSG00000154114	GO:0044464	cell part
ENSG00000109943	GO:0044464	cell part
ENSG00000196099	GO:0044464	cell part
ENSG00000197849	GO:0016020	membrane
ENSG00000197849	GO:0044464	cell part
ENSG00000197125	GO:0044464	cell part
ENSG00000196119	GO:0044464	cell part
ENSG00000154146	GO:0044464	cell part
ENSG00000109832	GO:0044464	cell part
ENSG00000182934	GO:0044464	cell part
ENSG00000134954	GO:0044464	cell part
ENSG00000151702	GO:0044464	cell part
ENSG00000080854	GO:0044464	cell part
ENSG00000111186	GO:0044464	cell part
ENSG00000006831	GO:0044464	cell part
ENSG00000139180	GO:0044464	cell part
ENSG00000255639	GO:0044464	cell part
ENSG00000130035	GO:0044464	cell part
ENSG00000185652	GO:0044464	cell part
ENSG00000067182	GO:0044464	cell part
ENSG00000111796	GO:0044464	cell part
ENSG00000188393	GO:0044464	cell part
ENSG00000172322	GO:0044464	cell part
ENSG00000165682	GO:0044464	cell part
ENSG00000150048	GO:0044464	cell part
ENSG00000139112	GO:0044464	cell part
ENSG00000205810	GO:0044464	cell part
ENSG00000205809	GO:0044464	cell part
ENSG00000212126	GO:0044464	cell part
ENSG00000111291	GO:0044464	cell part
ENSG00000139155	GO:0044464	cell part
ENSG00000121350	GO:0044464	cell part
ENSG00000111711	GO:0044464	cell part
ENSG00000134532	GO:0044464	cell part
ENSG00000139117	GO:0044464	cell part
ENSG00000167528	GO:0044464	cell part
ENSG00000174233	GO:0044464	cell part
ENSG00000174243	GO:0044464	cell part
ENSG00000161791	GO:0044464	cell part
ENSG00000135472	GO:0044464	cell part
ENSG00000161800	GO:0044464	cell part
ENSG00000066117	GO:0044464	cell part
ENSG00000139624	GO:0044464	cell part
ENSG00000139610	GO:0044464	cell part
ENSG00000050438	GO:0044464	cell part
ENSG00000196876	GO:0044464	cell part
ENSG00000284791	GO:0044464	cell part
ENSG00000170627	GO:0044464	cell part
ENSG00000123338	GO:0044464	cell part
ENSG00000170439	GO:0044464	cell part
ENSG00000185664	GO:0044464	cell part
ENSG00000123374	GO:0044464	cell part
ENSG00000285625	GO:0044464	cell part
ENSG00000170426	GO:0044464	cell part
ENSG00000166856	GO:0044464	cell part
ENSG00000166863	GO:0044464	cell part
ENSG00000166866	GO:0044464	cell part
[truncated: 1,344 more rows]
