# Supplementary material for: Gene function prediction in five model eukaryotes exclusively based on gene relative location through machine learning
Source: Sci Rep. 2022 Jul 8;12:11655. doi: 10.1038/s41598-022-15329-w (PMC9270439; doi:10.1038/s41598-022-15329-w)
Supplement: Supplementary file 15 — Supplementary Table S15. [file 41598_2022_15329_MOESM15_ESM.xls]

## Sheet: Supplementtary_Table_S16_H_sapiens_molecular_function
Supplementary Table S16
H. sapiens and Molecular Function
Predicted associations with a probability above the threshold that maximizes the ratio between the trained and the random model
gene_id	go_id	go_name
ENSG00000120093	GO:0000977	RNA polymerase II regulatory region sequence-specific DNA binding
ENSG00000120093	GO:0001158	enhancer sequence-specific DNA binding
ENSG00000106004	GO:0000977	RNA polymerase II regulatory region sequence-specific DNA binding
ENSG00000175646	GO:0008270	zinc ion binding
ENSG00000227551	GO:0004197	cysteine-type endopeptidase activity
ENSG00000105991	GO:1990837	sequence-specific double-stranded DNA binding
ENSG00000170099	GO:0004866	endopeptidase inhibitor activity
ENSG00000166634	GO:0004866	endopeptidase inhibitor activity
ENSG00000167754	GO:0004252	serine-type endopeptidase activity
ENSG00000129451	GO:0004252	serine-type endopeptidase activity
ENSG00000167757	GO:0004252	serine-type endopeptidase activity
ENSG00000163362	GO:0008017	microtubule binding
ENSG00000127472	GO:0005509	calcium ion binding
ENSG00000158786	GO:0005509	calcium ion binding
ENSG00000227551	GO:0004843	thiol-dependent ubiquitin-specific protease activity
ENSG00000081842	GO:0005509	calcium ion binding
ENSG00000204961	GO:0005509	calcium ion binding
ENSG00000081818	GO:0005509	calcium ion binding
ENSG00000120322	GO:0005509	calcium ion binding
ENSG00000120324	GO:0005509	calcium ion binding
ENSG00000165997	GO:0003779	actin binding
ENSG00000204740	GO:0003779	actin binding
ENSG00000130592	GO:0003779	actin binding
ENSG00000176900	GO:0004984	olfactory receptor activity
ENSG00000205495	GO:0004984	olfactory receptor activity
ENSG00000279012	GO:0004984	olfactory receptor activity
ENSG00000181609	GO:0004984	olfactory receptor activity
ENSG00000175520	GO:0004984	olfactory receptor activity
ENSG00000132274	GO:0004984	olfactory receptor activity
ENSG00000184478	GO:0004984	olfactory receptor activity
ENSG00000188691	GO:0004984	olfactory receptor activity
ENSG00000186113	GO:0004984	olfactory receptor activity
ENSG00000167825	GO:0004984	olfactory receptor activity
ENSG00000172154	GO:0004984	olfactory receptor activity
ENSG00000181767	GO:0004984	olfactory receptor activity
ENSG00000172487	GO:0004984	olfactory receptor activity
ENSG00000174937	GO:0004984	olfactory receptor activity
ENSG00000255223	GO:0004984	olfactory receptor activity
ENSG00000174914	GO:0004984	olfactory receptor activity
ENSG00000197849	GO:0004984	olfactory receptor activity
ENSG00000205329	GO:0004984	olfactory receptor activity
ENSG00000205327	GO:0004984	olfactory receptor activity
ENSG00000179626	GO:0004984	olfactory receptor activity
ENSG00000227059	GO:0001227	DNA-binding transcription repressor activity
ENSG00000185115	GO:0045296	cadherin binding
ENSG00000109061	GO:0003779	actin binding
ENSG00000179598	GO:0045296	cadherin binding
ENSG00000264187	GO:0045296	cadherin binding
ENSG00000176927	GO:0003779	actin binding
ENSG00000181291	GO:0001664	G protein-coupled receptor binding
ENSG00000181291	GO:0005126	cytokine receptor binding
ENSG00000278023	GO:0001664	G protein-coupled receptor binding
ENSG00000278023	GO:0005126	cytokine receptor binding
ENSG00000120093	GO:0001228	DNA-binding transcription activator activity
ENSG00000182742	GO:0001228	DNA-binding transcription activator activity
ENSG00000120068	GO:0001228	DNA-binding transcription activator activity
ENSG00000108604	GO:0005126	cytokine receptor binding
ENSG00000108604	GO:0051427	hormone receptor binding
ENSG00000176231	GO:0003779	actin binding
ENSG00000141977	GO:0003779	actin binding
ENSG00000256294	GO:0001227	DNA-binding transcription repressor activity
ENSG00000131115	GO:0001227	DNA-binding transcription repressor activity
ENSG00000283663	GO:0005179	hormone activity
ENSG00000251369	GO:0001228	DNA-binding transcription activator activity
ENSG00000083817	GO:0001228	DNA-binding transcription activator activity
ENSG00000179909	GO:0001228	DNA-binding transcription activator activity
ENSG00000203852	GO:0003677	DNA binding
ENSG00000239395	GO:0004984	olfactory receptor activity
ENSG00000196772	GO:0004984	olfactory receptor activity
ENSG00000228198	GO:0004984	olfactory receptor activity
ENSG00000198104	GO:0004984	olfactory receptor activity
ENSG00000203661	GO:0004984	olfactory receptor activity
ENSG00000182783	GO:0004984	olfactory receptor activity
ENSG00000184022	GO:0004984	olfactory receptor activity
ENSG00000243073	GO:0003723	RNA binding
ENSG00000187545	GO:0003723	RNA binding
ENSG00000275774	GO:0003723	RNA binding
ENSG00000158008	GO:0015631	tubulin binding
ENSG00000044524	GO:0001227	DNA-binding transcription repressor activity
ENSG00000151967	GO:0046982	protein heterodimerization activity
ENSG00000181092	GO:0001664	G protein-coupled receptor binding
ENSG00000127241	GO:0001664	G protein-coupled receptor binding
ENSG00000163739	GO:0001664	G protein-coupled receptor binding
ENSG00000163739	GO:0005126	cytokine receptor binding
ENSG00000163735	GO:0001664	G protein-coupled receptor binding
ENSG00000163735	GO:0005126	cytokine receptor binding
ENSG00000124882	GO:0070851	growth factor receptor binding
ENSG00000125337	GO:0003779	actin binding
ENSG00000125337	GO:0045296	cadherin binding
ENSG00000204695	GO:0004984	olfactory receptor activity
ENSG00000006576	GO:0001664	G protein-coupled receptor binding
ENSG00000248919	GO:0003779	actin binding
ENSG00000178287	GO:0001664	G protein-coupled receptor binding
ENSG00000178287	GO:0005126	cytokine receptor binding
ENSG00000214042	GO:0005126	cytokine receptor binding
ENSG00000147885	GO:0005126	cytokine receptor binding
ENSG00000198642	GO:0005126	cytokine receptor binding
ENSG00000233816	GO:0005126	cytokine receptor binding
ENSG00000277556	GO:0004984	olfactory receptor activity
ENSG00000172489	GO:0004888	transmembrane signaling receptor activity
ENSG00000166025	GO:0140030	modification-dependent protein binding
ENSG00000110344	GO:0046983	protein dimerization activity
ENSG00000171014	GO:0004888	transmembrane signaling receptor activity
ENSG00000135457	GO:0019904	protein domain specific binding
ENSG00000184271	GO:0019904	protein domain specific binding
ENSG00000170545	GO:0019904	protein domain specific binding
ENSG00000169918	GO:0140030	modification-dependent protein binding
ENSG00000232653	GO:0019955	cytokine binding
ENSG00000198826	GO:0019955	cytokine binding
ENSG00000167549	GO:0008092	cytoskeletal protein binding
ENSG00000168256	GO:0031072	heat shock protein binding
ENSG00000175387	GO:0046332	SMAD binding
ENSG00000257355	GO:0000981	DNA-binding transcription factor activity
ENSG00000223547	GO:0000981	DNA-binding transcription factor activity
ENSG00000180855	GO:0000981	DNA-binding transcription factor activity
ENSG00000130303	GO:0032182	ubiquitin-like protein binding
ENSG00000197124	GO:0000981	DNA-binding transcription factor activity
ENSG00000213988	GO:0000981	DNA-binding transcription factor activity
ENSG00000105750	GO:0000981	DNA-binding transcription factor activity
ENSG00000118620	GO:0000981	DNA-binding transcription factor activity
ENSG00000160352	GO:0000981	DNA-binding transcription factor activity
ENSG00000269237	GO:0000981	DNA-binding transcription factor activity
ENSG00000197013	GO:0000981	DNA-binding transcription factor activity
ENSG00000196109	GO:0000981	DNA-binding transcription factor activity
ENSG00000229676	GO:0000981	DNA-binding transcription factor activity
ENSG00000196172	GO:0000981	DNA-binding transcription factor activity
ENSG00000213967	GO:0000981	DNA-binding transcription factor activity
ENSG00000196437	GO:0000981	DNA-binding transcription factor activity
ENSG00000142556	GO:0000981	DNA-binding transcription factor activity
ENSG00000105568	GO:0000981	DNA-binding transcription factor activity
ENSG00000196214	GO:0000981	DNA-binding transcription factor activity
ENSG00000167554	GO:0000981	DNA-binding transcription factor activity
ENSG00000258405	GO:0000981	DNA-binding transcription factor activity
ENSG00000182986	GO:0000981	DNA-binding transcription factor activity
ENSG00000163098	GO:0000981	DNA-binding transcription factor activity
ENSG00000125498	GO:0004888	transmembrane signaling receptor activity
ENSG00000204532	GO:0000981	DNA-binding transcription factor activity
ENSG00000269699	GO:0000981	DNA-binding transcription factor activity
ENSG00000141946	GO:0000981	DNA-binding transcription factor activity
ENSG00000105146	GO:0000981	DNA-binding transcription factor activity
ENSG00000188785	GO:0000981	DNA-binding transcription factor activity
ENSG00000268533	GO:0000981	DNA-binding transcription factor activity
ENSG00000268750	GO:0000981	DNA-binding transcription factor activity
ENSG00000196724	GO:0000981	DNA-binding transcription factor activity
ENSG00000176293	GO:0000981	DNA-binding transcription factor activity
ENSG00000182318	GO:0003676	nucleic acid binding
ENSG00000135747	GO:0000981	DNA-binding transcription factor activity
ENSG00000127472	GO:0005543	phospholipid binding
ENSG00000158786	GO:0005543	phospholipid binding
ENSG00000069702	GO:0042393	histone binding
ENSG00000116337	GO:0043168	anion binding
ENSG00000170364	GO:0043168	anion binding
ENSG00000172215	GO:0019955	cytokine binding
ENSG00000160799	GO:0008092	cytoskeletal protein binding
ENSG00000184345	GO:0005516	calmodulin binding
ENSG00000214681	GO:0005516	calmodulin binding
ENSG00000285635	GO:0004888	transmembrane signaling receptor activity
ENSG00000240303	GO:0019955	cytokine binding
ENSG00000274810	GO:0019955	cytokine binding
ENSG00000248933	GO:0008233	peptidase activity
ENSG00000248933	GO:0101005	ubiquitinyl hydrolase activity
ENSG00000157404	GO:0019838	growth factor binding
ENSG00000164256	GO:0008092	cytoskeletal protein binding
ENSG00000255408	GO:0042802	identical protein binding
ENSG00000081842	GO:0042802	identical protein binding
ENSG00000276302	GO:0000981	DNA-binding transcription factor activity
ENSG00000124608	GO:0019904	protein domain specific binding
ENSG00000164548	GO:0005102	signaling receptor binding
ENSG00000188732	GO:0005102	signaling receptor binding
ENSG00000197123	GO:0000981	DNA-binding transcription factor activity
ENSG00000196247	GO:0000981	DNA-binding transcription factor activity
ENSG00000186472	GO:0005102	signaling receptor binding
ENSG00000153993	GO:0005102	signaling receptor binding
ENSG00000133574	GO:0043168	anion binding
ENSG00000133561	GO:0043168	anion binding
ENSG00000106565	GO:0043168	anion binding
ENSG00000002933	GO:0043168	anion binding
ENSG00000185960	GO:0019955	cytokine binding
ENSG00000156500	GO:0042393	histone binding
ENSG00000156500	GO:0051219	phosphoprotein binding
ENSG00000178947	GO:0000981	DNA-binding transcription factor activity
ENSG00000261456	GO:0005515	protein binding
ENSG00000178372	GO:0005515	protein binding
ENSG00000178363	GO:0005515	protein binding
ENSG00000134470	GO:0005515	protein binding
ENSG00000148429	GO:0005515	protein binding
ENSG00000165609	GO:0005515	protein binding
ENSG00000078114	GO:0005515	protein binding
ENSG00000180592	GO:0005515	protein binding
ENSG00000223601	GO:0005515	protein binding
ENSG00000168283	GO:0005515	protein binding
ENSG00000165312	GO:0005515	protein binding
ENSG00000185875	GO:0005515	protein binding
ENSG00000136754	GO:0005515	protein binding
ENSG00000107890	GO:0005515	protein binding
ENSG00000107897	GO:0005515	protein binding
ENSG00000183621	GO:0005515	protein binding
ENSG00000150093	GO:0005515	protein binding
ENSG00000099250	GO:0005515	protein binding
ENSG00000148498	GO:0005515	protein binding
ENSG00000148513	GO:0005515	protein binding
ENSG00000264230	GO:0005515	protein binding
ENSG00000204172	GO:0005515	protein binding
ENSG00000150275	GO:0005515	protein binding
ENSG00000122870	GO:0005515	protein binding
ENSG00000227877	GO:0005515	protein binding
ENSG00000170312	GO:0005515	protein binding
ENSG00000072422	GO:0005515	protein binding
ENSG00000183346	GO:0005515	protein binding
ENSG00000182010	GO:0005515	protein binding
ENSG00000285551	GO:0005515	protein binding
ENSG00000181915	GO:0005515	protein binding
ENSG00000096717	GO:0005515	protein binding
ENSG00000107625	GO:0005515	protein binding
ENSG00000138316	GO:0005515	protein binding
ENSG00000214688	GO:0005515	protein binding
ENSG00000156042	GO:0005515	protein binding
ENSG00000188716	GO:0005515	protein binding
ENSG00000133661	GO:0005515	protein binding
ENSG00000189129	GO:0005515	protein binding
ENSG00000133665	GO:0005515	protein binding
ENSG00000108219	GO:0005515	protein binding
ENSG00000188100	GO:0005515	protein binding
ENSG00000095564	GO:0005515	protein binding
ENSG00000152804	GO:0005515	protein binding
ENSG00000186188	GO:0005515	protein binding
ENSG00000176273	GO:0005515	protein binding
ENSG00000108242	GO:0005515	protein binding
ENSG00000165841	GO:0005515	protein binding
ENSG00000138109	GO:0005515	protein binding
ENSG00000138115	GO:0005515	protein binding
ENSG00000173124	GO:0005515	protein binding
ENSG00000059573	GO:0005515	protein binding
ENSG00000270099	GO:0005515	protein binding
ENSG00000095587	GO:0005515	protein binding
ENSG00000249967	GO:0005515	protein binding
ENSG00000171160	GO:0005515	protein binding
ENSG00000166136	GO:0005515	protein binding
ENSG00000107821	GO:0005515	protein binding
ENSG00000107833	GO:0005515	protein binding
ENSG00000148840	GO:0005515	protein binding
ENSG00000107872	GO:0005515	protein binding
ENSG00000148834	GO:0005515	protein binding
ENSG00000065621	GO:0005515	protein binding
ENSG00000165813	GO:0005515	protein binding
ENSG00000169129	GO:0005515	protein binding
ENSG00000165832	GO:0005515	protein binding
ENSG00000107518	GO:0005515	protein binding
ENSG00000165669	GO:0005515	protein binding
ENSG00000151929	GO:0005515	protein binding
ENSG00000203805	GO:0005515	protein binding
ENSG00000107679	GO:0005515	protein binding
ENSG00000166033	GO:0005515	protein binding
ENSG00000165828	GO:0005515	protein binding
ENSG00000185507	GO:0005515	protein binding
ENSG00000069696	GO:0005515	protein binding
ENSG00000177685	GO:0005515	protein binding
ENSG00000177700	GO:0005515	protein binding
ENSG00000215182	GO:0005515	protein binding
ENSG00000184545	GO:0005515	protein binding
ENSG00000196224	GO:0005515	protein binding
ENSG00000149043	GO:0005515	protein binding
ENSG00000284779	GO:0005515	protein binding
ENSG00000110665	GO:0005515	protein binding
ENSG00000110651	GO:0005515	protein binding
ENSG00000254827	GO:0005515	protein binding
ENSG00000167311	GO:0005515	protein binding
ENSG00000110148	GO:0005515	protein binding
ENSG00000179532	GO:0005515	protein binding
ENSG00000166341	GO:0005515	protein binding
ENSG00000166444	GO:0005515	protein binding
ENSG00000166471	GO:0005515	protein binding
ENSG00000205339	GO:0005515	protein binding
ENSG00000166478	GO:0005515	protein binding
ENSG00000133812	GO:0005515	protein binding
ENSG00000148926	GO:0005515	protein binding
ENSG00000187079	GO:0005515	protein binding
ENSG00000110693	GO:0005515	protein binding
ENSG00000110700	GO:0005515	protein binding
ENSG00000006611	GO:0005515	protein binding
ENSG00000166800	GO:0005515	protein binding
ENSG00000151116	GO:0005515	protein binding
ENSG00000110786	GO:0005515	protein binding
ENSG00000170255	GO:0005515	protein binding
ENSG00000121621	GO:0005515	protein binding
ENSG00000182255	GO:0005515	protein binding
ENSG00000066382	GO:0005515	protein binding
ENSG00000170946	GO:0005515	protein binding
ENSG00000205177	GO:0005515	protein binding
ENSG00000135387	GO:0005515	protein binding
ENSG00000166016	GO:0005515	protein binding
ENSG00000135374	GO:0005515	protein binding
ENSG00000026508	GO:0005515	protein binding
ENSG00000110442	GO:0005515	protein binding
ENSG00000135362	GO:0005515	protein binding
ENSG00000166349	GO:0005515	protein binding
ENSG00000187479	GO:0005515	protein binding
ENSG00000110455	GO:0005515	protein binding
ENSG00000110492	GO:0005515	protein binding
ENSG00000110497	GO:0005515	protein binding
ENSG00000175216	GO:0005515	protein binding
ENSG00000196666	GO:0005515	protein binding
ENSG00000165923	GO:0005515	protein binding
ENSG00000109920	GO:0005515	protein binding
ENSG00000186113	GO:0005549	odorant binding
ENSG00000167825	GO:0005549	odorant binding
ENSG00000172154	GO:0005549	odorant binding
ENSG00000181767	GO:0005549	odorant binding
ENSG00000172487	GO:0005549	odorant binding
ENSG00000174937	GO:0005549	odorant binding
ENSG00000255223	GO:0005549	odorant binding
ENSG00000174914	GO:0005549	odorant binding
ENSG00000186513	GO:0005549	odorant binding
ENSG00000172772	GO:0005549	odorant binding
ENSG00000172769	GO:0005549	odorant binding
ENSG00000254466	GO:0005549	odorant binding
ENSG00000149506	GO:0005515	protein binding
ENSG00000229859	GO:0005515	protein binding
ENSG00000229183	GO:0005515	protein binding
ENSG00000167992	GO:0005515	protein binding
ENSG00000162144	GO:0005515	protein binding
ENSG00000256591	GO:0005515	protein binding
ENSG00000124942	GO:0005515	protein binding
ENSG00000214753	GO:0005515	protein binding
ENSG00000168002	GO:0005515	protein binding
ENSG00000167771	GO:0005515	protein binding
ENSG00000149743	GO:0005515	protein binding
ENSG00000173511	GO:0005515	protein binding
ENSG00000182450	GO:0005515	protein binding
ENSG00000168071	GO:0005515	protein binding
ENSG00000068831	GO:0005515	protein binding
ENSG00000068976	GO:0005515	protein binding
ENSG00000110047	GO:0005515	protein binding
ENSG00000146670	GO:0005515	protein binding
ENSG00000162300	GO:0005515	protein binding
ENSG00000149809	GO:0005515	protein binding
ENSG00000174276	GO:0005515	protein binding
ENSG00000173442	GO:0005515	protein binding
ENSG00000172757	GO:0005515	protein binding
ENSG00000172803	GO:0005515	protein binding
ENSG00000172638	GO:0005515	protein binding
ENSG00000175592	GO:0005515	protein binding
ENSG00000175513	GO:0005515	protein binding
ENSG00000175334	GO:0005515	protein binding
ENSG00000175229	GO:0005515	protein binding
ENSG00000174903	GO:0005515	protein binding
ENSG00000179292	GO:0005515	protein binding
ENSG00000174807	GO:0005515	protein binding
ENSG00000174669	GO:0005515	protein binding
ENSG00000248746	GO:0005515	protein binding
ENSG00000174080	GO:0005515	protein binding
ENSG00000173992	GO:0005515	protein binding
ENSG00000239306	GO:0005515	protein binding
ENSG00000173653	GO:0005515	protein binding
ENSG00000173599	GO:0005515	protein binding
ENSG00000172531	GO:0005515	protein binding
ENSG00000110092	GO:0005515	protein binding
ENSG00000165457	GO:0005515	protein binding
ENSG00000175591	GO:0005515	protein binding
ENSG00000110237	GO:0005515	protein binding
ENSG00000054967	GO:0005515	protein binding
ENSG00000175564	GO:0005515	protein binding
ENSG00000149380	GO:0005515	protein binding
ENSG00000171533	GO:0005515	protein binding
ENSG00000062282	GO:0005515	protein binding
ENSG00000085741	GO:0005515	protein binding
ENSG00000137504	GO:0005515	protein binding
ENSG00000149196	GO:0005515	protein binding
ENSG00000150687	GO:0005515	protein binding
ENSG00000214414	GO:0005515	protein binding
ENSG00000189253	GO:0005515	protein binding
ENSG00000134640	GO:0005515	protein binding
ENSG00000180773	GO:0005515	protein binding
ENSG00000137691	GO:0005515	protein binding
ENSG00000137692	GO:0016787	hydrolase activity
ENSG00000137692	GO:0140096	catalytic activity
ENSG00000170962	GO:0005515	protein binding
ENSG00000166323	GO:0005515	protein binding
ENSG00000166682	GO:0005515	protein binding
ENSG00000137656	GO:0005515	protein binding
ENSG00000160593	GO:0005515	protein binding
ENSG00000118096	GO:0005515	protein binding
ENSG00000118094	GO:0005515	protein binding
ENSG00000118181	GO:0005515	protein binding
ENSG00000196655	GO:0005515	protein binding
ENSG00000172367	GO:0005515	protein binding
ENSG00000110395	GO:0005515	protein binding
ENSG00000110400	GO:0005515	protein binding
ENSG00000137709	GO:0005515	protein binding
ENSG00000197125	GO:0005549	odorant binding
ENSG00000165495	GO:0005515	protein binding
ENSG00000237353	GO:0005515	protein binding
ENSG00000109832	GO:0005515	protein binding
ENSG00000182934	GO:0005515	protein binding
ENSG00000080854	GO:0005515	protein binding
ENSG00000111186	GO:0005515	protein binding
ENSG00000006831	GO:0005515	protein binding
ENSG00000111224	GO:0005515	protein binding
ENSG00000285901	GO:0005515	protein binding
ENSG00000078237	GO:0005515	protein binding
ENSG00000118972	GO:0005515	protein binding
ENSG00000111241	GO:0005515	protein binding
ENSG00000047621	GO:0005515	protein binding
ENSG00000139180	GO:0005515	protein binding
ENSG00000255639	GO:0005515	protein binding
ENSG00000130035	GO:0005515	protein binding
ENSG00000185652	GO:0005515	protein binding
ENSG00000067182	GO:0005515	protein binding
ENSG00000139192	GO:0005515	protein binding
ENSG00000111641	GO:0005515	protein binding
ENSG00000285238	GO:0005515	protein binding
ENSG00000126746	GO:0005515	protein binding
ENSG00000010610	GO:0005515	protein binding
ENSG00000111679	GO:0005515	protein binding
ENSG00000188393	GO:0005515	protein binding
ENSG00000172322	GO:0005515	protein binding
ENSG00000165682	GO:0005515	protein binding
ENSG00000150048	GO:0005515	protein binding
ENSG00000139112	GO:0005515	protein binding
ENSG00000205810	GO:0005515	protein binding
ENSG00000205809	GO:0005515	protein binding
ENSG00000111266	GO:0005515	protein binding
ENSG00000111291	GO:0005515	protein binding
ENSG00000111348	GO:0005515	protein binding
ENSG00000111713	GO:0005515	protein binding
ENSG00000121361	GO:0005515	protein binding
ENSG00000134532	GO:0005515	protein binding
ENSG00000152936	GO:0005515	protein binding
ENSG00000064102	GO:0005515	protein binding
ENSG00000087494	GO:0005515	protein binding
ENSG00000110900	GO:0005515	protein binding
ENSG00000013573	GO:0005515	protein binding
ENSG00000139146	GO:0005515	protein binding
ENSG00000170456	GO:0005515	protein binding
ENSG00000151743	GO:0005515	protein binding
ENSG00000057294	GO:0005515	protein binding
ENSG00000165966	GO:0005515	protein binding
ENSG00000015153	GO:0005515	protein binding
ENSG00000111371	GO:0005515	protein binding
ENSG00000139219	GO:0005515	protein binding
ENSG00000167528	GO:0005515	protein binding
ENSG00000174233	GO:0005515	protein binding
ENSG00000174243	GO:0005515	protein binding
ENSG00000134285	GO:0005515	protein binding
ENSG00000134287	GO:0005515	protein binding
ENSG00000181418	GO:0005515	protein binding
ENSG00000178401	GO:0005515	protein binding
ENSG00000161791	GO:0005515	protein binding
ENSG00000135472	GO:0005515	protein binding
ENSG00000161800	GO:0005515	protein binding
ENSG00000066117	GO:0005515	protein binding
ENSG00000139624	GO:0005515	protein binding
ENSG00000110911	GO:0005515	protein binding
ENSG00000110925	GO:0005515	protein binding
ENSG00000284791	GO:0005515	protein binding
ENSG00000170442	GO:0005515	protein binding
ENSG00000161849	GO:0005515	protein binding
ENSG00000170484	GO:0005515	protein binding
ENSG00000111057	GO:0005515	protein binding
ENSG00000172819	GO:0005515	protein binding
ENSG00000139637	GO:0005515	protein binding
ENSG00000135409	GO:0005515	protein binding
ENSG00000139625	GO:0005515	protein binding
ENSG00000139546	GO:0005515	protein binding
ENSG00000170627	GO:0005515	protein binding
ENSG00000123338	GO:0005515	protein binding
ENSG00000135447	GO:0005515	protein binding
ENSG00000123374	GO:0005515	protein binding
ENSG00000170515	GO:0005515	protein binding
ENSG00000135482	GO:0005515	protein binding
ENSG00000139540	GO:0005515	protein binding
ENSG00000175336	GO:0005515	protein binding
ENSG00000076067	GO:0005515	protein binding
ENSG00000175197	GO:0005515	protein binding
ENSG00000118596	GO:0005515	protein binding
ENSG00000183735	GO:0005515	protein binding
ENSG00000135677	GO:0005515	protein binding
ENSG00000156076	GO:0005515	protein binding
ENSG00000127311	GO:0005515	protein binding
ENSG00000175782	GO:0005515	protein binding
ENSG00000135679	GO:0005515	protein binding
ENSG00000111605	GO:0005515	protein binding
ENSG00000127328	GO:0005515	protein binding
ENSG00000127329	GO:0005515	protein binding
ENSG00000153233	GO:0005515	protein binding
ENSG00000139292	GO:0005515	protein binding
ENSG00000179941	GO:0005515	protein binding
ENSG00000165891	GO:0005515	protein binding
ENSG00000067715	GO:0005515	protein binding
ENSG00000177425	GO:0005515	protein binding
ENSG00000058272	GO:0005515	protein binding
ENSG00000111049	GO:0005515	protein binding
ENSG00000133640	GO:0005515	protein binding
ENSG00000133636	GO:0005515	protein binding
ENSG00000182050	GO:0005515	protein binding
ENSG00000139318	GO:0005515	protein binding
ENSG00000136040	GO:0005515	protein binding
ENSG00000139344	GO:0005515	protein binding
ENSG00000139350	GO:0005515	protein binding
ENSG00000120802	GO:0005515	protein binding
ENSG00000180219	GO:0005515	protein binding
ENSG00000166153	GO:0005515	protein binding
ENSG00000111666	GO:0005515	protein binding
ENSG00000120832	GO:0005515	protein binding
ENSG00000135093	GO:0005515	protein binding
ENSG00000139438	GO:0005515	protein binding
ENSG00000111231	GO:0005515	protein binding
ENSG00000204856	GO:0005515	protein binding
ENSG00000111237	GO:0005515	protein binding
ENSG00000151164	GO:0005515	protein binding
ENSG00000111271	GO:0005515	protein binding
ENSG00000111275	GO:0005515	protein binding
ENSG00000089127	GO:0005515	protein binding
ENSG00000111344	GO:0005515	protein binding
ENSG00000166578	GO:0005515	protein binding
ENSG00000186815	GO:0005515	protein binding
ENSG00000135094	GO:0005515	protein binding
ENSG00000258102	GO:0005515	protein binding
ENSG00000135116	GO:0005515	protein binding
ENSG00000135090	GO:0005515	protein binding
ENSG00000224982	GO:0005515	protein binding
ENSG00000122966	GO:0005515	protein binding
ENSG00000111737	GO:0005515	protein binding
ENSG00000089159	GO:0005515	protein binding
ENSG00000135097	GO:0005515	protein binding
ENSG00000111786	GO:0005515	protein binding
ENSG00000022840	GO:0005515	protein binding
ENSG00000122971	GO:0005515	protein binding
ENSG00000135100	GO:0005515	protein binding
ENSG00000089053	GO:0005515	protein binding
ENSG00000182782	GO:0005515	protein binding
ENSG00000130787	GO:0005515	protein binding
ENSG00000139722	GO:0005515	protein binding
ENSG00000150967	GO:0005515	protein binding
ENSG00000111325	GO:0005515	protein binding
ENSG00000139697	GO:0005515	protein binding
ENSG00000086598	GO:0005515	protein binding
ENSG00000132341	GO:0005515	protein binding
ENSG00000198598	GO:0005515	protein binding
ENSG00000165474	GO:0005515	protein binding
ENSG00000075673	GO:0005515	protein binding
ENSG00000165566	GO:0005515	protein binding
ENSG00000139505	GO:0005515	protein binding
ENSG00000132932	GO:0005515	protein binding
ENSG00000139514	GO:0005515	protein binding
ENSG00000172915	GO:0005515	protein binding
ENSG00000102738	GO:0005515	protein binding
ENSG00000102743	GO:0005515	protein binding
ENSG00000120688	GO:0005515	protein binding
ENSG00000102763	GO:0005515	protein binding
ENSG00000179813	GO:0005515	protein binding
ENSG00000188342	GO:0005515	protein binding
ENSG00000165837	GO:0005515	protein binding
ENSG00000215475	GO:0005515	protein binding
ENSG00000136146	GO:0005515	protein binding
ENSG00000136156	GO:0005515	protein binding
ENSG00000102543	GO:0005515	protein binding
ENSG00000136144	GO:0005515	protein binding
ENSG00000123178	GO:0005515	protein binding
ENSG00000285444	GO:0005515	protein binding
ENSG00000102796	GO:0005515	protein binding
ENSG00000123171	GO:0005515	protein binding
ENSG00000253710	GO:0005515	protein binding
ENSG00000136100	GO:0005515	protein binding
ENSG00000234278	GO:0005515	protein binding
ENSG00000136122	GO:0005515	protein binding
ENSG00000083535	GO:0005515	protein binding
ENSG00000005810	GO:0005515	protein binding
ENSG00000136160	GO:0005515	protein binding
ENSG00000152192	GO:0005515	protein binding
ENSG00000152193	GO:0005515	protein binding
ENSG00000102471	GO:0005515	protein binding
ENSG00000178235	GO:0005515	protein binding
ENSG00000184564	GO:0005515	protein binding
ENSG00000139793	GO:0005515	protein binding
ENSG00000102452	GO:0005515	protein binding
ENSG00000198542	GO:0005515	protein binding
ENSG00000139826	GO:0005515	protein binding
ENSG00000126216	GO:0005515	protein binding
ENSG00000126218	GO:0005515	protein binding
ENSG00000126231	GO:0005515	protein binding
ENSG00000153531	GO:0005515	protein binding
ENSG00000129566	GO:0005515	protein binding
ENSG00000100888	GO:0005515	protein binding
ENSG00000129474	GO:0005515	protein binding
ENSG00000136367	GO:0005515	protein binding
ENSG00000100908	GO:0005515	protein binding
ENSG00000100911	GO:0005515	protein binding
ENSG00000100926	GO:0005515	protein binding
ENSG00000255526	GO:0005515	protein binding
ENSG00000168952	GO:0005515	protein binding
ENSG00000092140	GO:0005515	protein binding
ENSG00000203546	GO:0005515	protein binding
ENSG00000151322	GO:0005515	protein binding
ENSG00000165410	GO:0005515	protein binding
ENSG00000139915	GO:0005515	protein binding
ENSG00000139921	GO:0005515	protein binding
ENSG00000125384	GO:0005515	protein binding
ENSG00000100526	GO:0005515	protein binding
ENSG00000182521	GO:0005515	protein binding
ENSG00000100557	GO:0005515	protein binding
ENSG00000139971	GO:0005515	protein binding
ENSG00000100567	GO:0005515	protein binding
ENSG00000032219	GO:0005515	protein binding
ENSG00000100578	GO:0005515	protein binding
ENSG00000165617	GO:0005515	protein binding
ENSG00000054654	GO:0005515	protein binding
ENSG00000140009	GO:0005515	protein binding
ENSG00000100714	GO:0005515	protein binding
ENSG00000179841	GO:0005515	protein binding
ENSG00000072042	GO:0005515	protein binding
ENSG00000100626	GO:0005515	protein binding
ENSG00000100652	GO:0005515	protein binding
ENSG00000213463	GO:0005515	protein binding
ENSG00000205683	GO:0005515	protein binding
ENSG00000133961	GO:0005515	protein binding
ENSG00000119630	GO:0005515	protein binding
ENSG00000119686	GO:0005515	protein binding
ENSG00000042317	GO:0005515	protein binding
ENSG00000198668	GO:0005515	protein binding
ENSG00000119632	GO:0005515	protein binding
ENSG00000140093	GO:0030234	enzyme regulator activity
ENSG00000133937	GO:0005515	protein binding
ENSG00000227051	GO:0005515	protein binding
ENSG00000100744	GO:0005515	protein binding
ENSG00000022976	GO:0005515	protein binding
ENSG00000131323	GO:0005515	protein binding
ENSG00000205436	GO:0005515	protein binding
ENSG00000126214	GO:0005515	protein binding
ENSG00000256500	GO:0005515	protein binding
ENSG00000140104	GO:0005515	protein binding
ENSG00000183484	GO:0005515	protein binding
ENSG00000184887	GO:0005515	protein binding
ENSG00000182979	GO:0005515	protein binding
ENSG00000261649	GO:0005515	protein binding
ENSG00000175344	GO:0005515	protein binding
ENSG00000166069	GO:0005515	protein binding
ENSG00000175779	GO:0005515	protein binding
ENSG00000166073	GO:0005515	protein binding
ENSG00000140323	GO:0005515	protein binding
ENSG00000137812	GO:0005515	protein binding
ENSG00000188277	GO:0005515	protein binding
ENSG00000166140	GO:0005515	protein binding
ENSG00000285920	GO:0005515	protein binding
ENSG00000137804	GO:0005515	protein binding
ENSG00000137815	GO:0005515	protein binding
ENSG00000137825	GO:0005515	protein binding
ENSG00000062524	GO:0005515	protein binding
ENSG00000168970	GO:0005515	protein binding
ENSG00000103994	GO:0005515	protein binding
ENSG00000159459	GO:0005515	protein binding
ENSG00000104055	GO:0005515	protein binding
ENSG00000140265	GO:0005515	protein binding
ENSG00000166734	GO:0005515	protein binding
ENSG00000166710	GO:0005515	protein binding
ENSG00000156958	GO:0005515	protein binding
ENSG00000104047	GO:0005515	protein binding
ENSG00000137766	GO:0005515	protein binding
ENSG00000225973	GO:0005515	protein binding
ENSG00000157450	GO:0005515	protein binding
ENSG00000171989	GO:0005515	protein binding
ENSG00000205502	GO:0005515	protein binding
ENSG00000074410	GO:0005515	protein binding
ENSG00000166803	GO:0005515	protein binding
ENSG00000103671	GO:0005515	protein binding
ENSG00000103742	GO:0005515	protein binding
ENSG00000074603	GO:0005515	protein binding
ENSG00000255346	GO:0005515	protein binding
ENSG00000140332	GO:0005515	protein binding
ENSG00000140463	GO:0005515	protein binding
ENSG00000138623	GO:0005515	protein binding
ENSG00000179335	GO:0005515	protein binding
ENSG00000213578	GO:0005515	protein binding
ENSG00000198794	GO:0005515	protein binding
ENSG00000140478	GO:0005515	protein binding
ENSG00000173548	GO:0005515	protein binding
ENSG00000167196	GO:0005515	protein binding
ENSG00000169758	GO:0005515	protein binding
ENSG00000159556	GO:0005515	protein binding
ENSG00000140368	GO:0005515	protein binding
ENSG00000140391	GO:0005515	protein binding
ENSG00000140382	GO:0005515	protein binding
ENSG00000169783	GO:0005515	protein binding
ENSG00000103740	GO:0005515	protein binding
ENSG00000080644	GO:0005515	protein binding
ENSG00000117971	GO:0005515	protein binding
ENSG00000103811	GO:0005515	protein binding
ENSG00000136379	GO:0005515	protein binding
ENSG00000103942	GO:0005515	protein binding
ENSG00000136404	GO:0005515	protein binding
ENSG00000169594	GO:0005515	protein binding
ENSG00000156222	GO:0005515	protein binding
ENSG00000140534	GO:0005515	protein binding
ENSG00000196391	GO:0005515	protein binding
ENSG00000182511	GO:0005515	protein binding
ENSG00000184056	GO:0005515	protein binding
ENSG00000185551	GO:0005515	protein binding
ENSG00000140443	GO:0005515	protein binding
ENSG00000182253	GO:0005515	protein binding
ENSG00000183060	GO:0005515	protein binding
ENSG00000140479	GO:0005515	protein binding
ENSG00000140795	GO:0005515	protein binding
ENSG00000155330	GO:0005515	protein binding
ENSG00000155393	GO:0005515	protein binding
ENSG00000121274	GO:0005515	protein binding
ENSG00000103449	GO:0005515	protein binding
ENSG00000277639	GO:0005515	protein binding
ENSG00000070915	GO:0005515	protein binding
ENSG00000166188	GO:0005515	protein binding
ENSG00000103023	GO:0005515	protein binding
ENSG00000181938	GO:0005515	protein binding
ENSG00000125107	GO:0005515	protein binding
ENSG00000168701	GO:0005515	protein binding
ENSG00000039523	GO:0005515	protein binding
ENSG00000124074	GO:0005515	protein binding
ENSG00000213398	GO:0005515	protein binding
ENSG00000103047	GO:0005515	protein binding
ENSG00000103044	GO:0005515	protein binding
ENSG00000198650	GO:0005515	protein binding
ENSG00000102984	GO:0005515	protein binding
ENSG00000261701	GO:0005515	protein binding
ENSG00000168411	GO:0005515	protein binding
ENSG00000152910	GO:0005515	protein binding
ENSG00000186153	GO:0005515	protein binding
ENSG00000166451	GO:0005515	protein binding
ENSG00000166455	GO:0005515	protein binding
ENSG00000140945	GO:0005515	protein binding
ENSG00000103194	GO:0005515	protein binding
ENSG00000153786	GO:0005515	protein binding
ENSG00000176678	GO:0005515	protein binding
ENSG00000129910	GO:0005515	protein binding
ENSG00000167522	GO:0005515	protein binding
ENSG00000141002	GO:0005515	protein binding
ENSG00000258947	GO:0005515	protein binding
ENSG00000177946	GO:0005515	protein binding
ENSG00000007392	GO:0005515	protein binding
ENSG00000103126	GO:0005515	protein binding
ENSG00000162009	GO:0005515	protein binding
ENSG00000197253	GO:0005515	protein binding
ENSG00000007520	GO:0005515	protein binding
ENSG00000103024	GO:0005515	protein binding
ENSG00000162040	GO:0005515	protein binding
ENSG00000127561	GO:0005515	protein binding
ENSG00000167962	GO:0005515	protein binding
ENSG00000131653	GO:0005515	protein binding
ENSG00000182685	GO:0005515	protein binding
ENSG00000162062	GO:0005515	protein binding
ENSG00000162066	GO:0005515	protein binding
ENSG00000205923	GO:0005515	protein binding
ENSG00000103355	GO:0005515	protein binding
ENSG00000131652	GO:0005515	protein binding
ENSG00000085644	GO:0005515	protein binding
ENSG00000168140	GO:0005515	protein binding
ENSG00000267795	GO:0005515	protein binding
ENSG00000187555	GO:0005515	protein binding
ENSG00000179583	GO:0005515	protein binding
ENSG00000233024	GO:0005515	protein binding
ENSG00000185164	GO:0005515	protein binding
ENSG00000166869	GO:0005515	protein binding
ENSG00000103375	GO:0005515	protein binding
ENSG00000176476	GO:0005515	protein binding
ENSG00000196502	GO:0005515	protein binding
ENSG00000255524	GO:0005515	protein binding
ENSG00000168488	GO:0005515	protein binding
ENSG00000280789	GO:0005515	protein binding
ENSG00000103502	GO:0005515	protein binding
ENSG00000174938	GO:0005515	protein binding
ENSG00000261052	GO:0005515	protein binding
ENSG00000169951	GO:0005515	protein binding
ENSG00000229809	GO:0005515	protein binding
ENSG00000080603	GO:0005515	protein binding
ENSG00000102870	GO:0005515	protein binding
ENSG00000099385	GO:0005515	protein binding
ENSG00000099365	GO:0005515	protein binding
ENSG00000167397	GO:0005515	protein binding
ENSG00000178226	GO:0005515	protein binding
ENSG00000140678	GO:0005515	protein binding
ENSG00000108953	GO:0005515	protein binding
ENSG00000167193	GO:0005515	protein binding
ENSG00000074660	GO:0005515	protein binding
ENSG00000167705	GO:0005515	protein binding
ENSG00000185561	GO:0005515	protein binding
ENSG00000185924	GO:0005515	protein binding
ENSG00000188176	GO:0005515	protein binding
ENSG00000161905	GO:0005515	protein binding
ENSG00000108518	GO:0005515	protein binding
ENSG00000132517	GO:0005515	protein binding
ENSG00000161929	GO:0005515	protein binding
ENSG00000161940	GO:0005515	protein binding
ENSG00000141505	GO:0005515	protein binding
ENSG00000072778	GO:0005515	protein binding
ENSG00000040633	GO:0005515	protein binding
ENSG00000175826	GO:0005515	protein binding
ENSG00000181885	GO:0005515	protein binding
ENSG00000132507	GO:0005515	protein binding
ENSG00000174292	GO:0005515	protein binding
ENSG00000262481	GO:0005515	protein binding
ENSG00000205544	GO:0005515	protein binding
ENSG00000181222	GO:0005515	protein binding
ENSG00000161955	GO:0005515	protein binding
ENSG00000129245	GO:0005515	protein binding
ENSG00000129244	GO:0005515	protein binding
ENSG00000170049	GO:0005515	protein binding
ENSG00000179593	GO:0005515	protein binding
ENSG00000179029	GO:0005515	protein binding
ENSG00000196544	GO:0005515	protein binding
ENSG00000178971	GO:0005515	protein binding
ENSG00000184619	GO:0005515	protein binding
ENSG00000214978	GO:0005515	protein binding
ENSG00000108591	GO:0005515	protein binding
ENSG00000091542	GO:0005515	protein binding
ENSG00000189375	GO:0005515	protein binding
ENSG00000142494	GO:0005515	protein binding
ENSG00000108602	GO:0005515	protein binding
ENSG00000168961	GO:0005515	protein binding
ENSG00000232859	GO:0005515	protein binding
ENSG00000004142	GO:0005515	protein binding
ENSG00000109113	GO:0005515	protein binding
ENSG00000076604	GO:0005515	protein binding
ENSG00000132591	GO:0005515	protein binding
ENSG00000221995	GO:0005515	protein binding
ENSG00000108578	GO:0005515	protein binding
ENSG00000108582	GO:0005515	protein binding
ENSG00000176208	GO:0005515	protein binding
ENSG00000181481	GO:0005515	protein binding
ENSG00000178691	GO:0005515	protein binding
ENSG00000108684	GO:0005515	protein binding
ENSG00000132141	GO:0005515	protein binding
ENSG00000270885	GO:0005515	protein binding
ENSG00000270765	GO:0005515	protein binding
ENSG00000275954	GO:0005515	protein binding
ENSG00000278535	GO:0005515	protein binding
ENSG00000273706	GO:0005515	protein binding
ENSG00000278505	GO:0005515	protein binding
ENSG00000273513	GO:0005515	protein binding
ENSG00000274419	GO:0005515	protein binding
ENSG00000278599	GO:0005515	protein binding
ENSG00000274211	GO:0005515	protein binding
ENSG00000002834	GO:0005515	protein binding
ENSG00000131748	GO:0005515	protein binding
ENSG00000141744	GO:0005515	protein binding
ENSG00000141738	GO:0005515	protein binding
ENSG00000188895	GO:0005515	protein binding
ENSG00000171475	GO:0005515	protein binding
ENSG00000131746	GO:0005515	protein binding
ENSG00000108244	GO:0005515	protein binding
ENSG00000196859	GO:0005515	protein binding
ENSG00000213417	GO:0005515	protein binding
ENSG00000212722	GO:0005515	protein binding
ENSG00000213416	GO:0005515	protein binding
ENSG00000171396	GO:0005515	protein binding
ENSG00000198083	GO:0005515	protein binding
ENSG00000180386	GO:0005515	protein binding
ENSG00000212657	GO:0005515	protein binding
ENSG00000131737	GO:0005515	protein binding
ENSG00000094796	GO:0005515	protein binding
ENSG00000171403	GO:0005515	protein binding
ENSG00000128422	GO:0005515	protein binding
ENSG00000173812	GO:0005515	protein binding
ENSG00000141756	GO:0005515	protein binding
ENSG00000131473	GO:0005515	protein binding
ENSG00000108771	GO:0005515	protein binding
ENSG00000267261	GO:0005515	protein binding
ENSG00000089558	GO:0005515	protein binding
ENSG00000161610	GO:0005515	protein binding
ENSG00000131470	GO:0005515	protein binding
ENSG00000126562	GO:0005515	protein binding
ENSG00000126581	GO:0005515	protein binding
ENSG00000108828	GO:0005515	protein binding
ENSG00000108830	GO:0005515	protein binding
ENSG00000188554	GO:0005515	protein binding
ENSG00000131096	GO:0005515	protein binding
ENSG00000161653	GO:0005515	protein binding
ENSG00000141349	GO:0005515	protein binding
ENSG00000108840	GO:0005515	protein binding
ENSG00000030582	GO:0005515	protein binding
ENSG00000186566	GO:0005515	protein binding
ENSG00000180340	GO:0005515	protein binding
ENSG00000180329	GO:0005515	protein binding
ENSG00000182963	GO:0005515	protein binding
ENSG00000167131	GO:0005515	protein binding
ENSG00000131095	GO:0005515	protein binding
ENSG00000172992	GO:0005515	protein binding
ENSG00000181513	GO:0005515	protein binding
ENSG00000159314	GO:0005515	protein binding
ENSG00000238083	GO:0005515	protein binding
ENSG00000004897	GO:0005515	protein binding
ENSG00000141294	GO:0005515	protein binding
ENSG00000189120	GO:0005515	protein binding
ENSG00000108465	GO:0005515	protein binding
ENSG00000141293	GO:0005515	protein binding
ENSG00000120093	GO:0005515	protein binding
ENSG00000182742	GO:0005515	protein binding
ENSG00000182742	GO:1901363	heterocyclic compound binding
ENSG00000120068	GO:0005515	protein binding
ENSG00000108813	GO:0005515	protein binding
ENSG00000108819	GO:0005515	protein binding
ENSG00000015532	GO:0005515	protein binding
ENSG00000136457	GO:0005515	protein binding
ENSG00000136444	GO:0005515	protein binding
ENSG00000049283	GO:0005515	protein binding
ENSG00000141232	GO:0005515	protein binding
ENSG00000108960	GO:0005515	protein binding
ENSG00000108387	GO:0005515	protein binding
ENSG00000175175	GO:0005515	protein binding
ENSG00000008283	GO:0005515	protein binding
ENSG00000266173	GO:0005515	protein binding
ENSG00000198231	GO:0005515	protein binding
ENSG00000178607	GO:0005515	protein binding
ENSG00000179604	GO:0005515	protein binding
ENSG00000069188	GO:0005515	protein binding
ENSG00000125457	GO:0005515	protein binding
ENSG00000250506	GO:0005515	protein binding
ENSG00000141576	GO:0005515	protein binding
ENSG00000176170	GO:0005515	protein binding
ENSG00000167889	GO:0005515	protein binding
ENSG00000184640	GO:0005515	protein binding
ENSG00000184557	GO:0005515	protein binding
ENSG00000182612	GO:0005515	protein binding
ENSG00000185298	GO:0005515	protein binding
ENSG00000262660	GO:0005515	protein binding
ENSG00000183010	GO:0005515	protein binding
ENSG00000169683	GO:0005515	protein binding
ENSG00000169733	GO:0005515	protein binding
ENSG00000169718	GO:0005515	protein binding
ENSG00000141551	GO:0005515	protein binding
ENSG00000101596	GO:0005515	protein binding
ENSG00000132205	GO:0005515	protein binding
ENSG00000101577	GO:0005515	protein binding
ENSG00000177426	GO:0005515	protein binding
ENSG00000231824	GO:0005515	protein binding
ENSG00000101680	GO:0005515	protein binding
ENSG00000141404	GO:0005515	protein binding
ENSG00000255112	GO:0005515	protein binding
ENSG00000176014	GO:0005515	protein binding
ENSG00000154065	GO:0005515	protein binding
ENSG00000154611	GO:0005515	protein binding
ENSG00000134757	GO:0005515	protein binding
ENSG00000118271	GO:0005515	protein binding
ENSG00000118276	GO:0005515	protein binding
ENSG00000141437	GO:0005515	protein binding
ENSG00000141441	GO:0005515	protein binding
ENSG00000134769	GO:0005515	protein binding
ENSG00000152217	GO:0005515	protein binding
ENSG00000206181	GO:0005515	protein binding
ENSG00000134042	GO:0005515	protein binding
ENSG00000101751	GO:0005515	protein binding
ENSG00000134438	GO:0005515	protein binding
ENSG00000134444	GO:0005515	protein binding
ENSG00000141655	GO:0005515	protein binding
ENSG00000119537	GO:0005515	protein binding
ENSG00000166634	GO:0005515	protein binding
ENSG00000141759	GO:0005515	protein binding
ENSG00000267127	GO:0005515	protein binding
ENSG00000141933	GO:0005515	protein binding
ENSG00000172270	GO:0005515	protein binding
ENSG00000070388	GO:0005515	protein binding
ENSG00000172232	GO:0005515	protein binding
ENSG00000197766	GO:0005515	protein binding
ENSG00000064666	GO:0005515	protein binding
ENSG00000064687	GO:0005515	protein binding
ENSG00000228300	GO:0005515	protein binding
ENSG00000099617	GO:0005515	protein binding
ENSG00000160953	GO:0005515	protein binding
ENSG00000185761	GO:0005515	protein binding
ENSG00000188305	GO:0005515	protein binding
ENSG00000005206	GO:0005515	protein binding
ENSG00000099860	GO:0005515	protein binding
ENSG00000125910	GO:0005515	protein binding
ENSG00000011132	GO:0005515	protein binding
ENSG00000167657	GO:0005515	protein binding
ENSG00000167658	GO:0005515	protein binding
ENSG00000105246	GO:0005515	protein binding
ENSG00000105255	GO:0005515	protein binding
ENSG00000141985	GO:0005515	protein binding
ENSG00000167674	GO:0005515	protein binding
ENSG00000142002	GO:0005515	protein binding
ENSG00000141965	GO:0005515	protein binding
ENSG00000205784	GO:0005515	protein binding
ENSG00000276043	GO:0005515	protein binding
ENSG00000127663	GO:0005515	protein binding
ENSG00000105428	GO:0005515	protein binding
ENSG00000181240	GO:0005515	protein binding
ENSG00000205744	GO:0005515	protein binding
ENSG00000125726	GO:0005515	protein binding
ENSG00000198816	GO:0005515	protein binding
ENSG00000076944	GO:0005515	protein binding
ENSG00000104921	GO:0005515	protein binding
ENSG00000104938	GO:0005515	protein binding
ENSG00000167772	GO:0005515	protein binding
ENSG00000185236	GO:0005515	protein binding
ENSG00000142303	GO:0005515	protein binding
ENSG00000130811	GO:0005515	protein binding
ENSG00000267673	GO:0005515	protein binding
ENSG00000161847	GO:0005515	protein binding
ENSG00000105397	GO:0005515	protein binding
ENSG00000180739	GO:0005515	protein binding
ENSG00000130734	GO:0005515	protein binding
ENSG00000079805	GO:0005515	protein binding
ENSG00000214212	GO:0005515	protein binding
ENSG00000130733	GO:0005515	protein binding
ENSG00000173928	GO:0005515	protein binding
ENSG00000130175	GO:0005515	protein binding
ENSG00000130159	GO:0005515	protein binding
ENSG00000105583	GO:0005515	protein binding
ENSG00000160877	GO:0005515	protein binding
ENSG00000160888	GO:0005515	protein binding
ENSG00000141854	GO:0005515	protein binding
ENSG00000188032	GO:0005515	protein binding
ENSG00000072062	GO:0005515	protein binding
ENSG00000123136	GO:0005515	protein binding
ENSG00000105131	GO:0005515	protein binding
ENSG00000141867	GO:0005515	protein binding
ENSG00000141979	GO:0005515	protein binding
ENSG00000099330	GO:0005515	protein binding
ENSG00000160113	GO:0005515	protein binding
ENSG00000269095	GO:0005515	protein binding
ENSG00000248099	GO:0005515	protein binding
ENSG00000175489	GO:0005515	protein binding
ENSG00000105700	GO:0005515	protein binding
ENSG00000184162	GO:0005515	protein binding
ENSG00000213996	GO:0005515	protein binding
ENSG00000168813	GO:0005515	protein binding
ENSG00000186326	GO:0005515	protein binding
ENSG00000021488	GO:0005515	protein binding
ENSG00000131941	GO:0005515	protein binding
ENSG00000076650	GO:0005515	protein binding
ENSG00000130876	GO:0005515	protein binding
ENSG00000126249	GO:0005515	protein binding
ENSG00000126261	GO:0005515	protein binding
ENSG00000153896	GO:0005515	protein binding
ENSG00000221946	GO:0005515	protein binding
ENSG00000188508	GO:0005515	protein binding
ENSG00000189001	GO:0005515	protein binding
ENSG00000105675	GO:0005515	protein binding
ENSG00000283758	GO:0005515	protein binding
ENSG00000249115	GO:0005515	protein binding
ENSG00000126267	GO:0005515	protein binding
ENSG00000011590	GO:0005515	protein binding
ENSG00000272333	GO:0005515	protein binding
ENSG00000205155	GO:0005515	protein binding
ENSG00000105290	GO:0005515	protein binding
ENSG00000105270	GO:0005515	protein binding
ENSG00000161277	GO:0005515	protein binding
ENSG00000104814	GO:0005515	protein binding
ENSG00000104823	GO:0005515	protein binding
ENSG00000068903	GO:0005515	protein binding
ENSG00000128011	GO:0005515	protein binding
ENSG00000090013	GO:0005515	protein binding
ENSG00000160460	GO:0005515	protein binding
ENSG00000142039	GO:0005515	protein binding
ENSG00000105372	GO:0005515	protein binding
ENSG00000268041	GO:0005515	protein binding
ENSG00000105404	GO:0005515	protein binding
ENSG00000268643	GO:0005515	protein binding
ENSG00000079432	GO:0005515	protein binding
ENSG00000231924	GO:0005515	protein binding
ENSG00000216588	GO:0005515	protein binding
ENSG00000142273	GO:0005515	protein binding
ENSG00000130202	GO:0005515	protein binding
ENSG00000130204	GO:0005515	protein binding
ENSG00000104859	GO:0005515	protein binding
ENSG00000007047	GO:0005515	protein binding
ENSG00000104866	GO:0005515	protein binding
ENSG00000179846	GO:0005515	protein binding
ENSG00000189114	GO:0005515	protein binding
ENSG00000117877	GO:0005515	protein binding
ENSG00000125741	GO:0005515	protein binding
ENSG00000177464	GO:0005515	protein binding
ENSG00000188624	GO:0005515	protein binding
ENSG00000197380	GO:0005515	protein binding
ENSG00000090372	GO:0005515	protein binding
ENSG00000197405	GO:0005515	protein binding
ENSG00000134815	GO:0005515	protein binding
ENSG00000118156	GO:0005515	protein binding
ENSG00000105392	GO:0043167	ion binding
ENSG00000104812	GO:0005515	protein binding
ENSG00000104863	GO:0005515	protein binding
ENSG00000261949	GO:0005515	protein binding
ENSG00000161618	GO:0005515	protein binding
ENSG00000224420	GO:0005515	protein binding
ENSG00000104973	GO:0005515	protein binding
ENSG00000213024	GO:0005515	protein binding
ENSG00000269179	GO:0005515	protein binding
ENSG00000105053	GO:0005515	protein binding
ENSG00000142539	GO:0005515	protein binding
ENSG00000161671	GO:0005515	protein binding
ENSG00000161677	GO:0005515	protein binding
ENSG00000254521	GO:0005515	protein binding
ENSG00000275183	GO:0005515	protein binding
ENSG00000125498	GO:0005515	protein binding
ENSG00000240403	GO:0005515	protein binding
ENSG00000160439	GO:0005515	protein binding
ENSG00000131037	GO:0005515	protein binding
ENSG00000125503	GO:0005515	protein binding
ENSG00000105048	GO:0005515	protein binding
ENSG00000267110	GO:0005515	protein binding
ENSG00000167646	GO:0005515	protein binding
ENSG00000129990	GO:0005515	protein binding
ENSG00000180089	GO:0005515	protein binding
ENSG00000133247	GO:0005515	protein binding
ENSG00000160471	GO:0005515	protein binding
ENSG00000233493	GO:0005515	protein binding
ENSG00000108106	GO:0005515	protein binding
ENSG00000063241	GO:0005515	protein binding
ENSG00000231274	GO:0005515	protein binding
ENSG00000218891	GO:0005515	protein binding
ENSG00000063244	GO:0005515	protein binding
ENSG00000185792	GO:0005515	protein binding
ENSG00000196724	GO:0005515	protein binding
ENSG00000176293	GO:0005515	protein binding
ENSG00000181894	GO:1901363	heterocyclic compound binding
ENSG00000265491	GO:0005515	protein binding
ENSG00000271383	GO:0005515	protein binding
ENSG00000143368	GO:0005515	protein binding
ENSG00000014914	GO:0005515	protein binding
ENSG00000143420	GO:0005515	protein binding
ENSG00000163131	GO:0005515	protein binding
ENSG00000143387	GO:0005515	protein binding
ENSG00000143418	GO:0005515	protein binding
ENSG00000143443	GO:0005515	protein binding
ENSG00000163155	GO:0005515	protein binding
ENSG00000159352	GO:0005515	protein binding
ENSG00000143416	GO:0005515	protein binding
ENSG00000178796	GO:0005515	protein binding
ENSG00000163191	GO:0005515	protein binding
ENSG00000244094	GO:0005200	structural constituent of cytoskeleton
ENSG00000159516	GO:0005200	structural constituent of cytoskeleton
ENSG00000163220	GO:0005515	protein binding
ENSG00000197956	GO:0005515	protein binding
ENSG00000188015	GO:0005515	protein binding
ENSG00000188643	GO:0005515	protein binding
ENSG00000160678	GO:0005515	protein binding
ENSG00000143570	GO:0005515	protein binding
ENSG00000285641	GO:0005515	protein binding
ENSG00000160716	GO:0005515	protein binding
ENSG00000160691	GO:0005515	protein binding
ENSG00000173171	GO:0005515	protein binding
ENSG00000160753	GO:0005515	protein binding
ENSG00000116539	GO:0005515	protein binding
ENSG00000125459	GO:0005515	protein binding
ENSG00000254726	GO:0005515	protein binding
ENSG00000160785	GO:0005515	protein binding
ENSG00000160781	GO:0005515	protein binding
ENSG00000116604	GO:0005515	protein binding
ENSG00000132692	GO:0005515	protein binding
ENSG00000143314	GO:0005515	protein binding
ENSG00000143321	GO:0005515	protein binding
ENSG00000198400	GO:0005515	protein binding
ENSG00000160838	GO:0005515	protein binding
ENSG00000117036	GO:0005515	protein binding
ENSG00000132704	GO:0005515	protein binding
ENSG00000163534	GO:0005515	protein binding
ENSG00000162706	GO:0005515	protein binding
ENSG00000196184	GO:0005515	protein binding
ENSG00000243284	GO:0005515	protein binding
ENSG00000143315	GO:0005515	protein binding
ENSG00000132716	GO:0005515	protein binding
ENSG00000258465	GO:0005515	protein binding
ENSG00000066294	GO:0005515	protein binding
ENSG00000158864	GO:0005515	protein binding
ENSG00000118217	GO:0005515	protein binding
ENSG00000254706	GO:0005515	protein binding
ENSG00000239887	GO:0005515	protein binding
ENSG00000117152	GO:0005515	protein binding
ENSG00000117477	GO:0005515	protein binding
ENSG00000117479	GO:0005515	protein binding
ENSG00000174175	GO:0005515	protein binding
ENSG00000171806	GO:0005515	protein binding
ENSG00000180999	GO:0005515	protein binding
ENSG00000285777	GO:0005515	protein binding
ENSG00000076321	GO:0005515	protein binding
ENSG00000120334	GO:0005515	protein binding
ENSG00000185278	GO:0005515	protein binding
ENSG00000198797	GO:0005515	protein binding
ENSG00000057252	GO:0005515	protein binding
ENSG00000162779	GO:0005515	protein binding
ENSG00000116667	GO:0005515	protein binding
ENSG00000116690	GO:0005515	protein binding
ENSG00000066279	GO:0005515	protein binding
ENSG00000151418	GO:0005515	protein binding
ENSG00000232237	GO:0005515	protein binding
ENSG00000159176	GO:0005515	protein binding
ENSG00000134375	GO:0005515	protein binding
ENSG00000143862	GO:0005515	protein binding
ENSG00000133067	GO:0005515	protein binding
ENSG00000143847	GO:0005515	protein binding
ENSG00000133056	GO:0005515	protein binding
ENSG00000163531	GO:0005515	protein binding
ENSG00000117222	GO:0005515	protein binding
ENSG00000276600	GO:0005515	protein binding
ENSG00000266094	GO:0005515	protein binding
ENSG00000143486	GO:0005515	protein binding
ENSG00000143479	GO:0005515	protein binding
ENSG00000162889	GO:0005515	protein binding
ENSG00000162896	GO:0005515	protein binding
ENSG00000182795	GO:0005515	protein binding
ENSG00000123836	GO:0005515	protein binding
ENSG00000117322	GO:0005515	protein binding
ENSG00000174059	GO:0005515	protein binding
ENSG00000076356	GO:0005515	protein binding
ENSG00000117594	GO:0005515	protein binding
ENSG00000054392	GO:0005515	protein binding
ENSG00000082512	GO:0005515	protein binding
ENSG00000117691	GO:0005515	protein binding
ENSG00000123685	GO:0005515	protein binding
ENSG00000185523	GO:0005515	protein binding
ENSG00000174606	GO:0005515	protein binding
ENSG00000143499	GO:0005515	protein binding
ENSG00000042781	GO:0005515	protein binding
ENSG00000162813	GO:0005515	protein binding
ENSG00000067704	GO:0005515	protein binding
ENSG00000186205	GO:0005515	protein binding
ENSG00000186063	GO:0005515	protein binding
ENSG00000187554	GO:0005515	protein binding
ENSG00000143502	GO:0005515	protein binding
ENSG00000255835	GO:0005515	protein binding
ENSG00000203685	GO:0005515	protein binding
ENSG00000163050	GO:0005515	protein binding
ENSG00000081692	GO:0005515	protein binding
ENSG00000116574	GO:0005515	protein binding
ENSG00000135766	GO:0005515	protein binding
ENSG00000270106	GO:0005515	protein binding
ENSG00000285053	GO:0005515	protein binding
ENSG00000168243	GO:0005515	protein binding
ENSG00000119285	GO:0005515	protein binding
ENSG00000133019	GO:0005515	protein binding
ENSG00000203668	GO:0005515	protein binding
ENSG00000179456	GO:0005515	protein binding
ENSG00000173728	GO:0005515	protein binding
ENSG00000035687	GO:0005515	protein binding
ENSG00000179397	GO:0005515	protein binding
ENSG00000135747	GO:0005515	protein binding
ENSG00000187583	GO:0005515	protein binding
ENSG00000187642	GO:0005515	protein binding
ENSG00000188290	GO:0005515	protein binding
ENSG00000237330	GO:0005515	protein binding
ENSG00000162571	GO:0005515	protein binding
ENSG00000142611	GO:0005515	protein binding
ENSG00000162591	GO:0005515	protein binding
ENSG00000130764	GO:0005515	protein binding
ENSG00000116254	GO:0005515	protein binding
ENSG00000204859	GO:0005515	protein binding
ENSG00000116288	GO:0005515	protein binding
ENSG00000173614	GO:0005515	protein binding
ENSG00000130939	GO:0005515	protein binding
ENSG00000171824	GO:0005515	protein binding
ENSG00000177000	GO:0005515	protein binding
ENSG00000048707	GO:0005515	protein binding
ENSG00000204518	GO:0005515	protein binding
ENSG00000204480	GO:0005515	protein binding
ENSG00000142621	GO:0005515	protein binding
ENSG00000162458	GO:0005515	protein binding
ENSG00000184908	GO:0005515	protein binding
ENSG00000142627	GO:0005515	protein binding
ENSG00000159363	GO:0005515	protein binding
ENSG00000179002	GO:0005515	protein binding
ENSG00000053371	GO:0005515	protein binding
ENSG00000158747	GO:0005515	protein binding
ENSG00000090432	GO:0005515	protein binding
ENSG00000158828	GO:0005515	protein binding
ENSG00000075151	GO:0005515	protein binding
ENSG00000142794	GO:0005515	protein binding
ENSG00000187942	GO:0005515	protein binding
ENSG00000215906	GO:0005515	protein binding
ENSG00000179546	GO:0005515	protein binding
ENSG00000057757	GO:0005515	protein binding
ENSG00000001460	GO:0005515	protein binding
ENSG00000001461	GO:0005515	protein binding
ENSG00000188782	GO:0005515	protein binding
ENSG00000253368	GO:0005515	protein binding
ENSG00000142765	GO:0005515	protein binding
ENSG00000117758	GO:0005515	protein binding
ENSG00000130772	GO:0005515	protein binding
ENSG00000159023	GO:0005515	protein binding
ENSG00000116353	GO:0005515	protein binding
ENSG00000162517	GO:0005515	protein binding
ENSG00000134668	GO:0005515	protein binding
ENSG00000160050	GO:0005515	protein binding
ENSG00000116478	GO:0005515	protein binding
ENSG00000160058	GO:0005515	protein binding
ENSG00000160062	GO:0005515	protein binding
ENSG00000189433	GO:0005515	protein binding
ENSG00000142686	GO:0005515	protein binding
ENSG00000092850	GO:0005515	protein binding
ENSG00000171812	GO:0005515	protein binding
ENSG00000054116	GO:0005515	protein binding
ENSG00000181817	GO:0005515	protein binding
ENSG00000163874	GO:0005515	protein binding
ENSG00000134690	GO:0005515	protein binding
ENSG00000196449	GO:0005515	protein binding
ENSG00000116954	GO:0005515	protein binding
ENSG00000198754	GO:0005515	protein binding
ENSG00000116990	GO:0005515	protein binding
ENSG00000049089	GO:0005515	protein binding
ENSG00000084070	GO:0005515	protein binding
ENSG00000066056	GO:0005515	protein binding
ENSG00000159479	GO:0005515	protein binding
ENSG00000142949	GO:0005515	protein binding
ENSG00000126106	GO:0005515	protein binding
ENSG00000188396	GO:0005515	protein binding
ENSG00000117425	GO:0005515	protein binding
ENSG00000162415	GO:0005515	protein binding
ENSG00000132781	GO:0005515	protein binding
ENSG00000159592	GO:0005515	protein binding
ENSG00000085998	GO:0005515	protein binding
ENSG00000132128	GO:0005515	protein binding
ENSG00000117481	GO:0005515	protein binding
ENSG00000169213	GO:0005515	protein binding
ENSG00000154222	GO:0005515	protein binding
ENSG00000058804	GO:0005515	protein binding
ENSG00000162600	GO:0005515	protein binding
ENSG00000184292	GO:0005515	protein binding
ENSG00000162607	GO:0005515	protein binding
ENSG00000125703	GO:0005515	protein binding
ENSG00000162434	GO:0005515	protein binding
ENSG00000203963	GO:0005515	protein binding
ENSG00000116717	GO:0005515	protein binding
ENSG00000116745	GO:0005515	protein binding
ENSG00000116754	GO:0005515	protein binding
ENSG00000065243	GO:0005515	protein binding
ENSG00000154451	GO:0005515	protein binding
ENSG00000171492	GO:0005515	protein binding
ENSG00000143032	GO:0005515	protein binding
ENSG00000162676	GO:0005515	protein binding
ENSG00000067208	GO:0005515	protein binding
ENSG00000117505	GO:0005515	protein binding
ENSG00000185946	GO:0005515	protein binding
ENSG00000240038	GO:0005515	protein binding
ENSG00000174876	GO:0005515	protein binding
ENSG00000134186	GO:0005515	protein binding
ENSG00000116299	GO:0005515	protein binding
ENSG00000156097	GO:0005515	protein binding
ENSG00000116337	GO:0005515	protein binding
ENSG00000156171	GO:0005515	protein binding
ENSG00000162777	GO:0005515	protein binding
ENSG00000134245	GO:0005515	protein binding
ENSG00000188761	GO:0005515	protein binding
ENSG00000116748	GO:0005515	protein binding
ENSG00000052723	GO:0005515	protein binding
ENSG00000173218	GO:0005515	protein binding
ENSG00000173212	GO:0005515	protein binding
ENSG00000163399	GO:0005515	protein binding
ENSG00000116815	GO:0005515	protein binding
ENSG00000125826	GO:0005515	protein binding
ENSG00000215397	GO:0005515	protein binding
ENSG00000101276	GO:0005515	protein binding
ENSG00000125834	GO:0005515	protein binding
ENSG00000101405	GO:0005515	protein binding
ENSG00000215251	GO:0005515	protein binding
ENSG00000088812	GO:0005515	protein binding
ENSG00000149451	GO:0005515	protein binding
ENSG00000101311	GO:0005515	protein binding
ENSG00000101333	GO:0005515	protein binding
ENSG00000125869	GO:0005515	protein binding
ENSG00000101230	GO:0005515	protein binding
ENSG00000089048	GO:0005515	protein binding
ENSG00000125850	GO:0005515	protein binding
ENSG00000125846	GO:0005515	protein binding
ENSG00000132664	GO:0005515	protein binding
ENSG00000125815	GO:0005515	protein binding
ENSG00000149435	GO:0005515	protein binding
ENSG00000131044	GO:0005515	protein binding
ENSG00000171456	GO:0005515	protein binding
ENSG00000198547	GO:0005515	protein binding
ENSG00000167104	GO:0005515	protein binding
ENSG00000078699	GO:0005515	protein binding
ENSG00000125967	GO:0005515	protein binding
ENSG00000101417	GO:0005515	protein binding
ENSG00000078804	GO:0005515	protein binding
ENSG00000088298	GO:0005515	protein binding
ENSG00000126005	GO:0005515	protein binding
ENSG00000101407	GO:0005515	protein binding
ENSG00000198959	GO:0005515	protein binding
ENSG00000204103	GO:0005515	protein binding
ENSG00000198900	GO:0005515	protein binding
ENSG00000132793	GO:0005515	protein binding
ENSG00000183798	GO:0005515	protein binding
ENSG00000185513	GO:0005515	protein binding
ENSG00000124134	GO:0005515	protein binding
ENSG00000124102	GO:0005515	protein binding
ENSG00000124104	GO:0005515	protein binding
ENSG00000101473	GO:0005515	protein binding
ENSG00000124126	GO:0005515	protein binding
ENSG00000124201	GO:0005515	protein binding
ENSG00000158470	GO:0005515	protein binding
ENSG00000124091	GO:0005515	protein binding
ENSG00000087510	GO:0005515	protein binding
ENSG00000124253	GO:0005515	protein binding
ENSG00000124225	GO:0005515	protein binding
ENSG00000124209	GO:0005515	protein binding
ENSG00000101182	GO:0005515	protein binding
ENSG00000101181	GO:0005515	protein binding
ENSG00000125531	GO:0005515	protein binding
ENSG00000101216	GO:0005515	protein binding
ENSG00000197457	GO:0005515	protein binding
ENSG00000203896	GO:0005515	protein binding
ENSG00000203883	GO:0005515	protein binding
ENSG00000171703	GO:0005515	protein binding
ENSG00000180530	GO:0005515	protein binding
ENSG00000154640	GO:0005515	protein binding
ENSG00000156253	GO:0005515	protein binding
ENSG00000156284	GO:0005515	protein binding
ENSG00000188694	GO:0005515	protein binding
ENSG00000198390	GO:0005515	protein binding
ENSG00000186970	GO:0005515	protein binding
ENSG00000184351	GO:0005515	protein binding
ENSG00000274749	GO:0005515	protein binding
ENSG00000265590	GO:0005515	protein binding
ENSG00000157551	GO:0005515	protein binding
ENSG00000157554	GO:0005515	protein binding
ENSG00000185658	GO:0005515	protein binding
ENSG00000285815	GO:0005515	protein binding
ENSG00000171587	GO:0005515	protein binding
ENSG00000160183	GO:0005515	protein binding
ENSG00000160191	GO:0005515	protein binding
ENSG00000160207	GO:0005515	protein binding
ENSG00000160208	GO:0005515	protein binding
ENSG00000160218	GO:0005515	protein binding
ENSG00000187766	GO:0005515	protein binding
ENSG00000243489	GO:0005515	protein binding
ENSG00000212933	GO:0005515	protein binding
ENSG00000184787	GO:0005515	protein binding
ENSG00000160285	GO:0005515	protein binding
ENSG00000160294	GO:0005515	protein binding
ENSG00000182362	GO:0005515	protein binding
ENSG00000160298	GO:0005515	protein binding
ENSG00000160310	GO:0005515	protein binding
ENSG00000093072	GO:0005515	protein binding
ENSG00000215193	GO:0005515	protein binding
ENSG00000183785	GO:0005515	protein binding
ENSG00000063515	GO:0005515	protein binding
ENSG00000100075	GO:0005515	protein binding
ENSG00000093009	GO:0005515	protein binding
ENSG00000184113	GO:0005515	protein binding
ENSG00000284874	GO:0005515	protein binding
ENSG00000184470	GO:0005515	protein binding
ENSG00000099901	GO:0005515	protein binding
ENSG00000161179	GO:0005515	protein binding
ENSG00000100023	GO:0005515	protein binding
ENSG00000189269	GO:0005515	protein binding
ENSG00000159496	GO:0005515	protein binding
ENSG00000187792	GO:0005515	protein binding
ENSG00000169314	GO:0005515	protein binding
ENSG00000099953	GO:0005515	protein binding
ENSG00000133454	GO:0005515	protein binding
ENSG00000100099	GO:0005515	protein binding
ENSG00000180957	GO:0005515	protein binding
ENSG00000183765	GO:0005515	protein binding
ENSG00000183579	GO:0005515	protein binding
ENSG00000183762	GO:0005515	protein binding
ENSG00000186998	GO:0005515	protein binding
ENSG00000100280	GO:0005515	protein binding
ENSG00000128250	GO:0005515	protein binding
ENSG00000176635	GO:0005515	protein binding
ENSG00000128342	GO:0005515	protein binding
ENSG00000239282	GO:0005515	protein binding
ENSG00000187860	GO:0005515	protein binding
ENSG00000100036	GO:0005515	protein binding
ENSG00000138942	GO:0005515	protein binding
ENSG00000198089	GO:0005515	protein binding
ENSG00000205856	GO:0005515	protein binding
ENSG00000100320	GO:0008289	lipid binding
ENSG00000100342	GO:0005515	protein binding
ENSG00000100368	GO:0005515	protein binding
ENSG00000128309	GO:0005515	protein binding
ENSG00000100379	GO:0005515	protein binding
ENSG00000100055	GO:0005515	protein binding
ENSG00000100083	GO:0005515	protein binding
ENSG00000241360	GO:0005515	protein binding
ENSG00000100221	GO:0005515	protein binding
ENSG00000100311	GO:0005515	protein binding
ENSG00000100321	GO:0005515	protein binding
ENSG00000285025	GO:0005515	protein binding
ENSG00000128272	GO:0005515	protein binding
ENSG00000100359	GO:0005515	protein binding
ENSG00000128285	GO:0005515	protein binding
ENSG00000172404	GO:0005515	protein binding
ENSG00000100413	GO:0005515	protein binding
ENSG00000198911	GO:0005515	protein binding
ENSG00000159958	GO:0005515	protein binding
ENSG00000138964	GO:0005515	protein binding
ENSG00000100364	GO:0005515	protein binding
ENSG00000186951	GO:0005515	protein binding
ENSG00000185386	GO:0005515	protein binding
ENSG00000100288	GO:0005515	protein binding
ENSG00000184731	GO:0005515	protein binding
ENSG00000134326	GO:0005515	protein binding
ENSG00000134321	GO:0005515	protein binding
ENSG00000151692	GO:0005515	protein binding
ENSG00000171848	GO:0005515	protein binding
ENSG00000115758	GO:0005515	protein binding
ENSG00000143870	GO:0005515	protein binding
ENSG00000134324	GO:0005515	protein binding
ENSG00000163032	GO:0005515	protein binding
ENSG00000118960	GO:0005515	protein binding
ENSG00000176732	GO:0005515	protein binding
ENSG00000186453	GO:0005515	protein binding
ENSG00000084710	GO:0005515	protein binding
ENSG00000119772	GO:0005515	protein binding
ENSG00000084733	GO:0005515	protein binding
ENSG00000173567	GO:0005515	protein binding
ENSG00000157856	GO:0005515	protein binding
ENSG00000115155	GO:0005515	protein binding
ENSG00000173557	GO:0005515	protein binding
ENSG00000213699	GO:0005515	protein binding
ENSG00000138030	GO:0005515	protein binding
ENSG00000221843	GO:0005515	protein binding
ENSG00000243147	GO:0005515	protein binding
ENSG00000158019	GO:0005515	protein binding
ENSG00000179270	GO:0005515	protein binding
ENSG00000171055	GO:0005515	protein binding
ENSG00000152147	GO:0005515	protein binding
ENSG00000205111	GO:0005515	protein binding
ENSG00000171126	GO:0005515	protein binding
ENSG00000143921	GO:0005515	protein binding
ENSG00000151665	GO:0005515	protein binding
ENSG00000180398	GO:0005515	protein binding
ENSG00000116062	GO:0005515	protein binding
ENSG00000143947	GO:0005515	protein binding
ENSG00000085760	GO:0005515	protein binding
ENSG00000115355	GO:0005515	protein binding
ENSG00000115380	GO:0005515	protein binding
ENSG00000028116	GO:0005515	protein binding
ENSG00000115392	GO:0005515	protein binding
ENSG00000119866	GO:0005515	protein binding
ENSG00000162924	GO:0005515	protein binding
ENSG00000162927	GO:0005515	protein binding
ENSG00000082898	GO:0005515	protein binding
ENSG00000115484	GO:0005515	protein binding
ENSG00000186889	GO:0005515	protein binding
ENSG00000115507	GO:0005515	protein binding
ENSG00000143951	GO:0005515	protein binding
ENSG00000169764	GO:0005515	protein binding
ENSG00000119862	GO:0005515	protein binding
ENSG00000011523	GO:0005515	protein binding
ENSG00000143971	GO:0005515	protein binding
ENSG00000197223	GO:0005515	protein binding
ENSG00000243667	GO:0005515	protein binding
ENSG00000273398	GO:0005515	protein binding
ENSG00000244617	GO:0005515	protein binding
ENSG00000124374	GO:0005515	protein binding
ENSG00000115275	GO:0005515	protein binding
ENSG00000204822	GO:0005515	protein binding
ENSG00000115297	GO:0005515	protein binding
ENSG00000186854	GO:0005515	protein binding
ENSG00000176407	GO:0005515	protein binding
ENSG00000042445	GO:0005515	protein binding
ENSG00000168894	GO:0005515	protein binding
ENSG00000168890	GO:0005515	protein binding
ENSG00000132313	GO:0005515	protein binding
ENSG00000115548	GO:0005515	protein binding
ENSG00000172086	GO:0005515	protein binding
ENSG00000214336	GO:0005515	protein binding
ENSG00000172071	GO:0005515	protein binding
ENSG00000114982	GO:0005515	protein binding
ENSG00000115652	GO:0005515	protein binding
ENSG00000169756	GO:0005515	protein binding
ENSG00000284337	GO:0005515	protein binding
ENSG00000136682	GO:0005515	protein binding
ENSG00000163064	GO:0005515	protein binding
ENSG00000115109	GO:0005515	protein binding
ENSG00000115112	GO:0005515	protein binding
ENSG00000237524	GO:0005515	protein binding
ENSG00000163161	GO:0005515	protein binding
ENSG00000169967	GO:0005515	protein binding
ENSG00000196834	GO:0005515	protein binding
ENSG00000152093	GO:0005515	protein binding
ENSG00000136698	GO:0005515	protein binding
ENSG00000135999	GO:0005515	protein binding
ENSG00000115963	GO:0005515	protein binding
ENSG00000183091	GO:0005515	protein binding
ENSG00000196151	GO:0005515	protein binding
ENSG00000123636	GO:0005515	protein binding
ENSG00000144357	GO:0005515	protein binding
ENSG00000204335	GO:0005515	protein binding
ENSG00000152256	GO:0005515	protein binding
ENSG00000138430	GO:0005515	protein binding
ENSG00000217236	GO:0005515	protein binding
ENSG00000128645	GO:0097159	organic cyclic compound binding
ENSG00000128645	GO:1901363	heterocyclic compound binding
ENSG00000128654	GO:0097159	organic cyclic compound binding
ENSG00000128654	GO:1901363	heterocyclic compound binding
ENSG00000170144	GO:0005515	protein binding
ENSG00000115252	GO:0005515	protein binding
ENSG00000162999	GO:0005515	protein binding
ENSG00000163002	GO:0005515	protein binding
ENSG00000138381	GO:0005515	protein binding
ENSG00000151687	GO:0005515	protein binding
ENSG00000115520	GO:0005515	protein binding
ENSG00000115540	GO:0005515	protein binding
ENSG00000196141	GO:0005515	protein binding
ENSG00000138356	GO:0005515	protein binding
ENSG00000196290	GO:0005515	protein binding
ENSG00000119013	GO:0005515	protein binding
ENSG00000116030	GO:0005515	protein binding
ENSG00000138442	GO:0005515	protein binding
ENSG00000138380	GO:0005515	protein binding
ENSG00000138443	GO:0005515	protein binding
ENSG00000173166	GO:0005515	protein binding
ENSG00000144406	GO:0005515	protein binding
ENSG00000197713	GO:0005515	protein binding
ENSG00000115365	GO:0005515	protein binding
ENSG00000030419	GO:0005515	protein binding
ENSG00000144451	GO:0005515	protein binding
ENSG00000174453	GO:0005515	protein binding
ENSG00000138376	GO:0005515	protein binding
ENSG00000115457	GO:0005515	protein binding
ENSG00000115461	GO:0005515	protein binding
ENSG00000180871	GO:0005515	protein binding
ENSG00000163466	GO:0005515	protein binding
ENSG00000127837	GO:0005515	protein binding
ENSG00000135926	GO:0005515	protein binding
ENSG00000135913	GO:0005515	protein binding
ENSG00000213901	GO:0005515	protein binding
ENSG00000198925	GO:0005515	protein binding
ENSG00000163516	GO:0005515	protein binding
ENSG00000163521	GO:0005515	protein binding
ENSG00000124003	GO:0005515	protein binding
ENSG00000171951	GO:0005515	protein binding
ENSG00000135919	GO:0005515	protein binding
ENSG00000153820	GO:0005515	protein binding
ENSG00000144535	GO:0005515	protein binding
ENSG00000188042	GO:0005515	protein binding
ENSG00000130147	GO:0005515	protein binding
ENSG00000168505	GO:0005515	protein binding
ENSG00000182177	GO:0005515	protein binding
ENSG00000163359	GO:0005515	protein binding
ENSG00000132330	GO:0005515	protein binding
ENSG00000182083	GO:0005515	protein binding
ENSG00000168395	GO:0005515	protein binding
ENSG00000170364	GO:0005515	protein binding
ENSG00000156983	GO:0005515	protein binding
ENSG00000134072	GO:0005515	protein binding
ENSG00000134070	GO:0005515	protein binding
ENSG00000157014	GO:0005515	protein binding
ENSG00000157017	GO:0005515	protein binding
ENSG00000157152	GO:0005515	protein binding
ENSG00000132170	GO:0005515	protein binding
ENSG00000154743	GO:0005515	protein binding
ENSG00000163517	GO:0005515	protein binding
ENSG00000170860	GO:0005515	protein binding
ENSG00000131381	GO:0005515	protein binding
ENSG00000144566	GO:0005515	protein binding
ENSG00000129810	GO:0005515	protein binding
ENSG00000197885	GO:0005515	protein binding
ENSG00000151090	GO:0005515	protein binding
ENSG00000182973	GO:0005515	protein binding
ENSG00000188167	GO:0005515	protein binding
ENSG00000153558	GO:0005515	protein binding
ENSG00000163673	GO:0005515	protein binding
ENSG00000144659	GO:0005515	protein binding
ENSG00000168028	GO:0005515	protein binding
ENSG00000168314	GO:0005515	protein binding
ENSG00000093183	GO:0005515	protein binding
ENSG00000008324	GO:0005515	protein binding
ENSG00000114853	GO:0005515	protein binding
ENSG00000180432	GO:0005515	protein binding
ENSG00000163820	GO:0005515	protein binding
ENSG00000012223	GO:0005515	protein binding
ENSG00000163827	GO:0005515	protein binding
ENSG00000132153	GO:0005515	protein binding
ENSG00000164049	GO:0005515	protein binding
ENSG00000145040	GO:0005515	protein binding
ENSG00000213672	GO:0005515	protein binding
ENSG00000178252	GO:0005515	protein binding
ENSG00000173540	GO:0005515	protein binding
ENSG00000004534	GO:0005515	protein binding
ENSG00000186792	GO:0005515	protein binding
ENSG00000272104	GO:0005515	protein binding
ENSG00000126062	GO:0005515	protein binding
ENSG00000007402	GO:0005515	protein binding
ENSG00000114737	GO:0005515	protein binding
ENSG00000145041	GO:0005515	protein binding
ENSG00000164081	GO:0005515	protein binding
ENSG00000164087	GO:0005515	protein binding
ENSG00000173366	GO:0005515	protein binding
ENSG00000010327	GO:0005515	protein binding
ENSG00000016864	GO:0005515	protein binding
ENSG00000162267	GO:0005515	protein binding
ENSG00000272573	GO:0005515	protein binding
ENSG00000248592	GO:0005515	protein binding
ENSG00000272886	GO:0005515	protein binding
ENSG00000144724	GO:0005515	protein binding
ENSG00000114405	GO:0005515	protein binding
ENSG00000163618	GO:0005515	protein binding
ENSG00000144744	GO:0005515	protein binding
ENSG00000114541	GO:0005515	protein binding
ENSG00000163412	GO:0005515	protein binding
ENSG00000144821	GO:0005515	protein binding
ENSG00000174255	GO:0005515	protein binding
ENSG00000175697	GO:0005515	protein binding
ENSG00000186103	GO:0005515	protein binding
ENSG00000163833	GO:0005515	protein binding
ENSG00000173230	GO:0005515	protein binding
ENSG00000173226	GO:0005515	protein binding
ENSG00000138496	GO:0005515	protein binding
ENSG00000169087	GO:0005515	protein binding
ENSG00000121542	GO:0005515	protein binding
ENSG00000163870	GO:0005515	protein binding
ENSG00000163902	GO:0005515	protein binding
ENSG00000177646	GO:0005515	protein binding
ENSG00000172780	GO:0005515	protein binding
ENSG00000261796	GO:0005515	protein binding
ENSG00000181789	GO:0005515	protein binding
ENSG00000163913	GO:0005515	protein binding
ENSG00000004399	GO:0005515	protein binding
ENSG00000196455	GO:0005515	protein binding
ENSG00000014257	GO:0005515	protein binding
ENSG00000154928	GO:0005515	protein binding
ENSG00000174564	GO:0005515	protein binding
ENSG00000181322	GO:0005515	protein binding
ENSG00000206262	GO:0005515	protein binding
ENSG00000206260	GO:0005515	protein binding
ENSG00000169908	GO:0005515	protein binding
ENSG00000082996	GO:0005515	protein binding
ENSG00000174899	GO:0005515	protein binding
ENSG00000118855	GO:0005515	protein binding
ENSG00000214216	GO:0005515	protein binding
ENSG00000169255	GO:0005515	protein binding
ENSG00000171121	GO:0005515	protein binding
ENSG00000171109	GO:0005515	protein binding
ENSG00000136522	GO:0005515	protein binding
ENSG00000058063	GO:0005515	protein binding
ENSG00000053524	GO:0005515	protein binding
ENSG00000283765	GO:0005515	protein binding
ENSG00000186038	GO:0005515	protein binding
ENSG00000161203	GO:0005515	protein binding
ENSG00000187068	GO:0005515	protein binding
ENSG00000113790	GO:0005515	protein binding
ENSG00000073803	GO:0005515	protein binding
ENSG00000136527	GO:0005515	protein binding
ENSG00000058866	GO:0005515	protein binding
ENSG00000090512	GO:0005515	protein binding
ENSG00000198471	GO:0005515	protein binding
ENSG00000198398	GO:0005515	protein binding
ENSG00000163959	GO:0005515	protein binding
ENSG00000214097	GO:0005515	protein binding
ENSG00000270170	GO:0005515	protein binding
ENSG00000159692	GO:0005515	protein binding
ENSG00000013810	GO:0005515	protein binding
ENSG00000068078	GO:0005515	protein binding
ENSG00000185818	GO:0005515	protein binding
ENSG00000206113	GO:0005515	protein binding
ENSG00000184160	GO:0005515	protein binding
ENSG00000168818	GO:0005515	protein binding
ENSG00000013288	GO:0005515	protein binding
ENSG00000179010	GO:0005515	protein binding
ENSG00000178988	GO:0005515	protein binding
ENSG00000169762	GO:0005515	protein binding
ENSG00000151552	GO:0005515	protein binding
ENSG00000249581	GO:0005515	protein binding
ENSG00000185774	GO:0005515	protein binding
ENSG00000109819	GO:0005515	protein binding
ENSG00000250317	GO:0005515	protein binding
ENSG00000169851	GO:0005515	protein binding
ENSG00000197057	GO:0005515	protein binding
ENSG00000065882	GO:0005515	protein binding
ENSG00000174123	GO:0005515	protein binding
ENSG00000197712	GO:0005515	protein binding
ENSG00000109790	GO:0005515	protein binding
ENSG00000035928	GO:0005515	protein binding
ENSG00000188848	GO:0005515	protein binding
ENSG00000188993	GO:0005515	protein binding
ENSG00000180613	GO:0005515	protein binding
ENSG00000134851	GO:0005515	protein binding
ENSG00000249693	GO:0005515	protein binding
ENSG00000163453	GO:0005515	protein binding
ENSG00000150471	GO:0005515	protein binding
ENSG00000205678	GO:0005515	protein binding
ENSG00000126549	GO:0005515	protein binding
ENSG00000132464	GO:0005515	protein binding
ENSG00000132463	GO:0005515	protein binding
ENSG00000056291	GO:0005515	protein binding
ENSG00000156140	GO:0005515	protein binding
ENSG00000079557	GO:0005515	protein binding
ENSG00000138760	GO:0005515	protein binding
ENSG00000189157	GO:0005515	protein binding
ENSG00000118816	GO:0005515	protein binding
ENSG00000168152	GO:0005515	protein binding
ENSG00000152592	GO:0005515	protein binding
ENSG00000163644	GO:0005515	protein binding
ENSG00000138642	GO:0005515	protein binding
ENSG00000177432	GO:0005515	protein binding
ENSG00000182168	GO:0005515	protein binding
ENSG00000164032	GO:0005515	protein binding
ENSG00000138821	GO:0005515	protein binding
ENSG00000236699	GO:0005515	protein binding
ENSG00000138780	GO:0005515	protein binding
ENSG00000168743	GO:0005515	protein binding
ENSG00000250298	GO:0005515	protein binding
ENSG00000138802	GO:0005515	protein binding
ENSG00000172403	GO:0005515	protein binding
ENSG00000170917	GO:0005515	protein binding
ENSG00000164070	GO:0005515	protein binding
ENSG00000142731	GO:0005515	protein binding
ENSG00000138650	GO:0005515	protein binding
ENSG00000151012	GO:0005515	protein binding
ENSG00000151014	GO:0005515	protein binding
ENSG00000109381	GO:0005515	protein binding
ENSG00000170185	GO:0005515	protein binding
ENSG00000109458	GO:0005515	protein binding
ENSG00000153147	GO:0005515	protein binding
ENSG00000183090	GO:0005515	protein binding
ENSG00000197465	GO:0005515	protein binding
ENSG00000164162	GO:0005515	protein binding
ENSG00000237136	GO:0005515	protein binding
ENSG00000164168	GO:0005515	protein binding
ENSG00000071205	GO:0005515	protein binding
ENSG00000170390	GO:0005515	protein binding
ENSG00000197410	GO:0005515	protein binding
ENSG00000171566	GO:0005515	protein binding
ENSG00000171564	GO:0005515	protein binding
ENSG00000164114	GO:0005515	protein binding
ENSG00000256394	GO:0005515	protein binding
ENSG00000256043	GO:0005515	protein binding
ENSG00000109738	GO:0005515	protein binding
ENSG00000164125	GO:0005515	protein binding
ENSG00000171497	GO:0005515	protein binding
ENSG00000164123	GO:0005515	protein binding
ENSG00000151005	GO:0005515	protein binding
ENSG00000248329	GO:0005515	protein binding
ENSG00000176979	GO:0005515	protein binding
ENSG00000229894	GO:0005515	protein binding
ENSG00000052802	GO:0005515	protein binding
ENSG00000164106	GO:0005515	protein binding
ENSG00000145451	GO:0005515	protein binding
ENSG00000168564	GO:0005515	protein binding
ENSG00000187821	GO:0005515	protein binding
ENSG00000109762	GO:0005515	protein binding
ENSG00000205129	GO:0005515	protein binding
ENSG00000145476	GO:0005515	protein binding
ENSG00000088926	GO:0005515	protein binding
ENSG00000168412	GO:0005515	protein binding
ENSG00000073578	GO:0005515	protein binding
ENSG00000249915	GO:0005515	protein binding
ENSG00000063438	GO:0005515	protein binding
ENSG00000066230	GO:0005515	protein binding
ENSG00000206077	GO:0005515	protein binding
ENSG00000188818	GO:0005515	protein binding
ENSG00000145506	GO:0005515	protein binding
ENSG00000164236	GO:0005515	protein binding
ENSG00000154124	GO:0005515	protein binding
ENSG00000145526	GO:0005515	protein binding
ENSG00000113100	GO:0005515	protein binding
ENSG00000150712	GO:0005515	protein binding
ENSG00000168621	GO:0005515	protein binding
ENSG00000145623	GO:0005515	protein binding
ENSG00000082074	GO:0005515	protein binding
ENSG00000113600	GO:0005515	protein binding
ENSG00000113638	GO:0005515	protein binding
ENSG00000171495	GO:0005515	protein binding
ENSG00000182836	GO:0005515	protein binding
ENSG00000083720	GO:0005515	protein binding
ENSG00000205765	GO:0005515	protein binding
ENSG00000234602	GO:0005515	protein binding
ENSG00000067113	GO:0005515	protein binding
ENSG00000152670	GO:0005515	protein binding
ENSG00000155545	GO:0005515	protein binding
ENSG00000049192	GO:0005515	protein binding
ENSG00000123219	GO:0005515	protein binding
ENSG00000123213	GO:0005515	protein binding
ENSG00000134061	GO:0005515	protein binding
ENSG00000145675	GO:0005515	protein binding
ENSG00000085231	GO:0005515	protein binding
ENSG00000172058	GO:0005515	protein binding
ENSG00000172062	GO:0005515	protein binding
ENSG00000178175	GO:0005515	protein binding
ENSG00000157111	GO:0005515	protein binding
ENSG00000145741	GO:0005515	protein binding
ENSG00000164347	GO:0005515	protein binding
ENSG00000145757	GO:0005515	protein binding
ENSG00000153113	GO:0005515	protein binding
ENSG00000212122	GO:0005515	protein binding
ENSG00000080709	GO:0005515	protein binding
ENSG00000164219	GO:0005515	protein binding
ENSG00000164221	GO:0005515	protein binding
ENSG00000251201	GO:0005515	protein binding
ENSG00000184838	GO:0005515	protein binding
ENSG00000181867	GO:0005515	protein binding
ENSG00000164902	GO:0005515	protein binding
ENSG00000173926	GO:0005515	protein binding
ENSG00000164241	GO:0005515	protein binding
ENSG00000158985	GO:0005515	protein binding
ENSG00000273217	GO:0005515	protein binding
ENSG00000197375	GO:0005515	protein binding
ENSG00000169194	GO:0005515	protein binding
ENSG00000164402	GO:0005515	protein binding
ENSG00000198944	GO:0005515	protein binding
ENSG00000164406	GO:0005515	protein binding
ENSG00000170606	GO:0005515	protein binding
ENSG00000081059	GO:0005515	protein binding
ENSG00000113575	GO:0005515	protein binding
ENSG00000119048	GO:0005515	protein binding
ENSG00000043143	GO:0005515	protein binding
ENSG00000181904	GO:0005515	protein binding
ENSG00000113621	GO:0005515	protein binding
ENSG00000113648	GO:0005515	protein binding
ENSG00000255833	GO:0005515	protein binding
ENSG00000145839	GO:0005515	protein binding
ENSG00000069018	GO:0005515	protein binding
ENSG00000177733	GO:0005515	protein binding
ENSG00000158402	GO:0005515	protein binding
ENSG00000120733	GO:0005515	protein binding
ENSG00000120705	GO:0005515	protein binding
ENSG00000146006	GO:0005515	protein binding
ENSG00000170482	GO:0005515	protein binding
ENSG00000170469	GO:0005515	protein binding
ENSG00000249751	GO:0005515	protein binding
ENSG00000184584	GO:0005515	protein binding
ENSG00000158458	GO:0005515	protein binding
ENSG00000182700	GO:0005515	protein binding
ENSG00000113073	GO:0005515	protein binding
ENSG00000204961	GO:0005515	protein binding
ENSG00000120322	GO:0005515	protein binding
ENSG00000120324	GO:0005515	protein binding
ENSG00000171720	GO:0005515	protein binding
ENSG00000197948	GO:0005515	protein binding
ENSG00000156453	GO:0005515	protein binding
ENSG00000164270	GO:0005515	protein binding
ENSG00000145882	GO:0005515	protein binding
ENSG00000011083	GO:0005515	protein binding
ENSG00000171992	GO:0005515	protein binding
ENSG00000211445	GO:0005515	protein binding
ENSG00000170624	GO:0005515	protein binding
ENSG00000172548	GO:0005515	protein binding
ENSG00000155858	GO:0005515	protein binding
ENSG00000170234	GO:0005515	protein binding
ENSG00000156427	GO:0005515	protein binding
ENSG00000185662	GO:0005515	protein binding
ENSG00000214360	GO:0005515	protein binding
ENSG00000037241	GO:0005515	protein binding
ENSG00000170091	GO:0005515	protein binding
ENSG00000169258	GO:0005515	protein binding
ENSG00000160867	GO:0005515	protein binding
ENSG00000169228	GO:0005515	protein binding
ENSG00000213347	GO:0005515	protein binding
ENSG00000131187	GO:0005515	protein binding
ENSG00000198055	GO:0005515	protein binding
ENSG00000145916	GO:0005515	protein binding
ENSG00000145912	GO:0005515	protein binding
ENSG00000175309	GO:0005515	protein binding
ENSG00000285891	GO:0005515	protein binding
ENSG00000161021	GO:0005515	protein binding
ENSG00000131459	GO:0005515	protein binding
ENSG00000112309	GO:0005515	protein binding
ENSG00000256980	GO:0005515	protein binding
ENSG00000080007	GO:0005515	protein binding
ENSG00000112706	GO:0005515	protein binding
ENSG00000135312	GO:0005515	protein binding
ENSG00000146243	GO:0005515	protein binding
ENSG00000083123	GO:0005515	protein binding
ENSG00000005700	GO:0005515	protein binding
ENSG00000187772	GO:0005515	protein binding
ENSG00000130347	GO:0005515	protein binding
ENSG00000130348	GO:0005515	protein binding
ENSG00000130349	GO:0005515	protein binding
ENSG00000112333	GO:0005515	protein binding
ENSG00000118690	GO:0005515	protein binding
ENSG00000183807	GO:0005515	protein binding
ENSG00000173612	GO:0005515	protein binding
ENSG00000153989	GO:0005515	protein binding
ENSG00000111877	GO:0005515	protein binding
ENSG00000164434	GO:0005515	protein binding
ENSG00000172594	GO:0005515	protein binding
ENSG00000146352	GO:0005515	protein binding
ENSG00000188580	GO:0005515	protein binding
ENSG00000111906	GO:0005515	protein binding
ENSG00000135547	GO:0005515	protein binding
ENSG00000189367	GO:0005515	protein binding
ENSG00000152894	GO:0005515	protein binding
ENSG00000196569	GO:0005515	protein binding
ENSG00000203756	GO:0005515	protein binding
ENSG00000118520	GO:0005515	protein binding
ENSG00000112282	GO:0005515	protein binding
ENSG00000180658	GO:0005515	protein binding
ENSG00000180658	GO:0043167	ion binding
ENSG00000029363	GO:0005515	protein binding
ENSG00000164485	GO:0005515	protein binding
ENSG00000254440	GO:0005515	protein binding
ENSG00000203734	GO:0005515	protein binding
ENSG00000135597	GO:0005515	protein binding
ENSG00000189007	GO:0005515	protein binding
ENSG00000034693	GO:0005515	protein binding
ENSG00000001036	GO:0005515	protein binding
ENSG00000118495	GO:0005515	protein binding
ENSG00000169976	GO:0005515	protein binding
ENSG00000135604	GO:0005515	protein binding
ENSG00000112425	GO:0005515	protein binding
ENSG00000120253	GO:0005515	protein binding
ENSG00000009765	GO:0005515	protein binding
ENSG00000120279	GO:0005515	protein binding
ENSG00000213079	GO:0005515	protein binding
ENSG00000112110	GO:0005515	protein binding
ENSG00000112499	GO:0005515	protein binding
ENSG00000026652	GO:0005515	protein binding
[truncated: 742 more rows]
