# Supplementary material for: Gene function prediction in five model eukaryotes exclusively based on gene relative location through machine learning
Source: Sci Rep. 2022 Jul 8;12:11655. doi: 10.1038/s41598-022-15329-w (PMC9270439; doi:10.1038/s41598-022-15329-w)
Supplement: Supplementary file 16 — Supplementary Table S16. [file 41598_2022_15329_MOESM16_ESM.xls]

## Sheet: Hoja1
	Supplementary table 1: Table of hyper-parameters
	A predictive model was trained for each pair organism – ontology.
	Each model combines a certain number of binary classifiers based on random forests.
	The table shows the hyper-parameters for each model.
	Organism	Ontology	Binary Classifiers	Max Features (auto)	Max Features 05	N estimators 200	N estimators 300	Max depth 6	Max depth 10
	C. elegans	Biological process	551	291	260	371	180	176	375
	C. elegans	Cellular component	117	38	79	79	38	28	89
	C. elegans	Molecular function	151	89	62	103	48	47	104
	D. melanogaster	Biological process	880	407	473	593	287	269	611
	D. melanogaster	Cellular component	176	39	137	125	51	36	140
	D. melanogaster	Molecular function	212	109	103	147	65	66	146
	H. sapiens	Biological process	1212	752	460	650	562	504	708
	H. sapiens	Cellular component	338	102	236	242	96	66	272
	H. sapiens	Molecular function	369	162	207	255	114	102	267
	M. musculus	Biological process	1040	841	199	393	647	552	488
	M. musculus	Cellular component	285	134	151	173	112	84	201
	M. musculus	Molecular function	364	176	188	245	119	100	264
	S. cerevisiae	Biological process	525	187	338	357	168	129	396
	S. cerevisiae	Cellular component	137	38	99	94	43	26	111
	S. cerevisiae	molecular_function	137	61	76	94	43	37	100
